# Supplementary material for: Structural basis of a small monomeric Clivia fluorogenic RNA with a large Stokes shift
Source: Nat Chem Biol. 2024 May 30;20(11):1453–60. doi: 10.1038/s41589-024-01633-1 (PMC11511665; doi:10.1038/s41589-024-01633-1)
Supplement: Supplementary file 4 — Statistical source data. [file 41589_2024_1633_MOESM4_ESM.xlsx]

## Sheet: Figure 4b
	200 μM NBSI571 in buffer																																							200 nM NBSI571 + 1000 nM Clivia
	NBSI571_SYN_10	NBSI571_SYN_15	NBSI571_SYN_20	NBSI571_SYN_25	NBSI571_SYN_30	NBSI571_SYN_35	NBSI571_SYN_40	NBSI571_SYN_45	NBSI571_SYN_50	NBSI571_SYN_55	NBSI571_SYN_60	NBSI571_SYN_65	NBSI571_SYN_70	NBSI571_SYN_75	NBSI571_SYN_80	NBSI571_SYN_85	NBSI571_SYN_90	NBSI571_SYN_95	NBSI571_SYN_100	NBSI571_SYN_105	NBSI571_SYN_110	NBSI571_SYN_115	NBSI571_SYN_120	NBSI571_SYN_125	NBSI571_SYN_130	NBSI571_SYN_135	NBSI571_SYN_140	NBSI571_SYN_145	NBSI571_SYN_150	NBSI571_SYN_155	NBSI571_SYN_160	NBSI571_SYN_165	NBSI571_SYN_170	NBSI571_SYN_175	NBSI571_SYN_180	NBSI571_SYN_185	NBSI571_SYN_190	NBSI571_SYN_195	NBSI571_SYN_200	NBSI571_SYN_10	NBSI571_SYN_15	NBSI571_SYN_20	NBSI571_SYN_25	NBSI571_SYN_30	NBSI571_SYN_35	NBSI571_SYN_40	NBSI571_SYN_45	NBSI571_SYN_50	NBSI571_SYN_55
Wavelength (nm)	Intensity (a.u.)
300	-3.51797	-4.83664	-4.12658	-2.75579	-2.71633	-0.69628	-0.04073	-1.38122	-2.72621	-1.38122	-5.4435	-0.68338	-0.01135	-3.43883	-3.4318	-1.38122	-1.38122	-6.94063	2.73966	-0.70141	-4.15514	-4.12847	-2.78374	1.41208	-2.77107	1.35476	-1.38122	-0.00475	-2.06474	-2.75579	-2.83576	-2.04655	-0.02712	-6.81969	-4.04433	4.7454	-1.38122	-2.06756	5.78211	-3.35804	-1.35135	-0.68602	0.61845	10.5929	6.61678	1.35868	-2.69273	-3.38112	0.69783
301	-3.60344	0.72405	-5.51915	-3.48796	-4.96288	-2.08993	-0.66282	2.13496	-2.0723	-0.6725	-0.68532	-0.66744	-1.38122	1.37741	-6.3004	-2.81697	-3.48944	2.84414	-4.9098	-5.08492	0.03221	-1.38122	-2.11543	0.03022	-1.38122	-4.25272	-4.9374	-1.38122	-2.08052	-1.38122	-4.18626	-2.8047	-2.07326	-2.80877	-2.08943	1.46576	2.22369	1.51944	0.05971	1.3753	-0.64514	-2.73543	-2.04676	9.24935	3.49965	0.77329	-4.10238	1.5451	-2.06208
302	0.12481	-0.58819	-0.62934	-0.63827	-2.13593	0.14317	2.37254	-0.64969	-2.90561	3.02407	-4.35962	-4.35298	-2.86051	-4.30733	2.3061	-4.49406	-2.91027	-0.63938	-2.90561	5.42665	1.72197	4.77263	-1.38122	-4.41152	0.16199	-4.41612	-4.35519	0.13508	0.10577	0.12254	-6.57024	-1.38122	-1.38122	-2.15822	-0.62018	-2.13253	-2.14052	0.86261	0.09589	-3.53317	2.29031	0.10425	-1.35135	6.74284	6.96309	-2.1021	-3.51585	-0.62196	-2.09818
303	-3.78122	1.78585	-0.59752	1.70759	-2.15223	-2.95354	-2.16125	-3.69425	-9.24285	-6.20049	-1.38122	0.98658	-1.38122	0.90886	0.18006	-3.7032	1.82906	2.59335	-2.94861	-4.51111	3.44582	-2.95975	0.21495	0.22779	-3.7793	0.18373	2.71044	1.03424	2.50984	-0.60118	-7.67547	-3.73785	1.00922	1.7585	-6.93237	-2.17173	0.20106	-0.54927	-2.96978	-6.83724	-1.35135	0.17537	0.91109	8.72617	9.91172	0.21728	0.96704	4.0708	-2.12415
304	-3.01387	-3.81037	0.29383	3.46531	-0.55952	3.41878	0.24878	-3.91929	1.0778	-3.82421	2.64779	-3.04927	2.91801	2.70375	-1.38122	-7.05843	1.84199	0.28823	2.68713	5.80728	4.47163	2.80288	-2.19159	-3.04649	4.61707	-5.51345	0.30229	-3.0747	1.04793	-3.00855	1.17415	-2.21455	1.07982	-0.56355	-1.38122	1.12505	-0.57541	-3.02056	0.26623	1.00714	2.5981	-1.35135	1.01458	0.25121	4.21746	6.85209	7.59901	2.65827	-0.5194
305	-2.20835	1.98579	1.20054	-3.02731	4.45212	0.31658	-2.21178	-1.38122	1.05187	1.10017	0.28684	-7.20484	-1.38122	3.57746	2.83108	1.08589	2.78545	4.6377	-2.23083	-1.38122	1.15257	0.31514	-0.53519	-1.38122	-3.03138	-3.92574	-1.38122	-2.22226	-3.09501	5.36415	-2.22155	4.39913	5.99583	2.92913	-3.90647	-1.38122	0.29242	-0.55613	-3.04649	1.15701	-2.15845	1.15491	0.32369	10.0493	11.0045	1.2438	-5.45981	1.17603	-7.09848
306	-5.64743	0.27441	-2.23083	-1.38122	-7.40013	-3.96742	0.32091	2.05817	1.12505	1.16331	3.79566	-5.53059	1.22295	4.52596	-5.64016	-0.52285	-4.85645	-2.24032	6.45168	7.69469	-7.3898	1.1807	2.89229	-3.89799	-2.22155	-3.93876	3.77342	-6.56256	-3.95854	0.33552	6.42451	1.13979	1.17851	-3.03959	2.84176	-2.24106	-3.07613	-0.52285	-2.22652	-2.19666	-2.98667	-1.35135	-1.35135	6.12995	9.46396	-0.51732	1.14449	3.72909	1.1117
307	-3.92144	-6.41055	-3.89168	-2.19821	6.61878	0.26623	5.31895	-3.85851	2.93657	-1.38122	-7.95476	-2.23011	-0.52505	-4.80881	0.32091	-1.38122	5.2249	1.20722	-2.2251	2.93285	-6.5226	2.85967	0.27031	-5.54441	-3.91286	-1.38122	0.29242	-3.93224	-1.38122	-3.12642	-1.38122	-1.38122	-2.22652	1.20499	3.79566	-3.97189	-1.38122	2.92171	1.12924	4.51621	0.26546	2.80838	1.95717	5.14216	6.89947	-0.51172	6.06827	-0.52831	2.82227
308	-5.64016	-0.58693	-4.7285	-2.23156	-3.87706	-4.60183	-2.22796	-1.38122	1.10429	-5.52029	-2.22297	-4.59149	-7.99825	-3.82421	-0.56221	-2.21247	3.40347	-1.38122	-1.38122	-8.09262	-0.57084	1.97449	-3.93224	-2.20562	0.27579	-0.55409	-3.03274	-3.0152	-5.49644	-5.61492	-0.52432	-3.85646	-0.54159	-3.9279	2.00288	1.9549	-6.25926	-2.21316	2.6252	6.57886	-1.35135	0.27334	5.21679	2.62321	15.0153	-6.29369	-5.48358	1.89014	-1.35135
309	-6.1243	-4.58891	-2.20022	0.96253	3.61046	-6.20437	0.19732	-0.58122	-1.38122	4.06202	-2.19159	-1.38122	-7.75064	-3.74528	2.57761	-7.08619	0.97357	-1.38122	0.22007	-3.04511	1.06976	-2.95354	-1.38122	2.60285	-5.48968	-7.68043	-5.40051	-0.58186	-6.11308	-3.78699	-1.38122	-5.47958	3.29897	3.32836	0.23691	-0.5907	-2.9585	-3.84225	0.22779	-1.35135	0.96883	0.26808	-3.70614	6.10577	16.2867	2.62005	2.68416	0.21974	1.0296
310	-1.38122	-2.1331	-5.2333	-2.16003	-2.15882	0.95705	-2.90213	-2.17803	-5.11814	-1.38122	1.7052	-4.4487	-5.2632	3.30263	-5.24819	1.74623	-3.6678	1.71956	-0.60961	-0.60602	-1.38122	-2.16247	-5.28747	-1.38122	1.67923	3.98688	-2.92562	-6.03238	3.44194	2.36691	4.79639	-1.38122	-1.38122	-0.63606	-1.38122	-5.22441	1.73405	-0.62076	0.88807	0.12466	-4.45935	0.1777	-1.35135	12.0415	10.8438	2.52162	2.53064	2.43653	3.15654
311	0.12141	2.3585	-2.12582	0.83772	-5.25718	-2.88951	0.14201	-1.38122	-5.86887	1.70282	-5.21263	0.11355	-0.62307	0.86429	7.70281	-2.14457	-2.89522	1.65369	-4.39781	-0.61198	-0.63383	-0.6299	-2.13879	-2.12526	-2.95231	0.12029	-0.63271	0.12368	1.73405	-6.76998	-2.13536	-5.31513	-1.38122	-3.60673	-2.12416	2.54035	-5.21557	-0.60542	-3.62002	0.93698	3.15315	4.00033	-0.6128	0.14007	11.0326	2.47128	0.97063	1.57905	-5.03867
312	-5.26019	-1.38122	-1.38122	-5.78004	1.68627	0.87612	-4.37747	-1.38122	-3.69068	-1.38122	0.17037	-1.38122	-0.62364	0.88123	3.99926	-0.60961	-0.59874	-1.38122	-0.61376	-3.68713	-4.4844	3.19544	-0.59567	0.87104	-2.91261	0.1397	-2.92562	-0.59935	0.94798	-5.87897	-9.71455	2.49475	0.12029	1.63083	1.71237	3.06652	-5.28747	0.14085	-9.23668	0.87747	0.88079	-0.60896	-3.55238	3.9678	7.57722	-0.57314	0.1638	-3.60023	2.31972
313	-2.16491	-5.11535	-0.5863	-2.88611	-2.89982	-0.61844	-4.4487	-4.46764	-0.62364	0.24216	-2.97738	-0.5907	2.562	-4.45577	-8.40698	2.40954	-6.09449	-1.38122	-1.38122	-5.20677	-4.50622	-2.17424	-2.17487	2.43849	3.28079	0.18741	-1.38122	-7.78122	-5.32443	-1.38122	2.5496	-2.1755	-2.16369	-9.09132	-1.38122	0.22521	-3.69068	0.96804	0.15725	4.8502	2.42223	-2.11413	-7.44891	5.53992	10.9374	4.0708	0.94926	-2.93363	4.1174
314	-2.99023	-1.38122	-3.01121	1.03424	-2.19489	-4.62271	3.4536	-3.01654	-4.52834	-0.55817	-0.54719	-0.56221	-2.20358	-0.5844	5.30775	3.50478	-6.26323	-1.38122	1.09199	-2.19754	-2.20972	-3.00855	1.87877	-0.54927	-4.63325	-4.64652	2.64131	-0.5715	-1.38122	-2.20835	-2.22155	0.25813	-6.27119	-2.22085	-3.03002	-2.17487	-4.53828	3.62713	0.28963	3.45249	6.43075	-0.53768	5.08469	5.97764	5.85441	9.10722	1.12594	0.3265	-2.16635
315	4.65327	-0.5534	5.68592	3.70784	1.17415	0.32527	1.18728	1.10841	2.81342	-3.12489	-4.81764	-2.24403	0.35943	-4.78837	-6.53143	-2.25918	2.12448	-4.83545	-1.38122	1.23659	5.60568	2.076	0.39656	-4.78837	-1.38122	5.49755	-2.25003	2.89229	-1.38122	-0.49074	3.75138	-3.05066	-3.98538	-2.24927	-1.38122	-5.6185	-2.24777	-3.07757	-1.38122	-3.0111	-2.1833	1.1975	-3.83479	3.87969	7.94704	1.16332	-0.49884	-3.87024	1.93812
316	-2.2701	-3.97637	-0.48756	-8.42967	-1.38122	-2.27647	2.97039	3.13142	-5.77875	4.03395	0.40769	-0.48113	2.23542	3.15188	-1.38122	-2.26383	-7.5924	-6.72881	6.93671	0.43367	2.31564	-6.81108	2.30203	-1.38122	-8.53046	-4.18758	-4.91478	3.09106	0.43697	0.40291	-1.38122	-2.27487	-2.31667	-4.97188	-2.26617	1.20499	3.09106	-0.49469	-4.91167	2.1605	3.08521	-3.951	0.36391	-0.47339	4.83239	6.92071	1.35868	-1.35135	1.29649
317	-1.38122	4.2158	4.28986	-1.38122	-0.41875	-3.27336	0.44861	-5.17628	3.26131	-5.24222	-9.09578	-0.43604	-3.22284	-1.38122	0.48272	5.34309	-0.4396	-2.33269	-1.38122	3.39433	1.51174	4.37694	-0.4663	-6.09375	-0.43604	-3.25563	4.19499	2.30542	-6.10711	-1.38122	-1.38122	-8.15759	-1.38122	1.48411	-0.42611	0.44028	-6.12955	-7.24059	-4.24381	-3.21009	-0.42628	-5.07922	3.22321	-1.35135	11.5638	2.33869	-5.10722	3.35675	-3.23282
318	-5.36132	1.56864	-1.38122	2.39237	-4.35741	0.64513	-0.43065	0.57	-1.38122	5.48153	-6.26403	-0.39502	-1.38122	-2.33815	1.53141	-7.25781	0.54742	1.51734	-2.37328	-4.38422	-5.19437	-5.13356	2.48726	1.50896	2.53651	0.58342	-2.37723	-2.31405	-1.38122	-9.09578	-7.17272	-1.38122	-1.38122	1.55421	8.63882	-3.32864	-4.24928	-3.27695	-5.37722	-1.35135	-2.35436	0.5904	0.53366	2.53214	12.7332	5.2462	4.65465	0.55887	-1.35135
319	-0.33846	2.73825	0.61082	-1.38122	-7.67712	-0.36907	-5.29128	-8.52407	-2.39234	-0.32413	-2.39955	2.6108	1.59793	3.81089	-1.38122	0.66377	0.6513	-1.38122	-0.37921	-5.40132	-7.61822	3.71562	0.59507	-3.43671	-3.39938	-3.41995	-0.37417	-6.50417	-1.38122	-4.474	4.72876	6.60282	1.67067	7.90671	-5.47958	-2.41321	-8.55335	1.68941	-0.35767	-6.28719	-3.40263	-1.35135	-3.28372	-1.35135	10.6486	-1.35135	3.61883	5.56564	2.70544
320	-4.5727	-5.59618	-3.4452	-7.45409	-0.35135	3.78942	-2.39439	2.7898	5.82043	-4.4331	-2.41002	2.65919	-6.50417	-2.44279	-8.71106	-2.41964	-4.55918	1.84806	-2.45303	-1.38122	-5.59618	-2.42615	-0.34709	-3.47985	3.72083	2.91063	-4.43	-0.34171	-4.54577	-3.38322	-3.50211	2.75102	-4.49648	1.77668	-0.33955	7.25809	0.71962	-11.9857	-3.46238	2.78515	-10.6011	-1.35135	-9.39155	4.72768	16.0667	7.76719	-4.55648	-1.35135	-1.35135
321	-0.32858	4.91469	-1.38122	1.75358	-3.52025	3.74699	-1.38122	-5.54355	-3.47327	7.25809	-1.38122	-3.4283	1.75358	3.89862	2.83375	-6.63332	-3.47327	-1.38122	-2.42397	0.78798	1.89747	3.88194	-1.38122	-3.49762	-9.64568	-5.5829	-2.41321	-2.42943	-1.38122	-0.34171	-1.38122	-0.32969	-6.59498	0.71303	-6.72881	2.7898	-2.42506	-3.50661	0.72849	-0.26558	-3.41108	3.79268	10.426	1.84354	6.90458	4.00771	0.77631	1.6698	-3.44779
322	-1.38122	6.89179	0.71083	2.78545	1.78668	-2.42834	0.65544	3.78942	0.68064	-0.31852	6.03404	1.68627	4.91469	-3.45161	-1.38122	3.86537	-5.56094	-0.33628	1.72437	-4.49002	-4.49002	5.97173	-5.60955	1.76674	-7.56678	-0.34387	0.67428	1.65215	-0.34279	-2.42834	4.72876	-5.5349	-0.37821	-3.45375	1.72759	0.65752	-9.55282	-0.35135	-3.38723	3.85698	-0.32676	-4.41258	7.77644	-2.36968	5.93273	7.90791	-3.43252	0.7105	-3.41747
323	-2.38422	-2.34275	2.6797	-5.45039	-0.37518	2.63485	1.58908	-2.3903	-3.31172	-5.33379	1.61579	4.48389	-0.36599	-4.36036	4.74749	-0.34816	-0.34602	4.75375	-3.38322	-5.38522	-1.38122	-1.38122	-0.37009	-6.4013	-0.4094	-0.30825	-5.43801	-0.36907	0.63491	-3.39329	0.55865	1.55996	-1.38122	-3.30986	-2.41427	1.64298	-5.36132	-2.39748	-1.38122	-6.54886	0.63081	2.54728	-0.39715	-0.33198	7.76719	5.43159	-0.33612	3.57476	-7.38757
324	-6.31705	1.38376	-3.30614	-6.32681	-5.27985	1.60386	-3.2365	-10.0685	2.32592	-1.38122	-2.38122	-3.25739	-2.35303	-2.35587	-3.29326	2.57918	-4.24654	-2.35021	-3.31732	-0.41596	-6.30248	1.4951	-2.3723	-1.38122	-2.34833	-1.38122	0.55865	-2.35969	2.43558	1.6128	1.53424	0.55115	-1.38122	-3.33816	2.57918	0.57957	-4.2995	1.48138	-1.38122	-0.37096	4.50802	-3.34338	-4.09358	6.50719	8.14532	14.0927	0.59228	7.31917	0.54979
325	-1.38122	-4.03608	-3.23995	-5.17628	-0.43425	-2.35778	5.91805	-0.43514	1.33618	-0.4621	-6.11606	-2.3264	-1.38122	-3.22284	-7.03093	0.56431	-0.42974	-3.28055	0.51632	-0.44751	1.34358	5.08828	-4.19547	-2.33269	-6.86568	2.29525	0.4932	3.29168	-4.13351	-1.38122	-1.38122	-1.38122	-0.41968	-1.38122	-5.1835	1.49235	-2.31755	-3.24515	-1.38122	-0.43392	-3.22929	1.46291	4.79979	6.13929	17.4322	9.09499	5.14818	1.28949	-3.16459
326	-1.38122	-2.28212	-4.18234	-0.48113	1.42252	-4.14619	-1.38122	-7.60897	0.38557	-1.38122	-3.23823	-5.14769	1.4043	-3.17333	0.46551	-0.43335	-2.27727	-5.05769	4.89681	-0.44313	-2.28619	1.37108	-7.85072	-4.07421	3.26131	-4.19547	2.3328	2.38172	0.49144	-1.38122	-2.26617	-1.38122	-5.10215	-1.38122	-3.23307	-4.22213	-1.38122	9.59774	-4.20874	3.44711	2.48374	-3.16953	0.39233	1.31295	13.341	9.17496	-3.17284	-1.35135	2.38348
327	0.4638	1.41729	2.37465	4.14874	1.40689	1.41729	-4.11097	-4.04315	-3.20603	-0.45956	0.4932	-1.38122	-1.38122	-7.78561	-6.04105	0.45365	-2.28701	-1.38122	-0.46881	0.42221	-6.91117	-1.38122	-1.38122	-5.07125	0.41735	-5.09524	2.37113	-6.01085	-4.17711	-2.28866	-2.31145	-0.45098	3.19754	-6.86568	-0.43065	-1.38122	-4.13099	-0.45529	1.35851	-5.1037	-5.1285	-2.28856	3.1491	-1.35135	6.0492	0.46024	-5.9767	-5.06193	3.31283
328	2.3571	-1.38122	-1.38122	-1.38122	2.3995	3.2527	-5.26471	-0.43155	-4.15386	2.42107	4.99982	-4.18495	-0.44401	0.43367	-0.39599	-0.45271	-1.38122	-0.42152	-0.42244	-1.38122	0.49672	-4.31377	-2.34183	-0.42793	0.59312	3.29168	-3.26091	0.45702	-2.33269	-3.21945	0.48098	-2.3255	-0.44925	-2.33633	-1.38122	-1.38122	-2.3255	-1.38122	1.4043	1.60723	-4.21942	4.21968	-3.16459	1.43675	-0.38423	15.9214	6.1183	7.25285	3.4242
329	-6.15676	-0.40465	0.61679	1.59793	-3.31732	2.47606	-13.8572	-2.38422	-1.38122	-0.40178	0.65544	1.54276	-1.38122	0.54186	-1.38122	-4.26306	3.49683	3.4826	-0.43425	-5.2385	-4.27977	-4.38422	-4.27977	-3.32485	-3.40346	-4.36926	1.55996	-1.38122	2.60682	-0.40178	-1.38122	5.4414	0.49496	2.46494	0.56431	-1.38122	-0.4094	6.33335	-0.42702	1.58983	-7.11504	2.53592	-0.39806	-1.35135	4.41788	1.49225	0.59228	3.54102	-2.33271
330	-4.35151	-1.38122	-3.4346	0.62079	-1.38122	-9.3335	-1.38122	1.58908	-4.36036	1.52014	2.70876	-4.37224	6.58691	8.50021	1.65215	6.61878	-6.34153	1.60981	-6.50417	-2.36936	4.66717	-3.38925	-4.38723	-1.38122	4.60681	-1.38122	-2.3645	-0.38817	-6.30248	-3.38522	-1.38122	0.60686	-2.36065	-9.06613	0.59702	-3.39531	-1.38122	-7.3336	-5.34554	-1.35135	7.02561	1.64865	-5.33939	-3.35135	11.4188	12.469	5.56564	-2.3166	0.61329
331	-6.52525	6.57898	-0.39014	1.59793	-5.50493	-3.39127	2.41025	2.66737	-0.4037	-2.38222	0.62682	-1.38122	-0.38221	0.60291	5.4681	1.57445	-6.51996	-0.37921	-2.41427	-8.15759	-1.38122	-4.40541	-2.39748	4.63684	-0.36496	2.53268	1.65522	-4.29667	2.63889	-5.36132	1.55421	-0.38021	-0.39014	0.62682	2.6108	-2.37328	-4.37523	-0.4169	-2.35303	2.63271	-0.39258	-2.33078	-0.35135	1.63372	7.55954	16.4881	5.58621	1.70364	-0.34935
332	6.50833	0.55677	-3.37722	3.57419	-5.3221	-5.40941	1.56285	7.42505	-2.35021	6.61079	-1.38122	3.43574	-1.38122	-7.41743	8.7505	-1.38122	-2.36257	3.59391	5.48153	-2.35873	-0.3989	-8.25744	-5.34947	-2.35303	-3.34585	-10.3633	-1.38122	-0.41222	-4.35741	-8.06698	3.38069	-2.35969	1.55134	2.43558	1.61878	-10.1106	-2.35021	-7.40531	-0.38321	-6.34137	2.53592	-7.18793	2.60513	2.56254	6.39308	6.49179	9.44355	-0.39166	5.53841
333	-7.29255	3.40806	-2.32998	-4.27697	-2.35683	-1.38122	6.26697	-7.27513	-1.38122	5.33019	0.55489	6.02619	-6.09375	1.41729	-3.31545	-0.39502	1.4705	-1.38122	-5.30278	-5.21999	-1.38122	-6.13859	-7.00973	-4.27697	3.61878	3.42648	-0.39793	-4.20874	0.55302	1.44631	-0.43335	-0.43514	-0.4169	-2.33815	0.53633	-5.22737	-4.27418	-5.15836	4.41589	-0.33406	5.1846	-0.38981	-3.19807	-0.36321	-3.24888	8.79625	6.41564	1.46555	0.53901
334	-0.42336	-0.44664	-2.31667	-0.41968	-2.32729	0.54371	-5.03752	-2.31145	0.51632	8.75703	4.23151	-0.44048	-5.94743	-3.27157	3.35363	-3.28236	-1.38122	-5.17989	-3.33434	-5.11256	-2.32908	-3.24168	-3.31172	-4.22482	0.4638	-0.45615	-5.21631	7.11737	-4.25753	-6.11606	-7.85072	0.47752	0.47579	1.46779	-6.13859	-0.42883	6.17308	-6.98869	-6.89592	-1.35135	0.51781	1.50579	3.22321	-4.17355	4.38479	14.3894	10.8209	1.44194	5.20296
335	5.10627	-5.0044	-3.20937	6.08147	1.36101	4.06838	9.27598	3.12329	-3.22623	0.4271	-3.25212	-2.30972	-5.01428	-0.47706	0.4621	1.40172	-1.38122	-4.16157	-1.38122	-2.30372	-1.38122	-0.46125	3.19335	-4.13857	1.32149	3.99513	-2.3193	0.4436	-0.44751	1.36101	3.18499	0.45871	-0.47542	-1.38122	4.05849	2.36761	0.45029	0.41412	-2.31145	-1.35135	-1.35135	0.4718	-5.7258	1.43158	4.98923	7.78942	7.89079	8.26403	-0.44719
336	3.14777	8.36192	3.86354	3.06718	1.2713	0.3887	3.10711	4.21058	1.25036	2.97419	1.30696	3.09506	-2.25764	-0.48355	-1.38122	-4.03608	-5.89385	5.84552	-4.10849	-1.38122	-1.38122	3.12735	4.87437	-1.38122	0.4045	1.28072	1.35851	-3.1994	-4.92104	-6.76238	1.25036	2.25185	0.39814	-2.27808	-0.47377	-0.47047	-2.27969	-5.89793	2.11835	-3.16459	-1.35135	0.44721	-4.01093	1.35135	4.98923	6.81562	4.82149	-0.46952	3.98198
337	-1.38122	-6.03238	1.23659	-0.4713	-2.26305	-2.25918	-0.51165	3.84982	3.70784	6.53435	1.31905	1.28072	8.23417	-1.38122	5.82599	-3.14644	-7.60344	-3.15269	-4.90544	-1.38122	0.3778	-1.38122	1.26896	-5.76718	0.43531	1.26196	-1.38122	-2.25764	-5.00769	6.47219	-4.06458	-3.14488	2.13372	-7.58689	-0.50862	-4.03608	-5.73662	-0.50325	1.20722	0.44559	4.13311	-4.98112	6.39392	3.90719	2.97391	6.59216	5.53333	7.12322	-4.88804
338	-8.42347	-0.49074	-1.38122	0.35791	0.37935	-1.38122	1.25731	-1.38122	5.42729	0.33552	3.91446	3.81809	0.35943	0.42221	1.19389	-0.50093	2.9856	-1.38122	-9.28983	-3.94971	-3.15427	-4.01974	4.67415	4.58131	4.82446	0.41251	-0.5316	-4.92104	-0.48676	-3.99218	-1.38122	1.28308	-7.43134	-0.51391	2.13681	-0.51541	-0.50556	-1.38122	2.97419	1.406	-0.47875	1.28717	5.38833	-3.13547	7.49038	4.67274	6.61325	0.345	-2.21046
339	-1.38122	-1.38122	6.25237	-1.38122	3.74699	7.32959	-0.53304	0.38713	4.00962	-1.38122	-3.14333	-1.38122	-3.17816	-4.01279	5.69843	-4.06939	0.39183	3.81359	6.39752	-4.87162	-1.38122	-6.50942	-2.22867	-6.5182	-2.25995	-1.38122	2.92913	-3.13406	-2.22867	-3.12794	-0.49469	2.16803	-4.80587	-1.38122	-2.23738	-1.38122	7.33718	3.68208	-3.99673	-0.47339	7.52964	-5.67661	-1.35135	-1.35135	0.3969	3.76374	4.82694	1.14241	4.63155
340	1.27365	-4.92104	1.94381	-2.23519	-1.38122	6.3908	-1.38122	2.10614	-5.72526	-3.17978	1.18948	-3.90434	-4.86857	-1.38122	1.99147	2.05521	0.34292	-2.23811	-0.49233	-2.24702	-9.0801	-3.08334	-7.44707	-3.05766	-1.38122	-1.38122	-2.23592	0.33552	-2.21247	5.52725	-0.54858	-2.26072	1.9549	2.01437	2.10311	0.31946	0.337	1.20722	3.87273	-1.35135	-5.67661	0.38929	-1.35135	0.35805	3.79004	9.71248	12.0827	-1.35135	2.86806
341	0.39498	-3.97637	3.52877	-1.38122	-1.38122	5.15473	3.57337	1.13556	5.18693	-0.54788	-1.38122	-1.38122	1.14404	3.63551	-3.84225	-6.45736	1.10223	-3.93224	-3.03002	-0.53448	-3.95191	0.27854	-1.38122	-3.03274	-0.52651	-1.38122	-4.80881	-0.51766	-2.20766	-3.93658	3.55299	-7.11422	-1.38122	-2.20698	2.76472	2.86327	-5.54441	2.69376	6.22656	1.17178	-3.03344	2.0529	3.5788	-0.51523	2.02703	7.90012	5.42257	1.97367	-2.17848
342	1.89211	-4.7539	1.02456	-8.9063	3.55706	-1.38122	5.03418	6.86281	-2.99803	2.66082	-0.55272	5.2799	-0.54579	4.36591	3.48891	-2.21734	-2.22014	-0.55477	-1.38122	-2.21386	-2.20903	1.13979	-2.20426	-4.56593	-3.06756	-6.24345	-8.14368	-3.01387	-0.55477	-1.38122	-1.38122	-1.38122	-0.56622	-3.84427	1.14616	-0.56622	-1.38122	-2.95231	-4.70347	-3.77657	6.23079	3.56265	-2.16436	1.86408	3.57476	7.70215	6.14865	5.05377	5.11591
343	1.85765	-2.95478	-1.38122	2.71044	0.23169	0.19732	-2.94494	0.16677	-2.9091	2.61239	-3.79473	-2.16862	2.58704	-2.16064	-0.58377	-2.97994	-2.168	3.3173	4.10898	0.21241	0.19111	1.78334	-2.16738	-1.38122	3.30263	-3.86261	-4.55582	0.17885	-3.73231	2.51287	-4.49164	-4.43932	-2.15701	-6.0614	0.99596	-3.80644	-2.17048	1.66061	0.97728	1.81321	8.11984	4.13454	0.95812	-3.69693	4.12596	-1.35135	3.25341	-0.56457	0.17188
344	-0.60722	-5.94743	-2.90793	0.15843	-6.88436	5.66655	2.42686	3.99513	2.35571	-2.14167	-1.38122	-5.1951	0.13739	7.17244	1.68627	2.4502	-7.70533	0.91061	-1.38122	-2.91613	-6.86281	1.67455	-0.59195	-1.38122	2.42686	-2.9425	-8.73416	0.15018	0.88979	1.60609	0.1455	-2.12141	-1.38122	-0.60722	0.88465	1.66061	-2.9091	-6.62466	6.93951	2.41371	0.9528	-0.59777	0.93698	0.93002	2.39959	3.30703	4.88403	3.83	-3.60191
345	-4.38873	-2.81081	-1.38122	1.6263	2.36972	-3.62337	-3.64366	4.50114	1.53849	-2.11651	0.0566	-2.85072	-0.65447	1.57736	-2.84427	-2.09909	0.10027	2.21591	-2.0955	2.26576	-4.35298	1.50479	0.10688	-2.10849	-1.38122	3.74699	0.07227	1.59055	-3.58224	-2.09909	-3.52407	-3.51493	-1.38122	-1.38122	0.73295	-1.38122	-10.8703	0.03722	2.27911	-5.69603	-3.50189	6.11134	-0.62933	-2.08075	0.73779	5.14216	13.7348	6.32485	-2.79227
346	-1.38122	4.4582	5.09827	-3.55986	5.03819	0.03622	-0.66998	2.85607	-2.09195	-0.66591	2.86507	-2.08101	-5.18639	0.72997	-0.65447	-3.50136	-2.09601	-0.66282	2.81459	-4.95775	-2.11008	-3.52714	-1.38122	-1.38122	-1.38122	-5.6275	-3.57902	-2.08843	0.7211	-2.06897	-2.79865	-3.4346	-0.6944	0.00191	2.04344	-3.51797	1.5578	2.81459	5.72611	-5.53837	4.18115	-2.07704	3.201	-2.06462	0.08029	1.46555	7.77786	5.56906	5.87408
347	0.06701	0.03522	0.73295	0.03924	-1.38122	-1.38122	0.76164	-0.67699	-2.77982	0.11355	-2.78374	0.03121	0.73593	-3.49092	-4.88753	-2.78571	3.52075	-2.79464	2.77103	-4.2486	0.03722	1.47389	0.05248	1.41599	-4.22213	1.45969	-0.66795	-0.66744	-0.6725	-2.0723	-1.38122	-1.38122	0.00671	-4.18038	-0.01229	0.05453	0.71669	4.22888	0.78485	-3.42891	-2.74217	-1.35135	0.03754	0.08337	4.94676	7.0638	5.04524	4.77527	0.74802
348	-3.54728	0.01057	-2.08594	-3.56462	4.27649	-7.09142	2.12264	2.82636	2.21591	-1.38122	-2.08003	0.72997	-1.38122	-0.64808	0.04634	0.79743	-2.0704	-2.06756	-5.00703	-2.10533	2.74533	2.18766	0.05145	5.5392	-7.07922	-4.36629	-2.10376	-4.21408	1.45165	-5.5106	0.68348	-2.07182	-1.38122	-0.676	-2.07663	3.49683	-1.38122	6.92328	6.99867	3.00595	4.31036	-0.64263	2.33869	-0.64364	4.37521	2.13054	11.6076	6.22963	2.94049
349	-1.38122	4.29254	-2.80775	4.4075	3.75829	-2.80673	-2.80268	6.28964	-0.66386	-2.08594	0.01251	0.00095439	0.66657	-1.38122	-1.38122	-2.81183	-2.09347	-5.60955	4.97472	2.2185	-2.80167	1.4258	-5.67921	-0.65553	-6.34575	0.04736	-5.6275	-5.5947	-2.08843	-4.86554	-4.13984	-2.07954	-1.38122	-0.000953317	2.80873	5.04277	-3.50136	1.40624	4.87313	1.45764	-2.05212	5.08642	3.01864	-3.49881	1.4755	6.95315	6.97042	4.07974	-1.35135
350	-1.38122	-0.66896	0.05145	2.11529	-1.38122	0.76164	2.15986	-0.68484	2.81459	-2.10376	0.76317	-0.68044	-1.38122	-4.16673	-2.08743	-5.61253	1.47797	0.70938	-4.88507	-0.64102	-3.52714	-2.78769	-0.68581	-4.1513	-2.79966	2.12264	-0.68044	-4.83664	-8.34986	0.01154	2.72275	-6.94063	3.49004	-0.68435	0.67077	3.46979	-1.38122	1.42383	8.99223	-0.64163	1.4795	2.13054	0.07824	-0.65009	-3.53317	8.33723	12.0667	3.50976	-0.63604
351	-2.10272	-2.83049	5.4822	4.84285	-0.68435	-6.38122	-0.00191	-0.00947	0.68064	-2.09044	-1.38122	-2.06334	-5.48799	-0.00381	-4.17451	3.5588	2.80873	-3.45447	1.43767	4.24071	-0.70094	1.39271	0.72701	-0.672	-2.07518	-0.67649	2.08379	0.71376	1.39849	-0.69909	-1.38122	-3.44024	-3.44876	-1.38122	4.08327	1.38504	-0.69628	2.86207	8.37488	0.78998	4.28245	0.81159	-2.72309	2.08744	-0.63604	2.02247	13.1115	1.38463	0.05019
352	-1.38122	-4.64705	-0.0326	0.64855	-1.38122	-1.38122	-2.0601	2.62145	5.95701	-0.68289	-0.02436	-1.38122	-2.07087	-2.72802	-3.4559	-4.70127	2.00861	0.65821	-0.71588	0.00575	-4.7079	-0.00381	-0.0262	-1.38122	-2.05371	-1.38122	1.9655	-0.71455	4.4478	0.65821	-1.38122	-3.41099	-0.71142	2.56875	-0.06456	3.26069	-0.73229	7.34362	8.23417	-1.35135	2.77804	1.33682	2.02019	1.35318	2.03389	1.32245	9.87718	4.47766	0.00458
353	3.83391	-1.38122	2.41145	1.24346	1.16008	-3.33053	3.13491	3.64076	-2.62191	1.17797	2.47731	1.26955	-0.7172	0.57446	-5.23231	-5.2622	-0.11539	2.40189	2.53268	0.53327	1.83215	-0.10408	3.72734	-7.08103	-2.00622	-0.12018	-1.38122	-3.32422	-0.7495	-2.01493	2.39474	0.51512	-0.74019	-3.2957	-0.1273	5.5501	3.73715	6.36072	11.0615	-2.61557	-5.79016	1.22431	1.26474	-1.99986	-1.99279	4.87142	9.4974	5.02214	1.83133
354	-1.38122	-3.23078	-1.97363	0.51153	-0.75307	-0.17276	4.03395	4.12001	-0.18932	3.01853	-3.8277	-1.95958	0.42493	-1.38122	-3.1961	2.31564	2.25956	1.57561	-1.9906	1.64542	-0.77953	0.48098	-3.75229	-1.38122	-3.20826	0.42167	1.63993	0.45815	-1.38122	-0.78845	-2.5724	2.8741	1.66943	-0.78134	0.37625	2.22672	6.17253	6.66832	12.5413	4.57985	2.78576	2.76146	-2.55835	1.05394	1.07289	4.08015	6.537	2.11485	2.77358
355	-4.2449	0.84596	-0.24743	1.46293	0.86471	-1.94144	0.3459	1.46131	2.02788	2.00097	-3.0332	-0.82658	-3.08576	-1.95758	-0.81656	-0.23377	0.29009	-1.38122	-4.75769	0.36399	-1.94081	2.0631	-1.93097	-0.82812	0.78212	-0.82842	-4.16363	2.0337	-2.47471	-0.27929	4.82646	0.26895	-1.38122	-1.91914	-1.91741	0.34689	5.35279	4.83347	13.0713	-1.35135	1.47191	4.08343	0.82611	-1.93786	-1.90568	-0.76996	7.10889	4.45646	-0.7961
356	0.2873	-1.38122	0.17804	2.92913	-0.29248	4.01835	-3.47985	-2.99412	0.21114	3.42648	2.80288	0.19524	-2.44731	-1.38122	-1.38122	-3.50323	1.32734	-0.85957	-2.45591	-3.51569	2.99755	-0.83803	0.66796	-1.8909	-2.46523	-1.38122	-2.45822	-0.86335	-7.5924	0.73072	1.77502	-1.89377	-2.97442	-1.38122	3.37817	-0.86335	4.25692	7.82789	13.7861	3.22414	0.7407	2.77449	-1.35135	-0.25846	1.3054	-0.32042	6.51028	7.3935	1.283
357	1.69098	0.56905	1.12129	0.58342	-1.38122	-0.88933	0.09082	-1.38122	0.0988	-1.87165	0.598	1.11379	0.07227	1.57154	0.55209	0.09371	-2.34554	-0.39551	-4.27697	0.10614	1.52014	-1.38122	-0.38866	-1.86712	-4.28397	-3.86878	-0.41736	-3.8298	-0.43019	-2.84178	0.60883	0.54279	1.09403	-1.8547	1.95848	4.59191	4.50402	8.6088	13.2829	3.55783	-0.30751	0.10003	2.50779	-0.36076	0.12721	2.03848	5.01808	6.64066	5.57591
358	3.26131	-0.89766	-0.93697	-0.91129	-1.38122	2.41565	1.40559	0.52627	0.47666	-2.78571	-0.91804	-3.22623	-4.68155	0.92825	1.38631	-0.02314	-2.74114	-0.90996	-0.9161	-1.83086	1.88676	-0.90996	1.00314	-3.22623	-1.84916	1.7299	-2.308	0.45956	0.36094	-0.92334	0.94328	-0.4462	1.43436	-0.93218	2.19181	3.62106	11.0632	8.55106	20.1628	-2.279	2.34209	-1.81049	-0.4356	-3.17119	-1.81303	3.67148	7.2968	8.80093	1.41235
359	-3.17333	-2.25458	-0.13537	-0.96748	-0.12124	-0.52468	0.74373	-2.65348	-0.53733	-1.38122	3.55299	-2.67655	-1.38122	-0.50402	-3.95191	-1.80033	-2.68217	2.09101	-4.74256	-1.38122	-2.65781	-2.26892	-1.79788	-2.62345	-3.07326	-0.52615	-0.11272	-2.23337	-0.58058	-3.01121	-2.21524	-0.96034	-0.96228	-0.97603	1.93829	2.88136	6.30487	11.3307	18.0773	-1.77258	-0.93932	0.33855	-0.53202	0.75657	2.79975	0.32861	6.20532	4.16648	0.3258
360	-3.50888	0.19981	-2.17518	0.99314	0.23234	-1.38122	-0.56622	-2.16186	0.58574	-0.17494	-2.60571	-3.37643	-2.16893	0.18864	-1.38122	2.35322	-1.38122	-1.38122	-0.55851	-1.38122	-2.99542	-2.57787	1.04107	1.02071	0.21114	1.39216	-3.39329	-0.19074	-1.38122	-1.38122	1.05385	-1.76333	-0.57509	0.92116	2.9908	3.5008	9.70789	14.6532	16.7865	0.62806	-0.95135	1.02583	0.25637	1.48956	-0.54065	4.15829	3.87373	6.28224	1.02395
361	0.92559	1.59276	-1.38122	0.51776	2.38952	0.54557	-1.38122	-2.93401	-2.11977	-2.86765	0.59039	2.01117	-1.38122	-0.99997	-1.77291	-1.00612	-2.52669	0.91587	0.86429	-1.38122	-2.90213	-0.61669	1.27735	-2.4948	-2.1348	-3.29472	-3.62337	-3.98055	0.10743	-0.99452	-2.12665	-1.01518	-0.24786	-2.11814	-0.65474	2.87246	11.7866	12.56	22.0792	1.6641	-4.0354	0.88745	-0.22944	-1.35135	-2.10154	3.93566	3.05394	4.44155	0.13896
362	0.77009	-1.01758	-1.38122	0.05505	-2.10012	-1.01384	-0.25509	0.47752	-0.69652	-3.20737	0.47545	2.51535	0.83199	-1.75036	2.67334	-0.28991	-2.52277	-0.64212	0.09534	-0.65182	1.91187	0.91324	-1.38122	-3.26445	-2.11408	-2.11516	0.05815	-0.65049	0.34769	0.41864	-0.27665	-1.74698	0.76855	3.24347	0.70938	3.19196	11.5423	10.9863	23.3234	0.73924	1.88141	-0.63425	1.64378	2.9313	-0.63193	0.40859	2.96986	6.05606	0.08698
363	-1.38122	-2.49439	-0.68797	2.36691	0.43697	0.06387	-1.01384	1.16239	0.33053	-0.26265	-0.33153	-1.02686	-0.32895	-2.09652	-4.25581	-2.10272	0.07069	1.14951	-1.01981	-2.09372	-1.38122	0.7563	-0.32264	-1.75159	-2.82526	0.03121	-2.1022	1.01113	-1.38122	-1.03863	-2.82058	0.09208	-1.72928	1.79003	1.46779	5.94211	10.3002	14.2059	26.3868	0.75539	-1.71341	-0.26793	0.09478	-1.35135	0.46815	1.84014	4.72008	7.25746	3.65939
364	1.22392	1.61616	-0.31284	-0.2029	2.28716	-1.01043	-1.38122	-1.74578	0.09045	-1.75758	-0.27624	-3.64879	-2.12333	0.4727	-0.28752	-1.38122	1.92761	-1.38122	-1.01863	-1.38122	-2.13707	1.16331	0.5628	-2.4866	-2.10612	1.56104	-1.02305	-2.44204	-3.14738	-0.333	-2.1437	-2.4948	2.55298	1.93126	2.57989	7.55068	15.6047	23.3057	25.9176	2.50289	0.81785	-0.99254	-1.35135	-0.26871	-1.35135	-0.28336	3.36734	5.91508	0.53901
365	0.20735	-0.59567	2.37818	-1.38122	-1.78282	0.61002	1.31732	-3.34431	-1.38122	-2.16707	-1.75758	0.5367	-2.14838	0.59351	-0.59598	0.16498	-0.22022	-0.98565	-0.57541	-0.98875	-0.58945	0.21942	-2.55401	-1.38122	-2.56	-0.98502	-2.17898	-2.15015	-0.98967	-1.38122	0.16199	-1.38122	-2.14457	2.56667	2.43412	9.64241	12.6863	19.7343	32.8891	-0.20104	0.21728	-0.59406	-0.56888	-1.35135	-0.96012	1.3671	2.48889	5.46167	1.31633
366	0.2806	0.72139	1.79465	0.24348	1.1483	-0.95874	1.90286	-0.16909	-0.17056	-1.38122	-1.78988	0.74463	-2.17455	1.50063	-1.79055	0.27647	-0.95478	0.72938	-2.64066	-0.53555	-0.97121	-3.02123	-3.8322	-3.07112	-1.38122	-1.38122	-3.01454	-2.20903	-0.97961	0.61002	-1.78888	-0.55409	-2.1809	3.63341	4.20315	9.10976	13.7641	23.8118	29.2226	0.70119	-0.11881	0.29406	-0.09138	-2.17541	-0.13085	1.98615	4.65586	6.04996	3.12019
367	-1.38122	0.39814	-0.95856	-1.38122	2.18544	-0.05143	-0.94069	-3.13023	-0.94681	-1.83268	-1.83888	-0.49938	0.37317	-0.04966	-1.38122	-0.47295	-0.49154	1.72025	0.44861	-0.47212	3.52075	-2.68841	-1.82824	-2.25802	-0.93717	2.63485	-0.02986	-1.38122	-0.94185	-1.82467	0.78329	1.34358	-0.52285	0.85492	3.85439	10.4298	16.5251	21.3949	32.9683	0.80568	0.01291	-0.91714	1.84354	0.41934	1.33923	-0.4577	2.15896	3.59247	1.6908
368	-1.85425	1.45165	0.89255	0.49672	0.52445	-0.91195	0.01673	0.01348	-2.76946	-0.46041	1.94736	-0.01447	0.8802	-0.91063	-2.30543	0.52083	-1.38122	-1.38122	0.02	-0.92543	-1.8333	-0.44313	-3.7133	-1.84547	-0.46505	-0.45998	-0.45271	-1.38122	-0.44445	-1.83721	-0.06021	-0.91889	1.78477	2.83424	3.16217	11.1886	17.035	25.2915	33.8203	1.41745	3.63957	3.24424	0.48267	-2.77315	0.98728	1.44977	4.21709	8.13374	0.04986
369	-2.3474	1.50063	-2.33314	-3.32202	2.06876	-3.32296	-0.89812	0.04804	-2.31275	-0.42336	0.94437	-0.91436	-2.8277	0.03857	-1.38122	0.55489	0.05145	-3.24689	-4.13857	0.48794	-2.33405	-3.80252	-1.84982	-1.85877	-0.4462	-2.31536	-3.29052	-1.38122	-0.45871	-1.38122	1.42121	-1.38122	-0.00381	4.83591	4.64288	12.9523	22.0051	27.7131	40.5801	2.908	1.43029	1.96147	-0.87584	-0.40572	1.01048	-0.89158	-1.35135	4.87769	3.04318
370	0.0014	-0.37028	-0.10174	0.08533	-0.74089	-0.39846	-0.74635	-0.29455	0.26683	-0.46772	0.06153	-0.56459	-1.01873	-0.21089	-0.30575	0.08466	-0.84019	-0.65625	-1.10492	-0.83774	-0.3783	-0.83517	-0.84545	-0.81968	-0.57505	-0.37334	-1.38122	0.05183	-0.0506	0.2473	0.68974	2.37987	3.97477	6.11382	10.8804	16.0301	24.9394	35.7359	46.7544	0.30458	-0.28922	0.59004	0.02014	-0.03672	-0.64087	1.01918	3.63929	7.19414	5.75953
371	-1.02027	-0.47893	0.18823	-0.49082	-1.20352	-0.76229	-0.26053	0.03221	-0.5014	-0.07471	0.00383	-0.12864	-0.76842	-0.68905	-0.68112	-0.11471	-0.7607	-0.59035	-0.42144	-0.49915	-0.68094	-0.57657	-0.58426	-0.5121	-1.02689	-0.22802	-0.94865	-0.58861	0.36338	-0.11471	0.91642	1.89283	3.68694	7.68671	13.2405	19.57	27.6496	37.9645	45.9477	0.65815	0.30111	0.37353	-0.0397	0.2196	0.21305	0.02169	2.70737	7.70917	5.29287
372	-0.18932	0.10636	0.00779	-0.51278	-0.59779	-1.29399	-0.35179	-0.52144	0.25728	-0.25098	-0.24999	-0.33982	-0.0797	0.000119209	-0.33226	-0.77547	-0.94119	-1.11641	-0.85295	-0.5024	-0.15765	-0.16117	-0.06922	-0.69215	-1.29448	-0.58581	-0.43911	-0.18166	-0.15626	0.82902	1.32503	2.87033	4.2203	8.47903	13.5747	20.7707	29.5616	41.2531	49.4984	-0.00642	-0.30914	0.47839	0.11417	0.57072	0.88386	0.9362	4.69893	7.82296	6.05925
373	0.02464	-0.70411	-0.4601	-0.34842	-0.5263	-0.79164	-0.62567	0.52934	0.15475	-0.59656	-0.3547	-0.42991	-0.70077	-0.36599	-0.37264	-0.46394	-0.2738	-0.36556	-0.61251	-1.04548	-0.26111	-0.8616	-0.87105	-0.86106	-0.25362	0.00299	0.05314	-0.01159	0.40298	0.66919	0.34218	2.68383	4.93956	9.26805	14.0872	22.5847	31.6552	43.982	50.0419	0.30154	0.08798	0.94887	-0.26693	0.97664	0.40391	0.75356	2.07125	7.62742	6.58647
374	0.13496	-0.52373	-0.63748	-0.87765	-0.96597	-0.37888	-0.95731	-0.47579	-0.88998	-0.21949	0.12104	-0.21484	-0.46873	-0.38503	-0.63122	-0.87744	-0.16825	-0.88358	-1.88285	-0.88354	-0.8803	-0.71732	-0.79416	-0.56067	-0.32189	-0.37879	-0.64622	0.40147	0.45029	0.77969	1.58639	3.1608	5.2102	10.5275	16.2683	23.9707	31.6042	40.9172	52.7995	0.47513	-0.02794	0.32805	0.49661	0.17614	1.11009	0.30689	3.02134	7.04647	6.54533
375	-0.25744	-1.14376	-0.22639	-0.58459	0.31015	-0.74106	-0.28309	-0.28524	-0.19197	0.71979	-0.89855	-0.27885	0.27051	-0.58217	-0.51473	-0.72863	-0.89859	-0.58662	-0.20382	-0.59183	-0.66214	-0.66	-0.98835	-0.42951	-1.1435	-0.50472	-0.66591	0.30729	-0.41697	1.75973	2.04918	3.47116	5.32206	10.7001	17.4231	24.9858	34.3016	45.0779	52.9138	1.35365	0.7743	0.33161	1.15491	-0.40221	-0.55751	0.15946	2.10191	6.14338	7.38743
376	-0.10206	-0.61429	-0.31747	-0.54598	-0.59868	-0.61528	-0.32461	-0.46957	-0.55558	-0.15563	-0.21333	-0.29737	-0.46846	-1.00567	-0.70417	-0.76777	-0.47288	-0.327	-0.70513	-0.64565	-0.48489	-0.62519	-0.76441	-0.5557	-0.09645	-0.76805	-0.2317	-0.16983	0.58774	0.88038	3.05855	5.06073	7.10685	12.331	19.089	25.8929	37.029	45.5724	53.4505	0.98903	0.75851	0.30765	0.30528	0.02248	0.33849	-0.08844	1.83675	5.27215	7.24634
377	0.07471	-0.79116	-0.40699	-0.71112	0.20964	-0.93945	-0.41496	-0.79744	-0.17426	-0.56252	-0.17965	-0.06763	0.28981	-0.58642	-0.35999	-0.87175	-0.36746	-0.72337	-1.01357	-0.948	-0.35264	-0.48038	-0.56313	-0.86431	-0.34861	-0.19988	-0.77917	-0.49515	-0.17965	1.05118	2.47836	5.32723	8.16357	11.88	19.5604	27.0911	38.5265	45.8224	52.4004	0.73663	-0.05825	-0.00566	0.22888	0.01999	0.27406	0.6551	1.82991	6.17506	6.78224
378	-0.05542	0.27236	0.10793	-0.54082	-0.1058	-0.30247	-0.47174	-0.36973	-0.05625	-0.37228	-0.12852	-0.47668	-0.24234	-0.1048	-0.59885	-0.4681	-0.18689	-0.89436	-0.66708	-0.75967	-0.54293	-0.46893	-0.43966	0.26341	-0.22365	0.29418	-0.12878	0.10751	1.09526	2.10116	3.14399	4.9379	9.50924	13.3152	23.2934	30.8184	38.5631	48.8958	56.1218	0.29372	0.16161	0.19392	0.1612	0.12316	-0.18216	0.86349	1.76833	5.35233	7.01714
379	0.22113	-0.89612	-0.6682	-0.75127	-0.45851	-1.02435	-0.12142	-0.81965	-0.23605	-0.68663	0.41996	-0.5026	-0.49013	-0.26561	-0.30559	-0.23897	-0.7525	-0.47282	-0.19464	-1.45145	-0.4096	-0.08782	-0.62939	-0.43264	-0.53864	0.61534	0.24723	0.14879	1.18124	1.99945	3.64564	5.28265	10.3022	15.6526	23.988	32.5677	41.4272	50.4045	55.6612	0.48764	0.68324	0.34979	-0.08333	-0.57942	-0.2414	0.08809	1.54759	5.73654	6.94097
380	0.12882	-0.02197	-0.32947	-0.05003	-0.14197	-0.81632	-0.48429	-0.41749	-0.55226	-0.14305	-0.42467	-0.41809	-0.36157	-0.54358	-0.65778	-0.34171	-1.2434	-1.10419	-0.67961	-0.96307	-0.80999	0.18117	-0.69284	-0.6747	-0.42021	-0.28148	-0.19124	0.33523	1.28358	2.75102	4.40503	7.24787	12.9212	18.9483	25.8865	34.5754	45.0506	50.1009	54.5173	0.33544	0.20019	-0.00672	-0.06574	0.60771	-0.12461	0.51923	1.52322	4.85644	6.537
381	0.0962	-0.19456	-0.41169	-1.10132	-1.03423	-0.67936	0.22168	-0.47693	-0.70311	-0.54176	-0.39363	-0.27807	-0.47441	-0.74759	-0.88529	-1.02199	-0.54829	-1.17329	-0.53214	-0.33168	-0.47812	-0.20896	-0.25825	-0.08136	-0.18065	-0.3291	0.56377	0.3624	1.41403	1.78901	4.21646	7.53971	12.6747	18.4798	27.5873	34	44.5202	50.8556	55.381	0.32797	0.53623	0.40695	0.5551	0.07703	0.80547	0.48977	1.73507	4.7445	7.12322
382	-0.10163	-0.57988	-0.49608	-0.8904	-0.96602	-0.40082	-0.89504	-0.68231	-0.29055	-0.26685	-0.26179	-0.68605	-0.34929	-0.04732	-0.61247	-1.16926	-1.16725	0.04217	-0.33116	-0.20279	-0.54725	-0.3161	-0.21187	-0.03931	-0.41021	-0.1076	0.20839	1.20421	0.92409	3.65883	4.49661	7.93533	11.9361	20.4362	30.4685	38.5743	45.0569	50.7498	56.5263	0.64727	0.33003	-0.0045	0.31058	0.0681	0.19936	0.80307	1.52674	4.34033	6.16641
383	-0.44326	-1.17162	-0.75907	-1.10728	-0.8174	-0.80679	-0.68759	-0.62572	-0.36571	-0.24226	-0.68701	-0.34294	-0.15648	-0.1447	-0.39384	-0.34401	-0.68821	-0.34279	-1.4506	-0.3463	-0.54667	-0.25604	-0.32851	-0.32257	0.20488	0.01048	0.1659	0.95075	1.60917	3.36954	6.34825	8.22823	14.8913	23.4185	31.5095	39.7513	47.2512	51.9181	56.9063	1.50838	0.49918	0.37445	0.32756	-0.01764	0.0781	0.42158	1.39855	3.71177	6.08488
384	-0.35234	-0.91514	-0.73555	-0.3745	-0.83925	-0.62551	-0.5045	-0.4919	-0.19176	0.11102	0.33417	0.03809	-0.36674	-0.15497	-0.43693	-0.97275	-0.76709	-0.97567	-0.17993	-0.50879	-0.36667	-0.76465	-0.64003	-0.57838	-0.58186	0.188	0.3049	0.8901	1.76102	3.84072	6.19908	10.2427	14.0467	23.0308	30.8335	41.866	47.2887	51.9392	55.3385	0.65843	0.4002	0.4497	0.6148	0.28498	0.51147	0.7552	0.44172	3.00843	6.22072
385	-0.51524	-0.5259	-0.8044	-0.72084	-1.05382	-0.84891	-1.0588	-0.72873	-0.48274	-0.11792	-0.60712	-0.79843	-0.0804	-0.34802	-0.41621	-0.35944	-0.01643	-0.45166	-0.06108	-0.50568	-0.60802	-0.17777	-0.71254	-0.05671	0.05575	-0.02716	0.43296	1.59183	1.86343	3.92657	6.97921	11.564	17.5282	25.8838	32.6539	41.6043	47.8218	54.5202	54.1966	0.63783	-0.31749	0.01967	0.58276	0.25379	0.12834	0.37975	-0.0307	3.51215	4.89029
386	-0.34655	-1.25203	-1.25545	-0.67807	-0.61834	-0.85445	-0.9177	-0.42109	-0.6142	-0.68532	-0.7378	-0.8737	-0.25993	-0.9351	-0.56051	-0.72176	-0.6608	-0.37099	-0.93725	-0.15636	-0.59828	-0.61635	-0.68431	-0.67336	-0.48493	0.44751	0.95745	1.8497	2.26937	4.22898	7.22039	12.5667	19.0437	26.4487	34.9699	43.6191	49.2643	53.8574	53.8779	0.97116	0.31606	-0.09214	0.05972	0.13973	0.44894	0.19216	0.47726	3.29893	5.40882
387	-0.33261	-0.50725	-0.82141	-0.8227	-0.87405	-0.64043	-1.19508	-0.25177	-0.56699	-0.74472	-0.63462	-0.0287	-0.12832	-0.69697	-0.56066	-0.43818	-0.93857	-0.81987	-0.43245	-0.45231	-0.19201	-0.68935	-0.57919	-0.3667	-0.25368	0.29466	0.8716	1.83223	3.0064	4.85164	8.26049	13.4774	19.8161	27.2979	35.2493	44.593	48.1928	54.5329	55.3345	0.59027	-0.08591	0.48228	0.0857	-0.10018	0.25796	0.76584	0.95308	2.65035	6.92324
388	-0.35172	-0.71122	-0.96343	-1.31904	-0.76591	-0.45905	-0.53253	-0.46401	-0.89669	-0.89596	0.04647	-0.65561	-0.7009	-0.39338	-0.52458	-0.58747	-0.39344	-0.8212	-0.71463	-0.65452	-0.76017	-0.83698	0.03863	-0.32413	0.17941	0.56632	1.09074	1.98964	3.7654	5.66061	9.38547	12.6313	19.9581	27.6131	38.12	44.5464	50.1446	55.5167	56.7683	0.86676	0.39912	-0.26538	0.17378	0.36307	0.24325	0.03003	0.60607	2.16912	4.78814
389	-0.96657	-0.9091	-0.33889	-0.77841	-1.2609	-0.60727	-0.72151	-0.95602	-0.85177	-0.88742	-0.48042	-0.29268	-0.48387	-0.44307	-0.52084	-0.85009	-0.96235	-0.48995	-0.32809	-0.22991	-0.3378	-0.12876	-0.43548	-0.13307	-0.31297	0.38953	1.15906	1.61654	3.0189	6.66625	10.2242	15.4184	22.8348	29.6747	38.4228	45.7886	50.2271	53.2472	56.062	0.11673	0.74655	0.02409	0.52317	0.36381	0.64768	0.06659	0.09876	2.2555	5.09157
390	-0.80194	-0.32407	-1.21399	-0.51381	-0.91442	-1.09065	-0.74012	-0.28327	-0.31673	-0.73343	-0.45196	-0.37844	-0.57299	-0.73982	-0.85227	-0.74431	-0.57532	-1.20189	-0.90779	-0.64592	-0.60989	-0.98028	0.21769	-0.25994	-0.08376	0.0705	0.67194	2.08099	4.31925	6.90737	11.0437	16.9065	23.9095	30.4528	40.0345	47.3681	51.2205	54.7037	54.2504	1.20723	0.48463	0.36088	-0.26731	0.37776	-0.43345	0.49612	0.4767	1.81904	4.59862
391	-1.21309	-0.8791	-0.78297	-0.52831	-0.9806	-0.71258	-0.88199	-0.60192	-0.14199	-0.53476	-0.3714	-0.59673	-0.76888	-0.64388	-0.37854	-1.16071	-1.04921	-0.22813	-0.6027	-0.36496	-0.38663	-0.28963	-0.54013	-0.22151	0.03892	0.62268	1.74134	2.32166	4.19261	7.47564	12.2423	16.7681	25.1081	32.7423	42.1791	47.7287	50.465	53.4885	54.3435	0.28236	0.74171	-0.35891	0.15987	-0.11408	0.33987	-0.04066	0.30191	2.12547	3.95238
392	-1.01063	-0.89078	-1.12154	-0.95512	-0.55668	-0.74098	-0.61869	-0.42894	-0.8105	-0.41612	-0.24829	-0.56051	-0.71779	-0.6441	-1.11222	-0.84283	-0.47353	-0.84073	-0.73365	-0.30768	-0.41834	0.06806	-0.32268	-0.2756	-0.15814	0.90492	1.37497	2.82001	4.0969	8.61184	12.7078	19.1966	26.0679	35.8028	41.8515	46.6793	51.3903	53.969	51.6336	0.8051	0.69064	0.30952	0.14461	0.62567	0.27432	0.26821	0.35477	0.92585	3.92225
393	-0.60248	-0.53617	-0.97576	-0.46327	-0.86157	-0.57525	-0.4878	-0.76816	-1.0795	-0.62257	-0.40158	-0.5159	-0.6138	-0.39497	-0.9184	-0.2951	-0.51413	-0.58752	-0.60502	-0.14697	-0.35536	-0.30247	-0.10623	0.16038	-0.01925	1.04372	1.72775	2.8511	4.98753	8.42014	12.9139	20.885	28.6722	37.1571	43.4703	49.4502	51.9764	54.0121	51.2083	0.92092	0.08757	0.07694	0.05061	0.39645	0.16541	0.2128	-0.1288	1.00667	4.05205
394	-0.78689	-0.83682	-0.93974	-0.92986	-1.02493	-0.63327	-0.4629	-0.64639	-0.74527	-0.5878	-0.77799	-0.57334	-0.77214	-0.83319	-1.17658	-0.82873	-0.67759	-0.37906	-0.77226	-0.55868	-0.04816	-0.46996	0.39147	-0.0277	0.43961	0.93722	1.28703	3.74673	5.47935	9.87914	14.9449	22.5551	29.5581	38.6127	44.2428	48.6535	52.0998	51.6849	49.6937	0.58634	-0.14688	0.44564	0.06072	-0.12555	0.27531	-0.0616	0.35402	0.73384	3.40836
395	-0.61372	-0.88281	-0.93915	-1.12482	-0.97247	-0.40138	-0.88773	-0.4932	-0.73889	-0.66835	-0.63927	-0.48444	-0.78777	-0.98635	-0.77753	-0.2827	-0.61583	-0.57885	-0.38041	-0.63226	-0.73141	-0.13737	-0.2426	0.25386	0.06987	0.91763	2.20105	4.72455	6.4928	10.2018	16.0762	23.5533	31.9754	39.5637	46.7013	50.8549	51.4331	52.367	50.3151	0.29745	0.2887	0.07154	0.45126	0.75278	0.09143	0.47032	-0.02209	0.49109	3.2199
396	-0.86818	-0.66911	-1.17993	-1.2301	-0.72574	-0.88306	-0.83231	-0.92208	-0.435	-0.3432	-0.40455	-0.66737	-0.72824	-0.77537	-0.76542	-0.72425	-0.54688	-0.12304	-0.07939	-0.21972	-0.27128	-0.56701	0.27583	0.03866	0.75423	0.84314	2.50179	3.69136	6.59318	11.2606	16.973	24.0028	30.8736	42.4281	46.8122	48.4082	52.4883	50.8257	49.7433	0.52593	-0.12007	0.48069	0.30411	0.11189	0.41749	0.25628	0.70595	0.46719	3.06618
397	-0.66587	-1.27838	-0.93128	-1.00097	-1.12597	-0.87091	-0.61571	-0.70041	-0.4939	-1.1213	-0.29291	-0.87044	-0.65808	-1.01597	-0.67106	-0.79726	-0.76218	-0.55549	-0.02916	-0.40681	-0.50848	-0.29172	-0.03852	-0.06833	0.11071	1.45749	2.73889	5.3037	8.40168	12.112	17.1543	25.0557	33.2478	40.6646	45.3338	50.4822	51.2235	50.5504	47.6409	0.90825	0.30403	0.44955	0.59139	0.09755	-0.06183	-0.02469	0.32097	0.38716	2.30871
398	-1.01436	-1.07027	-0.87088	-1.06344	-1.00584	-0.79134	-0.50016	-0.68914	-0.75192	-0.70889	-0.85212	-0.48761	-0.96688	-0.90805	-1.11321	-0.90651	-0.45586	-0.81403	-0.16525	-0.65269	-0.08454	-0.25079	0.11974	0.16323	0.09355	1.34504	4.131	5.0167	8.96145	12.0426	18.8384	27.7551	35.5145	40.3607	47.8313	49.5216	50.1227	49.0141	47.9667	0.90714	0.20362	-0.1035	0.28109	0.53228	0.25587	0.23904	0.74695	0.6496	2.20012
399	-0.85418	-1.11436	-0.81124	-0.73225	-0.95494	-0.73428	-0.80111	-0.32357	-0.6282	-0.95785	-0.79455	-0.2249	-0.74917	-0.68037	-1.05988	-0.48274	-0.90513	-0.49488	0.00279	-0.48492	-0.53232	-0.4861	-0.42944	0.52587	0.31658	0.94387	3.13694	5.65992	9.01435	14.7686	19.9666	28.4065	36.5135	41.8771	48.9644	47.398	49.7482	48.9893	46.9056	0.77179	0.68297	0.11204	0.02898	-0.00719	0.3012	0.06293	-0.32487	0.19976	1.71486
400	-0.81421	-1.27334	-1.12302	-1.22374	-0.57027	-0.6812	-1.00445	-0.96272	-0.7932	-0.63014	-0.692	-0.85212	-0.75321	-0.69233	-1.1711	-0.01301	-0.41596	-0.53223	-0.61619	-0.48435	-0.3637	-0.14645	-0.15963	0.25363	1.22173	1.68513	3.71172	6.53602	9.98242	15.8205	21.3889	29.1079	38.0588	40.9862	47.9519	50.174	49.5879	47.7014	44.399	1.04311	0.49406	0.41718	0.22098	0.16001	-0.05695	0.0026	-0.21234	0.13896	2.06144
401	-0.81309	-0.97278	-1.0211	-0.90974	-1.01092	-0.69542	-0.62686	-0.64904	-0.81292	-0.54601	-0.85804	-0.44038	-0.81566	-1.1724	-1.01513	-0.56083	-1.06207	-0.38962	-0.79914	-0.75202	-0.4816	-0.5302	-0.73871	0.56615	0.99359	1.98213	3.49425	6.68989	10.8195	16.5603	23.3723	30.1589	37.1951	42.4511	49.4047	48.6423	47.8	44.8604	44.3075	0.9327	0.58856	0.27466	-0.33926	0.02511	0.37349	0.2677	-0.28249	0.45874	2.05053
402	-1.17593	-1.12645	-1.33114	-0.97033	-0.71304	-0.71393	-0.86679	-1.07737	-0.61021	-0.6067	-0.68673	-0.91961	-0.67795	-1.32956	-0.62084	-0.57541	-0.81743	-0.92276	-0.61321	-0.22932	-0.53168	-0.07828	-0.25722	0.21911	1.29864	2.58091	4.33192	6.92536	11.9868	17.0342	25.7713	31.6916	38.4091	44.3857	48.1027	47.5162	47.3465	45.8923	41.3428	0.79369	0.51677	0.54325	-0.01059	0.1651	0.33344	-0.11059	0.32097	-0.00934	1.43877
403	-0.74957	-0.84897	-0.88714	-0.7417	-1.03549	-0.58878	-0.8839	-0.79931	-0.84783	-0.7388	-0.93155	-0.64761	-0.74564	-0.58819	-0.78985	-0.64969	-0.55272	-0.73406	-0.14665	-0.04775	-0.15163	0.07834	0.01648	0.80974	0.87978	3.14478	4.59039	7.80624	12.6904	19.0309	26.1449	33.2697	40.2854	45.1813	46.6237	48.7836	48.2908	45.1671	41.9768	0.87431	0.4124	0.26084	-0.20279	0.25778	-0.07251	-0.07264	-0.10834	-0.19723	1.33551
404	-1.14619	-1.04062	-1.00624	-1.23594	-1.1479	-0.69244	-0.90717	-0.71809	-1.19273	-1.13859	-0.99629	-0.8148	-1.14253	-1.04782	-0.52979	-0.85515	-0.4287	-0.61102	-0.45969	-0.38359	-0.30857	-0.25972	0.56912	0.36902	1.52548	2.63011	5.03986	8.14304	12.8025	19.2532	26.3067	34.7864	41.3967	46.5213	47.8445	47.7459	47.3085	43.9381	42.4248	0.35763	1.05374	0.15887	0.43461	0.15732	0.03834	0.06937	-0.39519	-0.30213	1.00215
405	-0.9269	-1.14475	-1.11503	-1.15168	-0.92098	-1.10577	-0.87365	-0.59639	-1.05031	-1.19688	-0.5965	-0.88765	-0.79242	-0.90706	-0.67752	-0.96395	-0.62184	-0.66431	-0.54881	-0.2718	-0.41057	-0.36265	0.21455	0.87706	1.94688	3.3523	5.35374	9.33931	14.9578	20.9375	26.4656	35.7172	41.0221	43.859	46.293	46.132	44.7651	42.6867	39.227	0.86019	0.75845	0.30309	0.28861	0.0721	0.10432	-0.36116	-0.07712	-0.31843	0.81122
406	-0.92572	-1.06557	-0.89787	-1.06238	-1.19996	-0.80898	-0.83628	-0.93919	-0.69475	-0.97368	-0.89313	-0.93399	-1.0221	-0.98469	-1.15439	-0.56581	-0.85242	-0.22499	-0.5398	-0.51836	-0.31165	-0.13233	-0.02221	0.72424	2.27944	3.69942	6.15978	10.7473	15.3492	21.9033	27.7398	36.2853	42.2204	43.65	46.3259	46.3209	45.0524	40.6109	37.6255	0.62547	0.71331	0.17198	0.18857	-0.38646	0.31517	-0.19141	-0.64027	-0.12382	0.55959
407	-0.75355	-1.19999	-1.07758	-1.11493	-0.7988	-0.79982	-1.06241	-1.11249	-0.79486	-1.38122	-0.97069	-0.93705	-1.02286	-0.71297	-0.92459	-1.02725	-0.57707	-0.48407	-0.31814	-0.70851	-0.05804	-0.0879	0.0069	0.74126	2.4803	4.30391	6.58228	10.5177	16.655	22.6021	31.8088	36.5572	41.1326	43.2995	46.5211	45.6245	43.4607	40.603	39.0724	0.57725	0.08787	0.02145	0.17496	-0.44727	-0.0257	-0.34426	-0.38842	-0.60331	0.62911
408	-1.11541	-1.15959	-1.02916	-1.01845	-0.90038	-1.02115	-1.10336	-1.02719	-1.10697	-0.93868	-0.6635	-0.89604	-0.77402	-0.70742	-0.97596	-0.44738	-0.84421	-0.47751	-0.65805	-0.28231	-0.11112	0.1469	0.58432	0.92877	2.39254	4.33712	7.48651	10.7025	17.6954	23.5158	31.581	38.02	43.4258	45.181	46.6051	43.7555	42.1898	39.7239	37.3489	0.85765	0.19383	0.11108	-0.24906	-0.21839	-0.14157	-0.68531	-0.68093	-0.13671	0.7014
409	-1.02123	-0.88309	-1.20722	-1.19794	-1.02339	-1.19984	-1.06357	-1.07332	-0.88984	-0.92638	-1.11792	-0.66744	-1.25311	-1.02244	-0.89041	-0.99214	-0.60979	-0.76103	-0.92653	-0.74916	-0.2218	0.20637	0.17517	1.20426	2.61806	4.79549	7.91476	12.5304	18.6913	25.4109	32.0626	39.5121	41.6353	43.6377	45.1974	42.5816	40.7346	37.1204	34.6352	0.55561	0.15374	0.24231	0.52047	-0.26034	-0.42387	0.05339	-0.38572	-0.32536	0.17393
410	-1.15674	-0.67891	-1.1603	-1.24704	-1.51492	-1.07137	-1.11066	-1.07004	-0.84949	-1.06816	-0.80462	-1.2024	-0.9395	-0.45423	-0.73211	-1.06817	-0.55858	-0.54314	-0.57263	-0.42262	-0.17774	-0.20138	0.31605	1.30768	2.59147	4.97609	9.38423	14.2106	18.2529	26.6496	33.1885	38.6344	41.8188	45.1223	44.8909	42.9132	39.9772	36.2067	34.2233	0.89772	-0.26651	0.29068	-0.16943	-0.36868	-0.22406	-0.50687	-0.59093	-0.10661	0.1146
411	-1.33763	-1.08005	-0.93158	-1.24885	-1.38122	-1.07252	-0.62563	-1.16839	-1.11778	-0.73984	-0.89903	-1.07101	-0.72465	-0.81417	-0.58728	-0.37886	-0.67727	-0.71791	-0.85578	-0.64952	-0.44221	-0.06817	0.51362	1.03901	3.20839	5.20577	8.25886	15.0911	20.3719	27.5955	33.6678	39.2535	44.1952	43.568	43.4106	42.127	39.2324	34.8866	33.2372	1.41071	0.40844	0.57386	-0.18898	-0.59897	-0.42856	-0.69487	-0.16323	-0.14523	0.25448
412	-0.99663	-1.42377	-1.161	-1.29427	-1.03654	-0.80065	-1.16307	-1.11064	-0.98801	-1.20422	-0.89996	-0.77466	-1.0403	-1.20644	-1.02792	-0.64713	-0.59042	-0.68008	-0.86373	-0.85012	-0.08789	0.03716	0.76683	1.53157	3.71522	5.78772	9.31094	14.9376	21.466	28.1053	33.7711	37.4404	42.5896	44.2115	43.0613	40.483	37.0754	34.8389	30.4766	1.06192	0.24261	0.558	0.20399	-0.45718	-0.58011	-0.71357	-0.5807	-0.44458	-0.03601
413	-1.25275	-0.91578	-1.2066	-1.33879	-1.20925	-1.29496	-0.90605	-1.20837	-1.1679	-1.11936	-1.16684	-0.90759	-0.9211	-1.20611	-0.98658	-0.56485	-0.56629	-0.59185	-0.9148	-0.32934	-0.05427	0.03055	0.52313	1.71214	4.02442	6.32216	9.88543	16.2322	21.3056	28.1565	35.716	38.9481	42.8787	43.3968	41.4801	40.6171	36.8935	32.9028	30.0255	1.16078	0.35081	0.31963	-0.18906	-0.46374	-0.5406	-0.7571	-0.58751	-0.14513	-0.41942
414	-1.33803	-1.0481	-1.13082	-1.4228	-1.13379	-0.87578	-1.33889	-1.46419	-1.25249	-1.4236	-0.75663	-1.21265	-0.99074	-1.00425	-0.68809	-1.04183	-0.83121	-0.63445	-0.53755	-0.49146	-0.1549	0.20967	0.93574	2.21423	3.78343	7.12733	11.2089	15.8264	23.1612	29.4292	37.4541	40.436	41.2451	43.4053	41.3102	39.3938	37.9495	33.3692	30.0614	0.92486	0.24309	0.46473	0.36827	-0.34108	-0.0613	-0.76078	-0.77231	-0.41334	-0.38553
415	-1.05535	-1.29991	-1.06003	-1.13153	-1.46319	-1.17039	-0.8901	-1.18085	-1.13538	-1.12629	-1.01752	-1.13772	-0.77334	-0.899	-0.7016	-0.68884	-0.74427	-0.73924	-0.59463	-0.36006	-0.08865	0.36165	1.06299	2.44471	4.74082	6.85278	12.4811	18.2737	24.0806	30.2414	35.1029	40.7245	42.4539	40.9375	39.5827	38.0979	35.1547	32.3903	29.6	0.81588	0.3519	0.53618	-0.18322	-0.13055	-0.53188	-0.16613	-0.55225	-0.64154	-0.12916
416	-1.11621	-1.08624	-0.96601	-1.0759	-0.97139	-1.03738	-1.11279	-1.11243	-1.19035	-1.14839	-1.41999	-0.84809	-0.96247	-1.22467	-0.88054	-0.60943	-0.89452	-0.40922	-0.87736	-0.47278	0.04217	0.53729	0.90285	2.49992	4.52981	7.55071	12.7861	17.6884	24.8425	31.0201	35.9415	39.1028	40.7746	41.4871	38.1335	37.6337	33.1607	30.8878	26.1549	0.61359	0.13713	0.08952	-0.3548	-0.42742	-0.59643	-0.42133	-1.08433	-0.44518	-0.30138
417	-1.13456	-1.31355	-1.14062	-1.19792	-1.38122	-1.31094	-1.12884	-1.10028	-0.8554	-1.27368	-0.99763	-1.0656	-1.24061	-0.86541	-0.69201	-0.92469	-0.9568	-0.80422	-0.63938	-0.54111	-0.10275	0.5013	1.38964	3.17881	4.76462	8.9568	12.619	18.9407	25.7341	32.7942	36.8142	39.7283	39.1821	39.3148	38.4674	35.8453	31.6497	29.7526	26.7365	0.84921	0.51735	0.08629	-0.32665	-0.6128	-0.73856	-0.66626	-0.42454	-0.57855	-0.39149
418	-1.31915	-1.31994	-1.13083	-1.16552	-1.10267	-1.22216	-1.25548	-1.19274	-1.12857	-0.94692	-1.16004	-0.87424	-1.10028	-0.81663	-0.655	-0.94081	-0.56983	-0.90543	-0.58303	-0.62797	-0.28797	0.56523	1.4842	2.82138	6.08613	9.39506	14.531	19.731	26.9517	30.7165	37.5395	38.5247	39.9467	39.3779	37.5497	34.3342	32.0179	29.0139	25.9447	0.40953	0.41803	0.26648	-0.55828	-0.42465	-0.57493	-0.56278	-0.63758	-0.53033	-0.319
419	-1.18295	-1.18531	-1.29795	-1.32136	-1.20824	-1.29397	-1.35205	-1.11743	-1.04093	-1.02944	-1.29261	-1.00389	-0.97729	-1.12096	-1.17754	-0.89812	-0.94694	-0.87113	-0.79858	-0.46659	-0.08022	0.43094	1.85853	3.31228	6.27362	9.62423	14.8671	20.7406	28.1612	32.8068	36.2078	39.0297	39.3765	38.5654	35.9488	33.579	30.819	27.6689	25.6668	0.58377	0.91696	0.01721	-0.24435	-0.41292	-0.66536	-0.70697	-0.60446	-0.60432	-0.42543
420	-1.38122	-1.22778	-1.15056	-1.19456	-1.17332	-1.19729	-1.30148	-1.09596	-1.12523	-0.96121	-1.16842	-1.09678	-1.11884	-0.93978	-0.90698	-0.83169	-0.83377	-0.75815	-0.77003	-0.4664	-0.21916	0.46824	1.76017	3.541	6.43005	10.1521	15.4932	21.5675	28.4558	33.8368	37.2164	38.2036	38.8133	37.4652	35.1436	33.3232	29.1648	26.3365	23.737	0.24084	0.42161	-0.26095	-0.56192	-0.51495	-0.331	-0.75368	-0.52557	-0.50339	-0.35627
421	-1.28505	-1.18992	-1.19155	-1.23806	-1.1186	-1.16821	-1.18432	-1.4541	-1.42995	-1.21171	-1.19178	-1.0424	-1.04217	-1.08783	-0.82143	-0.90239	-0.57642	-0.85166	-0.69628	-0.64108	0.20224	0.77706	2.33278	3.31306	7.35641	12.1122	17.2956	22.4122	28.8776	33.3969	35.7901	38.7266	37.1749	36.9057	34.0632	31.7323	28.3082	25.0238	23.778	0.50649	0.46037	-0.19414	-0.3935	-0.52121	-0.56247	-0.55927	-0.52523	-0.66747	-0.1926
422	-1.26806	-1.17427	-1.33647	-1.289	-1.13066	-1.24405	-1.07989	-1.24435	-1.10332	-0.98713	-0.96531	-1.13081	-1.0677	-0.96502	-0.90612	-0.87359	-0.80671	-0.8146	-0.63022	-0.34394	0.36969	1.04344	2.70881	4.2447	7.33787	12.0606	17.4802	23.8215	28.7032	33.3499	35.8412	36.6898	37.0087	36.6127	32.8781	30.6658	27.5918	24.7652	22.675	0.88094	0.46226	-0.02207	-0.37192	-0.48533	-0.44926	-0.49738	-0.69307	-0.35956	-0.32566
423	-1.11546	-1.38122	-1.2733	-1.09642	-1.15388	-1.44681	-1.24803	-1.29239	-1.13595	-1.0471	-1.0934	-1.17966	-1.04564	-0.99458	-1.03909	-1.0007	-0.87551	-0.81249	-0.71407	-0.31521	0.36853	1.17066	2.45936	4.60373	8.60293	13.3148	17.8593	24.1533	30.0968	33.9155	35.8462	36.2824	36.6046	32.9717	31.7355	28.9285	26.0688	23.3377	21.6248	0.91642	0.32028	-0.39977	-0.37398	-0.45541	-0.65315	-0.57467	-0.87078	-0.44682	-0.14221
424	-1.22911	-1.31617	-1.27239	-1.4259	-1.29056	-1.33701	-1.42586	-1.35893	-1.26979	-1.29278	-1.07449	-1.03108	-0.98461	-0.86689	-0.9776	-1.09605	-1.028	-0.65605	-0.55089	-0.18795	0.15048	1.37261	2.80802	4.9461	8.79561	14.4901	19.5134	25.4122	29.5779	33.3299	36.1798	36.6056	35.8214	33.6237	30.9203	28.2778	26.5426	23.5039	20.3913	0.96287	0.50931	0.15333	-0.26017	-0.54968	-0.37743	-0.54674	-0.35042	-0.65388	-0.41647
425	-1.11034	-1.1634	-1.40323	-1.24194	-1.38122	-1.29144	-1.24437	-1.24862	-1.20056	-1.18076	-1.06614	-1.18134	-1.04684	-1.109	-1.00607	-0.99936	-0.78091	-0.80602	-0.6574	-0.47881	0.36978	1.05748	3.12483	5.86105	9.48302	14.7625	20.0236	25.658	29.9778	33.7788	36.0897	35.2687	34.3898	31.7697	29.3093	27.2141	24.8925	22.3408	19.6751	0.92188	0.45827	-0.27202	-0.3222	-0.37738	-0.58832	-0.57954	-0.62167	-0.4798	-0.30796
426	-1.28672	-1.24064	-1.21839	-1.15883	-1.19756	-1.12265	-1.14667	-1.07786	-1.14744	-1.24031	-0.92232	-1.00459	-1.12645	-1.09998	-0.88016	-0.88983	-0.79531	-0.70212	-0.7064	-0.24989	0.47983	1.56477	3.44349	6.44798	9.56408	14.4659	20.1054	26.0954	30.7719	33.9576	34.3122	34.1935	33.251	32.3433	29.4489	26.3213	23.3414	21.7138	19.2258	0.90336	0.27362	-0.06989	-0.06037	-0.39749	-0.55418	-0.69466	-0.61489	-0.4232	-0.14101
427	-1.13712	-1.40579	-1.38122	-1.30816	-1.45424	-1.10966	-1.33159	-1.2347	-1.08812	-1.25449	-0.9792	-1.25788	-1.036	-1.13788	-0.74764	-1.20951	-0.8603	-0.7002	-0.64163	-0.26237	0.57683	1.45641	3.83439	6.40334	11.1409	16.7476	22.1585	26.7982	30.8857	33.1325	34.6377	34.4318	31.1663	30.3964	28.3898	25.5202	23.1503	20.3637	18.0104	1.04034	0.44185	-0.07494	-0.41098	-0.36118	-0.59237	-0.6383	-0.51947	-0.49007	-0.23167
428	-1.30154	-1.25177	-1.40859	-1.40828	-1.48439	-1.35425	-1.27353	-1.27515	-1.25033	-1.32718	-1.05796	-1.24829	-1.19772	-0.93283	-1.00928	-1.19535	-0.82433	-0.83327	-0.29565	-0.11228	0.36418	2.24761	3.86792	7.69941	10.8526	16.1329	21.6389	25.5822	31.0367	32.442	33.8533	32.6764	30.5934	29.2825	25.6202	25.041	22.2474	19.1025	17.8348	1.22373	0.11526	-0.27424	-0.35942	-0.60987	-0.78874	-0.7162	-0.45805	-0.37015	0.30102
429	-1.12619	-1.49368	-1.40961	-1.15182	-1.32466	-1.09837	-1.21119	-1.13015	-1.15093	-1.3234	-1.13102	-0.93707	-1.10774	-1.00751	-0.87392	-1.17858	-0.76019	-0.86816	-0.12076	0.11414	0.53034	1.9452	4.32055	7.44937	12.878	17.215	22.2521	27.3905	30.9458	32.5815	32.5199	32.736	30.7115	28.5547	25.642	23.9643	21.3144	19.3452	17.2134	0.63168	0.06612	-0.34142	-0.12412	-0.79954	-0.67539	-0.41772	-0.62019	-0.37482	-0.30069
430	-1.29154	-1.32193	-1.32162	-1.28953	-1.14641	-1.44138	-1.10652	-1.13719	-1.10693	-1.13815	-1.17478	-1.23164	-1.20468	-1.20023	-0.85099	-1.05113	-0.81142	-0.78372	-0.40349	0.16945	0.86544	2.44489	4.40972	8.71003	12.7295	18.0606	23.5063	28.0845	31.1456	32.3506	32.2435	31.3072	30.0789	27.3379	25.1348	23.1985	20.6397	18.3858	16.501	0.9601	0.11252	-0.42612	-0.35772	-0.36713	-0.69011	-0.65737	-0.40238	-0.00789	0.23754
431	-1.44304	-1.38122	-1.47498	-1.5378	-1.16214	-1.22875	-1.38122	-1.38122	-1.13298	-1.22318	-1.16345	-1.19863	-0.88304	-0.97358	-0.98391	-1.03855	-1.13266	-0.39998	-0.55487	-0.03573	1.34317	2.97715	5.01603	9.17546	13.1991	19.5653	24.5741	28.1643	30.5695	31.8817	31.8249	30.289	28.9528	27.462	25.0842	21.2597	19.6821	17.974	15.5251	0.23397	-0.0931	-0.41793	-0.37669	-0.51923	-0.70629	-0.73964	-0.3223	-0.09944	0.17029
432	-1.25672	-1.35023	-1.44408	-1.12658	-1.35014	-1.56817	-1.31757	-1.25393	-1.03918	-1.02924	-1.10243	-1.16279	-1.13573	-1.22692	-0.97991	-1.00233	-0.82094	-0.73674	0.08186	0.31909	1.05294	2.96999	6.00864	9.3429	13.6963	19.0388	24.5035	29.2018	29.9173	31.6204	30.1228	29.6372	28.2183	26.1451	22.9215	20.9683	19.3472	16.7134	14.8937	0.46186	-0.42728	-0.47825	-0.63751	-0.65931	-0.69723	-0.64246	-0.60629	-0.16	0.74005
433	-1.5335	-1.067	-1.19344	-1.28732	-1.50608	-1.10082	-1.31935	-1.19559	-1.1651	-1.44413	-1.1984	-1.10259	-0.99135	-1.22825	-1.16395	-0.78033	-1.00734	-0.6487	-0.12332	0.56215	1.5812	3.67728	6.38262	10.9246	14.836	20.0398	24.1133	28.9566	29.7635	32.0585	30.5491	28.9412	27.25	24.9654	20.9388	20.4488	17.7451	16.0564	14.1207	0.15401	0.02433	-0.46834	-0.18291	-0.64022	-0.62403	-0.79397	-0.59834	-0.00776	0.34518
434	-1.35013	-1.38122	-1.35028	-1.31964	-1.31993	-1.35114	-1.44231	-1.44265	-1.19609	-1.44342	-1.2873	-1.16784	-1.16783	-1.10082	-1.0341	-0.8921	-0.8219	-0.70744	-0.34358	0.80308	1.85249	3.23991	6.9206	11.0093	16.0527	22.2283	26.257	28.3927	28.8889	30.544	30.5894	28.6234	25.7533	24.3144	21.9941	19.8902	18.244	16.0518	14.0386	0.30503	-0.50207	-0.30719	-0.55826	-0.52521	-0.55251	-0.26927	-0.29136	-0.12648	0.34781
435	-1.28998	-1.38122	-1.50329	-1.04426	-1.41101	-1.13731	-1.4121	-1.20044	-1.01136	-1.16555	-1.25974	-1.20396	-1.0227	-1.0436	-1.06558	-0.90545	-0.62168	-0.58222	-0.11492	0.93181	2.03674	3.87698	7.15962	10.72	16.3676	21.4338	25.5351	28.9857	30.0875	30.9994	30.1783	26.8468	26.3136	22.0302	20.3271	19.2848	17.8047	15.2373	13.7334	0.07009	-0.37132	-0.45657	-0.42867	-0.48887	-0.55954	-0.52361	-0.12443	0.18588	0.87189
436	-1.38122	-1.32182	-1.22706	-1.32101	-1.22848	-1.29056	-1.3202	-1.19589	-1.22933	-1.22637	-1.20077	-1.20135	-1.11214	-1.19202	-0.95115	-0.88939	-0.86436	-0.52831	0.0822	0.62236	2.12571	4.61462	8.49219	11.4581	15.7764	20.9201	24.8179	27.9644	29.1139	29.3552	29.5132	26.8987	23.892	21.7081	20.2059	17.9656	16.6398	14.4573	12.7413	0.12897	-0.3405	-0.59931	-0.55971	-0.5639	-0.6536	-0.54987	-0.13009	0.1627	0.80302
437	-1.26001	-1.35079	-1.16703	-1.53358	-1.22942	-1.19649	-1.19785	-1.31971	-1.28998	-1.2299	-1.22621	-1.2616	-0.95684	-0.89353	-1.08212	-0.98458	-0.82617	-0.54801	-0.10702	0.7334	2.22801	4.75152	8.56271	11.5423	17.8881	21.682	26.3101	26.2426	28.6926	28.4904	27.5619	25.9212	24.2888	20.995	19.1151	16.9691	14.4985	13.5237	11.5576	0.29122	-0.23949	-0.30661	-0.75163	-0.43144	-0.57118	-0.27916	0.06023	0.71013	0.86043
438	-0.8447	-1.50176	-1.29297	-1.38122	-1.38122	-1.02264	-1.11044	-1.26059	-1.16991	-1.35095	-1.02202	-1.14465	-1.2579	-1.04959	-1.02552	-1.05614	-0.84308	-0.69263	0.01348	1.43215	3.17109	5.27669	10.237	13.2903	18.4404	23.3338	26.4224	28.8231	27.6199	28.0612	26.8365	24.6433	23.0003	20.2479	19.3938	16.8956	14.9191	12.8852	12.1804	0.16309	0.04839	-0.60792	-0.6135	-0.50405	-0.52187	-0.26324	-0.10521	0.531	0.94716
439	-1.58363	-1.4691	-1.26507	-1.29323	-1.38122	-1.35215	-1.41078	-1.29264	-1.08894	-1.14802	-1.2924	-1.20456	-1.15166	-1.03332	-1.11784	-0.93823	-0.89964	-0.45399	0.10932	1.61111	3.49384	6.58691	9.9101	14.3705	19.787	23.1517	25.3582	28.5456	28.835	27.5639	26.1019	25.3599	23.3721	20.2428	18.0533	16.1813	13.7902	12.6852	10.3007	0.39981	-0.2851	-0.31369	-0.54504	-0.53685	-0.558	-0.05551	0.21591	0.61777	1.69121
440	-1.12827	-1.2102	-1.60936	-1.21242	-1.38122	-1.35266	-1.23773	-1.24088	-1.26719	-1.23994	-1.23866	-1.26723	-1.21145	-1.18194	-1.29618	-0.92504	-0.59399	-0.26744	0.64065	1.39853	3.78011	6.86407	10.2846	15.6489	19.365	23.6395	26.5172	27.8551	28.2963	26.8296	25.8331	22.8667	22.311	19.5657	16.6332	16.5982	14.1452	12.4348	10.9845	-0.01497	-0.57519	-0.26021	-0.46682	-0.57251	-0.44586	-0.28824	0.3207	0.57485	1.29505
441	-1.32617	-1.21854	-1.43646	-1.55569	-1.2395	-1.38122	-1.01749	-1.26812	-1.15181	-1.09984	-1.21571	-1.01832	-1.12637	-1.04351	-1.12873	-0.92405	-0.68714	-0.66571	0.15775	1.91055	3.54135	6.91927	10.9553	15.9984	20.5732	24.8116	26.3341	27.3894	27.9461	27.1973	25.2632	23.2936	20.811	18.4341	16.9674	14.5422	13.5123	10.961	10.3545	-0.19142	-0.20725	-0.71009	-0.11485	-0.53896	-0.17671	0.23235	0.40193	0.85983	1.56918
442	-1.46502	-1.40845	-1.43763	-1.32637	-1.16104	-1.13076	-1.32531	-1.35363	-1.10324	-1.24136	-1.04439	-1.2417	-0.85758	-1.1061	-1.04666	-0.62259	-0.57454	-0.3605	0.4546	1.89603	4.43481	7.1913	10.5253	16.3959	21.1072	23.8383	25.9729	27.0094	27.433	25.8668	25.0769	22.097	20.3327	18.0765	16.9518	14.5546	13.2558	11.8083	10.2461	-0.4111	-0.07535	-0.50248	-0.56521	-0.60978	-0.4232	-0.2603	0.26695	1.03321	1.17988
443	-1.43713	-1.32662	-1.21463	-1.32627	-1.21369	-1.35356	-1.15419	-1.2702	-1.29902	-1.26883	-1.21644	-1.07268	-1.13423	-1.13184	-1.07725	-0.88144	-0.77099	-0.14604	0.88407	2.20262	4.88619	7.66741	12.2114	16.7056	21.6618	24.2689	26.7138	27.3601	25.774	24.5032	22.9692	21.837	19.1702	17.5436	16.0221	14.294	12.3933	10.4521	8.94492	-0.05472	-0.28174	-0.41976	-0.40034	-0.50008	-0.3724	0.08067	0.44721	0.8831	1.18382
444	-1.35325	-1.02412	-1.38122	-1.57877	-1.60717	-1.32401	-1.40955	-1.2409	-0.98808	-1.13232	-1.18963	-1.35346	-1.13263	-1.1076	-0.957	-1.09804	-0.47102	0.25336	1.04644	2.91614	5.46905	8.91327	13.1703	17.3613	21.3189	25.1105	25.3148	25.4648	26.265	24.0332	23.2359	20.7421	18.6932	17.4301	15.2379	13.4297	11.7463	10.1286	8.72861	0.03576	-0.12853	-0.58855	-0.75848	-0.52232	-0.12201	-0.14183	0.38591	1.0519	1.7141
445	-1.38122	-1.43735	-1.4369	-1.29895	-1.3534	-1.29826	-1.24303	-1.10467	-1.15902	-1.10397	-1.29713	-1.32518	-1.15852	-0.96832	-0.73102	-0.93368	-0.25651	-0.06749	1.6248	3.13534	5.91216	9.39083	12.9411	18.0733	21.9897	24.8479	25.3692	27.1201	24.4849	23.2286	21.8765	20.8319	18.6532	16.0477	14.2732	12.4125	11.3746	9.70884	8.92633	-0.06259	-0.22217	-0.62245	-0.1722	-0.41636	-0.19783	-0.23419	0.72754	1.33979	1.63987
446	-1.24487	-1.40871	-1.29809	-1.38122	-1.38122	-1.35359	-1.18804	-1.35389	-1.13334	-1.35277	-1.24308	-1.18894	-1.12954	-1.13091	-0.94541	-0.78603	-0.41546	0.48972	1.22635	3.52659	6.51242	10.7492	14.2438	18.3166	22.5433	24.5538	26.5728	24.5167	24.3323	22.8887	21.03	19.7691	17.0058	15.7183	14.299	12.0994	11.4459	9.8492	8.29806	-0.14573	-0.24384	-0.32219	-0.69482	-0.67134	-0.08494	0.30928	0.84243	1.25323	1.72014
447	-1.38122	-1.38122	-1.35365	-1.40868	-1.38122	-1.35283	-1.136	-1.38122	-1.1632	-1.38122	-1.2986	-1.27213	-1.1062	-1.13362	-0.99153	-0.50595	-0.37882	0.10112	1.76659	3.56605	6.56293	10.8198	14.7681	18.472	22.4613	23.3191	25.3635	25.9404	24.3439	22.4335	20.6514	18.9466	17.9576	14.8587	14.0809	13.0506	10.2454	9.06059	7.67032	-0.09651	-0.19943	-0.3513	-0.43372	-0.2656	-0.09187	0.67087	0.88195	1.5182	1.75346
448	-1.13206	-1.21603	-1.07176	-1.35343	-1.12888	-1.24273	-1.18615	-1.24296	-1.27089	-1.10188	-1.32568	-1.35304	-1.16039	-1.21536	-0.76068	-0.83375	0.02033	0.20772	2.49106	4.34081	7.71445	12.0085	15.7059	19.3096	22.0895	24.3329	25.0224	24.009	22.9363	22.7952	20.6967	18.3929	16.8447	15.1907	13.2271	12.3328	10.3283	8.54564	7.21104	0.11457	-0.2957	-0.52668	-0.17104	-0.331	0.05687	0.65906	1.23455	1.57807	1.91708
449	-1.29699	-1.26599	-1.29579	-1.38122	-1.35284	-1.21088	-1.35243	-1.06807	-1.3246	-1.09593	-1.26615	-1.1799	-1.26778	-1.04289	-0.88946	-0.73571	-0.41793	0.90097	2.20965	5.06304	7.44265	12.1602	15.7101	19.2592	23.1353	24.2041	24.2769	24.0747	22.9203	22.3098	19.4575	17.8789	16.4206	14.5343	12.8022	11.1894	9.64281	8.85961	6.98984	0.32932	-0.56494	-0.30319	-0.33112	-0.22099	0.19947	0.87846	1.15336	1.58079	1.93194
450	-1.50169	-1.44059	-1.26131	-1.35128	-1.38122	-1.22815	-1.35106	-1.2595	-1.14513	-1.35092	-1.23236	-1.14707	-1.20111	-0.99034	-0.80879	-0.70028	0.12123	1.25668	2.49628	5.34705	8.48671	11.6265	16.8627	20.4914	22.6355	24.3635	25.5958	23.1771	21.8579	21.3244	18.9976	16.9844	15.7916	13.2683	11.9734	10.4838	9.17994	7.94947	6.76841	-0.09496	-0.23239	-0.42917	-0.51982	-0.11092	0.4517	0.66072	1.78795	1.90607	2.11542
451	-1.38122	-1.12845	-1.34944	-1.31804	-1.25489	-1.31714	-1.16069	-0.9624	-1.18886	-1.15234	-1.31828	-1.28593	-1.15212	-1.05736	-0.7691	-0.64777	0.24428	1.20351	2.7012	5.37554	9.36295	13.0552	17.1799	20.2773	22.9086	22.9694	23.5739	23.0796	21.1686	20.676	19.1183	16.1431	15.0973	14.5479	12.1442	10.173	9.83755	7.41681	6.93512	0.16888	-0.46765	-0.34112	0.01477	-0.00317	0.36515	0.65486	1.60084	1.86906	2.43346
452	-1.51563	-1.14123	-1.64859	-1.38122	-1.31333	-1.44932	-1.41518	-1.38122	-1.14216	-1.03876	-1.24348	-1.14591	-1.14305	-1.21363	-0.70279	-0.72937	0.67661	1.57626	3.19735	5.63505	9.66367	13.8805	17.167	20.8182	21.8962	23.7311	23.5451	22.0908	21.8388	19.7031	17.6346	15.5282	14.6443	13.526	11.9779	9.45639	8.7198	6.9357	5.72963	0.18289	-0.34393	-0.61812	-0.29584	0.12977	0.39034	1.37589	1.44052	1.90675	2.14151
453	-1.48738	-1.38122	-1.49012	-1.20024	-1.38122	-1.41652	-1.16384	-1.16602	-1.23833	-1.05638	-1.55923	-1.13116	-1.097	-1.02548	-0.73811	-0.32224	0.58785	1.69783	3.93774	7.12747	10.4249	14.5035	18.6711	20.8773	23.0461	22.5542	23.5595	21.1298	20.5877	19.169	17.4699	15.6175	13.958	12.5612	11.2303	9.93847	7.45717	6.86606	5.54317	0.08719	-0.50738	-0.47732	-0.37291	0.08188	0.64606	1.47131	1.5041	2.0979	2.1863
454	-1.15613	-1.3434	-1.41785	-1.12083	-1.08718	-1.16158	-1.14988	-1.45538	-1.12355	-1.34357	-1.75174	-0.79473	-1.08591	-0.93606	-1.08599	-0.27285	0.56744	2.09229	4.20746	7.92715	11.3695	16.8712	18.7069	21.3131	22.856	23.7234	23.5213	21.9221	20.7035	18.8757	17.0384	15.2061	13.7135	11.5607	10.4878	9.07122	7.67577	6.28549	5.31944	-0.06723	-0.54511	-0.10593	-0.3216	0.41498	0.81952	1.42591	1.68549	2.31165	3.17717
455	-1.18544	-1.34142	-1.18755	-1.57575	-1.61378	-1.41997	-1.30248	-1.22708	-0.8344	-1.03078	-1.14439	-1.26571	-1.11271	-1.06745	-0.77176	-0.35323	0.44922	2.60346	4.80562	8.72864	11.6614	16.2656	20.9814	21.3531	22.003	22.6076	22.6792	22.5537	19.5275	17.2915	15.6103	15.1394	12.3498	11.0868	10.4792	8.5071	8.59585	6.55621	4.9496	-0.16575	0.02301	-0.2876	-0.03967	0.58988	0.45642	1.3976	1.74509	2.29348	2.99749
456	-1.2212	-1.42253	-1.30175	-1.4201	-1.10016	-1.57719	-1.13752	-1.14693	-1.34227	-1.14033	-0.946	-1.26545	-0.71889	-0.81586	-0.54864	0.25238	1.1048	2.58767	4.97624	9.8781	12.3082	15.5706	19.8287	21.5097	23.0753	23.4353	22.9665	21.0692	19.7875	17.1044	15.5778	14.2913	13.224	10.8686	10.478	8.88756	7.89362	6.24851	4.89915	0.15316	-0.16614	-0.22158	-0.20133	0.32271	1.19937	1.04871	1.8703	2.89018	3.25123
457	-1.26305	-1.38122	-1.34146	-1.22175	-1.10364	-1.26243	-1.10019	-1.22773	-1.26191	-1.3416	-1.22472	-1.1873	-0.83948	-0.8349	-0.46913	0.14856	1.59742	2.97833	5.46029	9.54515	13.0394	16.8825	19.5608	21.8626	23.9121	22.9711	22.1831	20.6033	18.5296	17.614	16.2127	14.0971	13.0682	11.205	9.5674	7.96566	6.88916	5.83203	5.71494	0.3853	0.01344	-0.52275	0.40119	0.27815	1.24048	1.46115	2.33811	2.72452	3.64033
458	-1.45886	-1.14376	-1.49639	-1.3418	-1.18739	-1.03313	-1.07238	-1.30481	-1.22929	-1.22824	-1.38122	-1.41976	-1.0032	-0.96415	-0.60137	0.24345	1.67772	3.30471	6.58963	10.8774	14.0945	17.6352	21.7985	22.1059	23.7664	22.8303	22.4355	20.2636	18.5019	16.6865	15.889	14.1452	12.9919	11.3648	8.86708	8.2277	6.91085	5.75092	4.87742	-0.05169	-0.15282	-0.19309	0.43803	1.07357	0.86276	1.23646	2.29055	2.79039	3.8897
459	-1.3075	-1.2285	-1.38122	-1.26835	-1.38122	-1.19678	-1.15285	-1.30766	-1.49414	-1.19242	-1.15261	-0.93312	-0.97622	-0.78871	-0.40994	0.34648	1.86211	3.87378	7.04232	9.86678	14.4687	18.856	21.0642	22.7496	22.9161	22.392	21.2187	18.8129	18.2897	16.2725	14.4571	13.2919	11.5733	10.9622	8.48233	7.47231	7.06907	6.70218	4.92092	0.36504	-0.14843	0.14897	0.36609	0.76603	0.99383	1.98511	2.36722	3.03939	5.14508
460	-1.30672	-1.08235	-1.26858	-1.30764	-1.49219	-1.34443	-1.56605	-1.19816	-1.27007	-1.23119	-1.3073	-1.1605	-0.83017	-0.79863	-0.06499	0.52459	2.28298	4.96857	7.95914	11.1016	14.9059	17.932	21.5596	22.497	21.7788	20.8943	21.342	18.4229	16.5906	16.1915	14.6132	13.6381	11.0271	10.8427	8.73841	6.71888	6.18845	5.50192	4.61257	0.31164	-0.00256	0.03713	0.38332	1.21972	1.07936	1.85792	3.30815	3.82944	5.83406
461	-1.23392	-1.41853	-1.49111	-1.23336	-1.41814	-1.45433	-1.38122	-1.30852	-1.41875	-1.53025	-1.41878	-0.84855	-1.01461	-0.64097	0.0265	0.87462	2.54539	5.30896	8.37308	11.1811	15.7598	17.9113	22.0309	22.5386	21.6446	22.3494	20.5823	17.8524	16.7697	16.3065	14.2033	11.9115	10.4007	9.44725	8.58229	6.81194	6.19758	5.56012	4.47874	-0.13148	-0.29503	-0.17045	0.97415	1.38129	1.97224	2.34557	2.39874	3.82339	6.4623
462	-1.4583	-1.2629	-1.38122	-1.2269	-1.38122	-0.95916	-1.11202	-1.26428	-0.88444	-1.187	-1.11515	-1.00106	-0.99217	-0.68405	0.19165	1.54543	2.41451	5.9228	8.77732	12.6283	16.9557	19.8849	21.3056	22.6658	23.1156	19.9511	19.699	17.5074	17.1852	14.2959	13.4873	11.5833	10.3643	10.03	7.96315	6.65756	5.58069	4.3317	4.21819	-0.1078	0.24014	0.21971	0.67857	1.26834	1.70851	1.97956	2.86447	4.70229	7.24779
463	-1.1356	-1.55139	-1.29334	-1.38122	-1.38122	-1.29854	-1.2974	-1.25721	-1.29603	-1.17266	-1.38122	-1.21634	-0.92854	-0.5453	0.66343	1.37304	2.95136	6.06183	8.88453	13.2541	16.6669	20.1695	21.4014	20.5484	21.7252	20.4523	19.0511	17.0895	15.8253	14.499	13.5222	11.8518	10.6221	9.09274	7.36091	7.11074	5.4108	4.32103	4.05357	0.44493	0.03643	0.24244	0.81324	1.62897	1.78638	1.98351	3.2267	4.97881	8.27495
464	-1.20266	-1.06472	-1.33536	-1.56556	-1.29303	-1.56031	-1.29011	-1.16189	-1.38122	-0.88933	-0.84358	-1.29328	-0.84133	-0.53069	0.33904	2.11247	3.30769	6.23521	9.95634	13.4558	17.5749	19.1423	20.7384	21.0333	21.7683	20.2468	19.93	16.7966	15.6529	13.7031	12.5396	11.3749	9.3035	8.6302	8.02621	6.72084	5.06162	4.04069	3.92797	0.34194	0.24004	0.34297	1.3698	1.16494	2.30343	2.0695	3.20174	5.29273	9.39508
465	-1.23652	-1.47894	-1.57748	-1.18909	-1.57582	-1.0469	-1.43	-1.28751	-1.47837	-1.03771	-0.85535	-1.38122	-0.74975	-0.43303	0.20279	1.9116	4.70721	6.66039	11.1152	14.5864	17.2155	19.7394	21.9562	20.8368	20.5284	18.5885	18.1566	15.9015	15.8083	13.691	12.1924	11.4772	8.94459	7.9568	6.96324	5.66441	5.49013	3.76598	2.89701	0.24302	0.75714	1.14361	1.18851	1.68093	1.65956	2.60159	3.65178	5.7385	11.5334
466	-1.33125	-1.00776	-1.33014	-1.48234	-1.48143	-1.23182	-1.2803	-1.08039	-1.03029	-1.07683	-1.28024	-0.98124	-0.33582	-0.46904	0.88168	2.57076	4.73806	7.9279	11.2655	14.6323	17.7064	20.5813	19.9214	22.1413	21.0116	19.1718	17.5967	16.363	13.5285	13.1496	11.5005	9.26334	9.4905	7.63445	6.80977	5.80178	4.78219	3.82221	2.88275	0.4033	0.83401	0.60275	1.3856	1.36631	2.06061	2.39966	3.41711	7.04211	13.0789
467	-1.22527	-1.32762	-1.01155	-1.48598	-1.43276	-1.58945	-1.27752	-1.27711	-0.85812	-1.48571	-1.27788	-0.76759	-0.61072	-0.03	0.68287	2.64189	4.77071	8.77451	11.2673	16.4477	18.8915	20.8514	20.9072	19.9961	20.8916	18.6733	17.068	15.5886	13.8972	12.5586	10.9979	9.7811	8.74851	7.36241	6.62595	5.10772	4.98986	3.7224	3.5788	0.6627	0.23268	1.0651	1.82409	1.16508	1.65333	2.0021	4.53282	8.04734	14.701
468	-1.85663	-1.21391	-1.38122	-1.22467	-1.48859	-0.73644	-1.38122	-1.32805	-1.01667	-1.38122	-0.58882	-0.89929	-0.4315	-0.32675	1.38597	3.1667	5.43273	8.5924	12.0253	16.3118	19.1766	19.8187	21.1979	19.7725	18.5728	18.3978	16.5869	14.5044	14.1106	12.96	11.2138	10.0549	8.69847	6.36582	6.56538	4.91917	3.90245	3.26454	3.04213	0.35177	0.82788	0.90635	1.20153	1.49885	2.18838	2.9389	5.34334	8.87456	16.7567
469	-1.32558	-1.77649	-1.38122	-1.0039	-0.95235	-1.27228	-1.54699	-1.32663	-0.94401	-1.10231	-1.21986	-0.99744	-0.60859	0.40857	1.28009	4.47065	5.85688	10.2111	14.2006	16.3813	19.4816	19.2413	21.7003	20.1968	19.9578	17.8836	17.4777	15.5326	14.1539	12.7447	11.0623	10	7.67201	7.07893	5.11968	5.13272	4.17134	3.24429	2.63223	0.86128	0.72032	0.94536	1.36132	1.63259	2.33889	3.42192	5.97642	11.2575	18.6705
470	-1.26556	-1.20736	-1.2674	-0.99259	-1.15715	-1.32494	-1.26811	-1.15511	-0.98709	-1.38122	-1.21616	-1.03965	0.11173	0.38489	2.33814	4.38099	7.49335	10.65	13.4714	17.1604	18.6575	19.8942	20.3181	20.3288	19.435	16.5939	16.5475	14.2041	13.5968	11.6635	9.85916	8.41674	7.30469	6.43908	6.1891	3.80986	4.0705	2.85395	2.50206	0.91096	1.34391	1.24664	0.93019	1.51161	2.24956	3.32103	6.17952	11.4671	22.2099
471	-1.20737	-1.79955	-1.26584	-0.98206	-1.55472	-1.15144	-1.38122	-1.03591	-1.26432	-0.80962	-0.91734	-0.92538	-0.16509	-0.39748	2.43315	4.71985	7.16435	11.816	12.9037	16.8606	19.3271	20.9052	19.8186	18.5431	18.0722	17.7937	15.9916	14.5152	12.8259	11.3245	10.3621	8.84073	7.26104	6.21783	5.73643	4.9817	3.92995	3.08514	2.21236	0.83595	1.18672	1.25447	1.10355	1.83101	2.89055	4.0634	7.47118	13.6577	26.2539
472	-1.32161	-1.14262	-1.56319	-1.38122	-1.03179	-1.61586	-1.79551	-0.86029	-1.26447	-1.32235	-1.09025	-0.85957	-0.50438	1.09345	2.21967	5.58455	7.33631	12.1689	15.0953	18.0626	19.9263	20.3012	21.0364	18.9562	17.6563	17.1719	14.7209	13.8346	12.7987	10.6038	9.53453	8.52901	6.93129	5.53337	4.93457	4.37186	3.45312	2.75541	1.88733	0.8046	0.89478	0.87381	1.98377	1.17202	2.78706	4.71104	8.90683	16.8294	28.3187
473	-1.14336	-0.96235	-1.50009	-1.55706	-1.3215	-1.14805	-0.84553	-1.20441	-1.02064	-1.38122	-1.08384	-0.37369	-0.07325	0.6787	2.76816	5.329	8.11699	11.6335	15.1996	17.2872	19.6157	20.614	18.9629	18.6974	17.8562	15.557	13.1692	13.5362	12.2143	9.8554	9.23868	8.5952	7.19995	5.43764	4.65765	3.59538	3.60987	2.53462	1.89326	1.5109	0.87622	0.88917	1.89215	2.62712	3.11189	4.7913	9.75197	17.8214	32.8648
474	-1.26228	-1.32057	-1.01438	-1.1439	-1.14495	-1.38122	-1.08228	-1.14799	-1.26273	-1.13976	-1.14105	-0.58062	-0.42633	1.09972	3.20954	5.25663	9.35171	12.3987	16.0942	18.17	19.6049	20.0626	19.3513	18.2903	16.7588	16.4018	13.7179	12.695	12.1331	11.4294	8.10283	7.5747	6.42212	6.37715	5.49513	3.73372	3.44679	2.79206	1.85425	1.92363	1.37959	1.40396	2.0411	1.89482	3.34851	6.13818	11.5239	20.321	38.7791
475	-1.55722	-0.83898	-1.1404	-1.26091	-1.61952	-1.321	-0.84387	-1.44	-1.20058	-0.9061	-0.66192	-0.25576	0.03547	2.49244	3.92493	6.46215	9.91623	13.7333	16.0624	18.6164	19.4728	20.8709	19.1768	18.9042	17.4745	14.7449	13.5539	11.9007	10.5333	10.8909	8.85908	6.94572	6.57681	5.55303	4.62063	3.74607	2.88646	2.6169	1.47419	2.06141	1.7019	2.04292	1.28825	3.01673	4.11735	6.75043	12.758	23.7501	43.4099
476	-1.14646	-1.38122	-1.32206	-1.1457	-1.38122	-1.68033	-1.44187	-1.14901	-1.20244	-0.90226	-1.02462	-0.10755	0.11674	2.35455	4.0052	7.09138	10.9117	13.1585	17.0765	18.2668	18.4586	19.3768	18.7413	18.1872	16.0927	14.5661	13.2387	11.4378	11.3301	10.5368	7.36162	7.26348	6.59954	4.353	4.21796	3.31249	2.61624	2.58516	1.46306	1.90135	1.21888	1.51448	1.40743	2.7489	3.84361	8.43772	14.1043	27.8633	46.914
477	-1.49574	-1.08897	-1.14569	-1.08924	-0.97339	-0.97419	-1.38122	-1.49749	-1.03411	-1.61583	-0.45972	0.25487	0.46828	1.80682	4.53149	6.76542	11.2003	14.2573	16.0853	18.9201	19.554	18.0307	17.9482	18.302	16.48	14.3848	12.9796	12.2071	10.4646	9.36036	8.70913	6.97818	6.34371	4.90773	4.09792	2.63646	3.05948	1.97935	1.88096	1.43821	0.98063	1.74604	1.36808	2.36763	4.97271	7.55107	16.48	32.0603	52.4164
478	-1.43721	-1.02933	-1.26703	-1.55174	-1.32479	-0.98342	-1.66962	-1.38122	-0.97989	-1.15301	-0.45422	0.28047	1.11283	2.2323	4.64733	8.14748	12.1246	14.4927	16.7341	17.3826	19.9159	19.574	17.594	16.1419	15.4831	14.481	12.784	11.3958	10.2661	8.89352	7.66027	7.1205	5.84578	4.57765	3.86946	3.07879	1.95694	2.37671	1.97505	1.46328	1.2477	1.23337	1.79684	3.04193	5.16276	9.95255	17.9373	36.6161	59.0205
479	-1.38122	-1.38122	-0.98638	-1.49331	-1.16029	-1.15755	-0.93942	-1.05773	-1.04796	-0.83477	-0.28068	-0.38321	1.56751	3.34705	5.41921	7.94572	10.9021	14.4697	16.7624	19.1938	19.624	18.621	17.5476	15.9414	15.0277	13.8324	12.3085	11.3414	10.9909	9.2074	7.26288	6.06858	4.59191	4.48931	3.54463	2.34952	1.86161	2.2189	1.7713	0.89387	1.15771	0.72357	1.92928	3.45504	6.19205	11.1514	23.1571	39.0626	66.7923
480	-1.2271	-1.22493	-1.43237	-1.33107	-1.43218	-1.48422	-1.43283	-1.48367	-1.12335	-0.61368	-0.28264	0.09109	1.68319	3.74103	6.25118	8.68866	12.4775	15.1857	17.1373	18.2395	18.7745	18.5091	17.3969	16.6414	14.8012	13.4939	13.0214	11.0348	9.40059	7.93634	7.17941	6.0558	6.43247	4.33737	3.40274	3.07394	2.20881	1.50821	1.3726	0.96097	0.7154	1.77846	2.35407	3.59082	7.19307	13.2296	25.7353	42.8018	74.344
481	-1.6473	-1.51674	-1.42633	-1.64653	-1.33768	-1.42656	-1.0186	-0.80931	-0.92547	-0.71118	-0.37755	0.29989	1.5354	4.42784	7.20916	10.2955	13.0054	16.9845	18.8437	18.3966	19.2232	18.4367	17.7964	15.7328	15.2222	13.2055	11.8916	10.0446	9.14649	8.44421	6.22995	6.15514	5.69467	4.22797	3.5928	2.95181	2.3445	2.00058	1.24416	1.58493	0.82006	1.2542	1.9404	3.79626	7.83869	15.5865	29.6156	49.4265	81.6716
482	-1.18518	-1.38122	-1.45922	-1.49838	-1.42046	-1.30301	-1.06684	-0.99033	-1.14698	-0.87394	-0.28657	0.60802	2.34683	4.37731	7.66099	10.3862	14.2234	17.5953	19.0772	18.6497	18.702	18.2051	18.3943	15.2032	15.4824	13.5898	11.7647	10.5656	8.77443	7.64857	6.42582	5.88187	5.09552	4.09289	2.84988	2.98509	1.88895	1.81796	1.30271	1.39431	1.16491	1.6246	2.46442	4.55644	9.58881	17.3118	32.1766	56.3045	90.0379
483	-1.07982	-1.45044	-1.34727	-1.15101	-1.31414	-1.38122	-1.44988	-1.24501	-1.34721	-0.57264	-0.0624	0.94397	2.57985	4.89955	7.78444	11.3617	15.0353	16.5633	18.7407	19.3166	19.649	19.1835	16.4919	15.9598	14.3244	12.3524	11.2979	10.5695	9.04479	7.75401	6.12695	5.7237	4.46358	3.77222	3.3786	2.31788	2.13932	1.55685	0.92393	0.95003	0.86625	1.78483	2.75189	4.95407	10.4141	21.1977	37.1615	61.1196	98.4664
484	-1.20315	-1.38122	-1.53447	-1.47095	-1.25938	-1.38122	-1.16866	-0.95669	-1.17082	-0.64987	0.04311	1.3293	3.19066	5.10211	8.46732	11.683	15.6899	17.1619	18.5374	19.2792	19.2441	17.6598	16.6226	14.953	13.9883	11.9924	11.2588	9.96145	8.52391	7.30973	6.46354	5.40252	4.67632	3.2149	3.04356	2.47807	1.89668	1.61253	0.72325	0.67294	1.18509	1.37171	3.27649	5.58676	11.5112	24.2408	41.2689	69.6091	109.285
485	-1.43745	-1.35204	-1.52277	-1.49242	-1.24342	-1.32463	-1.18028	-1.18436	-1.18844	-0.56113	0.33651	1.32526	3.23062	6.50249	9.21474	12.1096	15.5496	17.5307	18.9539	18.9187	18.5589	17.2945	16.2457	14.7025	13.3897	12.1452	11.0619	9.57629	8.40805	7.17972	6.5342	5.35402	3.88514	3.84028	3.06159	2.28116	1.48275	1.14058	0.90144	1.2508	1.28309	2.08631	3.04401	7.19709	13.9401	26.5636	46.8609	76.2482	116.737
486	-1.24338	-1.29576	-1.24047	-1.3259	-1.46336	-1.24178	-1.24021	-1.18734	-0.99438	-0.43944	0.5133	1.95193	3.79082	6.35081	10.4648	13.4456	15.5982	17.7893	18.4496	19.789	19.0803	17.4391	15.4547	14.9565	13.0512	11.2343	10.1114	9.49782	8.32252	7.23495	5.48164	5.56553	4.04952	3.64349	2.41166	2.2303	2.29748	0.86429	0.78388	1.17897	1.37382	2.11886	3.73432	7.69293	15.797	29.0304	52.3003	84.118	125.4
487	-1.23848	-1.55326	-1.49482	-1.23873	-1.29585	-1.40915	-1.29405	-1.10351	-0.81142	-0.1739	0.69507	2.23012	4.02815	6.81713	10.2008	13.2499	16.1691	18.3324	19.6319	19.5988	17.6553	16.6957	16.5438	14.5099	13.1484	11.7077	10.1667	8.52519	8.10346	7.15395	5.65596	4.71478	3.74058	3.29299	2.54783	1.87704	1.50846	0.95657	0.99886	1.37804	1.39315	2.18979	4.58748	9.25055	17.6195	34.0302	56.8876	95.0064	139.028
488	-1.26366	-1.35103	-1.23486	-1.38122	-1.38122	-1.35209	-1.26302	-0.97413	-0.77895	0.16114	0.81556	2.60391	4.81029	8.24517	11.2169	13.6296	16.2945	18.3219	18.837	18.5407	18.4494	17.186	15.0254	14.0551	12.9941	10.9967	10.6072	9.04857	7.7524	6.47773	5.38049	4.82088	3.98525	2.93132	2.34721	1.71239	1.61817	0.68839	0.56661	0.99593	1.51296	2.99699	4.42951	10.2108	20.4951	35.8735	63.1229	101.494	147.336
489	-1.50361	-1.28909	-1.41206	-1.65753	-1.22467	-1.19669	-1.34946	-1.16829	-0.69442	-0.40007	1.006	2.96903	5.93934	8.0449	12.1919	14.8127	17.201	18.6708	20.0934	18.9934	18.1249	16.799	15.3338	13.3977	11.4187	10.8757	8.96509	8.10946	7.57797	6.16607	5.49153	4.47544	3.72412	3.22792	2.48892	1.22383	1.83935	1.19745	0.67332	1.20238	1.99822	2.77774	5.72592	10.8091	22.6776	40.2091	70.0027	107.903	155.465
490	-1.38122	-1.4142	-1.34755	-1.22093	-1.38122	-1.28437	-1.18774	-1.22158	-0.41798	-0.14032	1.13963	3.57558	5.65782	9.11503	12.2227	16.3196	17.7446	19.237	19.1298	19.236	17.5118	17.049	14.9314	14.0044	11.9686	11.0643	10.006	8.65159	7.76273	6.39293	5.15034	4.33987	3.739	2.88078	2.21614	1.5449	1.24507	1.03479	0.59443	1.45103	1.92605	3.31463	6.49913	13.6403	26.2694	45.9327	76.4746	119.851	171.5
491	-1.38122	-1.20801	-1.24475	-1.44794	-1.41576	-1.27917	-1.07573	-1.08108	-0.68725	0.33358	1.7411	3.06414	6.95354	9.50211	13.5807	16.4096	17.9843	20.5415	19.8273	18.2745	17.9373	16.2039	14.9509	13.6783	11.8277	10.8637	10.0441	8.08693	7.32622	6.09373	5.15653	4.1493	3.51003	2.75616	1.88276	1.70625	1.44855	0.67302	0.60413	1.1083	2.10957	3.78593	8.10264	15.7688	29.9164	51.7691	85.0372	129.032	179.556
492	-1.1302	-1.45409	-1.12717	-1.05836	-1.23715	-1.02424	-1.2022	-0.88129	-0.20197	0.5469	2.45034	4.2683	7.41707	10.8196	14.6228	16.887	18.4129	19.1362	19.0788	18.9156	17.4563	16.1182	14.8787	13.1955	11.2447	9.94249	9.06977	8.34081	7.32795	6.02881	5.62989	4.16031	3.8125	2.42594	1.94234	1.54204	0.98862	0.93558	0.76409	1.34025	2.20914	4.4919	8.40665	17.4246	32.6723	57.2167	90.9454	136.432	187.586
493	-1.49866	-1.30117	-1.3421	-0.99464	-1.49911	-1.18244	-0.9416	-0.56739	-0.26997	0.61043	3.07121	4.9288	8.19596	11.1959	13.9484	17.2626	19.2386	19.5285	18.4768	19.0673	18.5818	15.6164	14.8281	13.0226	11.5946	10.1679	9.34254	8.42576	6.66052	5.97685	4.74666	4.19471	3.67767	3.30793	1.92093	1.49477	1.31709	0.9566	0.59469	1.79245	2.2232	5.02423	10.7021	20.0037	37.7148	62.9382	100.116	146.91	198.947
494	-1.4663	-1.55726	-1.25103	-1.12219	-1.38122	-1.33815	-1.07699	-0.74387	0.25799	1.15514	3.1551	5.4928	8.87498	11.598	15.0455	18.2208	20.0368	19.8335	20.0142	18.0281	17.5446	15.9425	14.5241	12.7606	10.9588	10.8976	9.47247	7.69511	7.0225	5.42861	4.96572	4.1053	3.49976	2.40555	1.84213	1.21217	1.03154	0.45717	0.75938	1.94452	2.69236	5.86285	11.0358	22.744	39.841	69.0186	106.489	156.419	209.507
495	-0.99997	-1.23952	-1.08776	-1.1963	-1.24032	-1.04534	-0.62357	-0.70466	0.53817	1.43636	3.40531	6.54646	10.4292	13.4901	15.3894	19.4303	19.085	20.2046	20.1046	19.3166	16.6211	16.2326	14.7688	13.8186	10.556	10.5052	8.72264	7.20728	6.61727	5.28291	4.57969	4.12519	2.71599	2.25927	1.5476	1.43582	1.16499	0.68956	0.56903	1.71773	3.03524	6.72899	12.5961	26.5343	47.599	74.419	114.529	168.42	221.51
496	-1.32958	-1.53653	-1.16998	-1.12668	-1.07058	-1.38122	-0.5516	0.20252	0.19161	2.42801	4.15165	7.06709	11.1278	14.3644	16.602	20.2396	19.5408	20.044	19.9819	17.5526	17.2645	15.8028	14.0325	12.3245	10.2793	9.39564	8.19407	6.1712	6.66991	5.61534	4.6287	3.85281	3.49238	2.33812	1.7903	1.11929	1.38206	0.74817	0.47398	2.00279	3.27467	7.48391	14.2053	29.7077	50.6296	82.9393	124.675	178.277	233.107
497	-0.99698	-1.32663	-1.27236	-1.32816	-1.11325	-1.32835	-0.58096	-0.58702	0.60953	2.55983	4.10228	7.95722	12.361	15.3475	18.2172	19.5357	19.4798	22.028	20.2299	17.8269	16.8716	15.4936	14.052	12.886	11.1305	9.8958	9.10175	7.05805	6.82456	4.68256	4.54848	3.81359	2.79035	2.34781	1.59024	1.03336	1.02997	1.027	0.37067	1.95591	3.75422	9.18742	17.1325	31.4165	54.8114	91.5492	133	185.689	239.532
498	-1.1567	-1.15124	-1.26773	-1.32672	-0.98703	-0.99558	-0.26794	-0.43897	1.17604	2.9812	5.20028	9.15376	12.426	16.1952	19.5923	21.4068	21.3012	21.7029	19.6202	17.8036	16.8584	15.0015	13.772	12.4567	11.3444	9.52034	8.77957	8.07927	6.03934	5.15618	4.76844	3.83753	2.95325	2.25989	2.26923	1.56445	1.24478	1.20829	0.19421	2.2965	4.71735	9.86598	18.6729	36.0478	61.9904	99.1239	142.518	199.691	254.898
499	-1.08825	-1.03539	-1.21128	-1.43858	-0.70233	-0.40173	-0.15401	0.07382	1.26725	3.24392	5.7122	10.3523	13.8314	16.6662	20.0294	21.0218	21.4162	21.801	20.7802	20.065	16.9638	15.317	13.9807	12.499	10.5992	10.4367	8.2595	7.53677	6.75257	5.89565	3.88582	3.68136	2.58479	2.32498	1.48839	1.21604	0.79034	0.7055	0.33082	3.03012	5.07989	11.0954	21.4972	39.2841	67.8407	106.999	150.864	208.121	268.89
500	-1.7403	-0.76625	-1.44107	-1.38122	-0.85277	-1.08153	-0.43149	0.73868	1.28798	4.15911	7.62832	10.9519	15.4275	17.897	19.2521	21.9021	21.5848	21.5081	19.9041	18.9086	17.1153	16.3775	13.7667	12.5689	11.9459	9.01112	8.86409	6.62023	6.67518	4.96818	4.08924	4.0274	2.91858	2.62925	1.90826	1.17694	1.37651	0.90805	0.51733	3.21351	7.32992	13.0551	24.5399	44.3647	71.3448	113.682	162.547	218.468	277.058
501	-1.1277	-1.12642	-1.50741	-0.76191	-0.7552	-0.70699	0.31583	0.65343	2.15718	4.73972	8.77044	12.3031	15.5195	18.9678	21.339	22.5811	22.6348	21.5229	20.2792	17.8459	17.9701	16.2331	13.6179	11.7466	10.3878	10.9668	7.45821	7.56222	7.03534	5.69023	3.7649	3.95128	3.13787	2.62347	1.49882	1.42165	1.50505	0.4271	0.7147	4.27928	7.22747	14.3756	27.0704	48.7161	80.5514	124.062	170.973	231.608	285.789
502	-0.9886	-1.57851	-1.77606	-1.00077	-0.73388	-0.73367	-0.10903	1.19627	3.0558	4.83519	8.56746	12.4875	15.9203	19.5052	21.0972	22.5419	22.1861	22.1528	22.3268	18.5645	16.9692	16.2385	14.9935	12.2584	11.8778	9.46436	7.89144	7.25754	5.6929	4.67748	3.90446	4.28629	2.59054	2.75733	1.79154	1.2977	0.40998	0.4925	0.17048	4.09471	9.75327	16.9996	31.6	54.2748	87.19	133.841	182.283	235.749	286.565
503	-1.31496	-0.98355	-0.8493	-0.92652	-1.04819	-0.98939	-0.1768	0.51483	2.74966	6.08098	9.28702	13.1325	18.5646	20.6717	23.4127	23.6471	23.3716	22.7791	20.063	20.324	16.713	15.6905	14.4121	13.0896	10.7885	9.31783	7.58973	7.17193	5.56869	4.25352	4.02243	3.68691	3.02987	1.90889	1.15719	1.32131	1.43532	0.89269	0.31891	5.01259	10.3934	20.8026	34.0012	59.1636	98.3477	143.529	187.183	244.572	301.253
504	-1.04406	-1.59174	-0.97534	-1.24624	-0.57838	-0.85306	-0.0284	1.75645	3.54091	6.47476	10.7295	14.2865	18.5439	21.0415	24.3118	24.4682	23.6636	21.9942	20.0774	19.9469	17.3023	15.4178	14.7001	12.6253	11.4225	10.1791	8.28062	7.51357	5.41607	4.20426	3.89495	3.07565	2.75291	2.50266	1.63518	0.81644	0.4189	1.28782	0.22349	5.41536	10.8605	22.1703	38.5186	67.6119	106.316	150.307	202.369	257.044	309.161
505	-1.04281	-0.89892	-1.17868	-0.78384	-0.97937	0.20054	0.7131	2.18013	3.69667	7.97457	11.6084	16.8324	19.6714	24.3298	23.9259	23.7524	22.9079	23.0781	20.8031	18.1075	17.2629	16.1864	13.568	12.0957	11.0697	9.83312	8.51448	7.04857	6.59348	4.47725	4.28621	3.13422	2.34442	2.26552	1.19067	1.80667	1.11288	0.43807	0.5331	7.30404	11.969	25.4108	44.0826	76.2829	111.997	164.227	221.928	271.62	315.025
506	-1.65152	-1.24237	-1.58214	-1.38122	-0.39573	-0.98252	0.7396	2.00112	5.59367	8.84221	12.8117	17.6936	20.3696	25.0197	24.3429	26.6512	23.4049	23.1154	20.3462	19.2998	16.23	15.4376	13.0723	11.2964	10.9442	9.0745	7.24118	7.52009	5.26921	4.4858	3.89806	3.25214	2.55055	1.96797	1.5202	1.06782	0.96942	0.78727	0.33337	6.74778	14.5471	27.78	48.9615	82.6389	123.173	169.698	228.778	281.397	321.251
507	-0.85173	-1.38122	-1.38122	-0.9195	-1.11554	-0.1444	0.61918	3.12741	6.20004	10.3401	14.5553	19.2766	22.9397	25.7101	25.5621	26.5936	25.2767	23.4274	21.9917	19.8395	17.9649	15.6986	12.9278	13.6821	9.82724	9.6426	7.02653	7.17761	5.46279	4.73906	3.43853	2.14428	2.97594	1.92501	1.04549	0.56192	0.39114	0.89273	0.38649	9.05091	16.8366	33.3562	57.286	91.9296	131.969	185.142	233.617	289.823	329.065
508	-1.2499	-1.51395	-0.73229	-0.39437	-0.80162	0.77016	2.16511	4.21817	6.62991	12.6987	14.9344	19.9187	23.1947	26.6094	26.9706	25.7958	23.7968	24.9277	21.9029	20.9093	17.9489	17.3492	14.0475	13.0437	11.7523	10.0128	8.17853	7.02799	5.6669	6.37569	4.74949	2.94091	1.8064	1.71996	1.51007	0.81645	0.73187	0.60698	0.5662	10.5612	19.6116	36.8672	60.9934	97.851	140.241	194.282	250.8	299.504	332.667
509	-0.92691	-1.18637	-1.38122	-0.74439	-0.74427	0.92739	1.44891	4.06821	7.91351	13.1889	18.2304	20.1126	24.1059	26.481	28.2344	25.4011	24.2452	22.8016	21.7347	19.6589	17.92	15.111	13.6392	12.8562	11.3017	9.38801	8.1751	5.91714	5.86377	5.71496	3.98427	3.61566	1.95905	1.28545	1.28444	0.30207	0.7589	0.64215	0.55653	10.9147	20.515	37.8205	65.5208	105.335	148.454	204.577	259.68	304.89	337.822
510	-0.88833	-1.19743	-1.13089	-0.37347	-0.32721	-0.03194	2.48003	5.39927	8.88497	13.289	18.7818	22.2867	26.3861	26.4188	28.8264	27.3237	26.2763	23.4677	23.249	20.3133	17.6775	16.7706	13.9932	12.6513	11.3743	8.9137	7.69274	6.86321	5.75769	4.77807	3.78594	3.61447	1.80541	1.85069	1.38359	1.30276	1.03739	0.85328	0.59032	13.5351	24.4407	43.9202	73.3998	114.401	164.45	217.599	268.555	311.21	343.361
511	-1.07604	-0.82539	-0.9529	-0.46378	-0.28298	0.86666	2.99826	6.42519	10.314	16.017	19.8415	24.5713	29.0174	28.3206	29.6108	27.7962	26.0526	25.2522	23.0061	20.9938	18.8375	15.3036	14.3724	13.2204	11.4749	9.05143	7.4947	6.45043	5.89325	4.51459	3.42529	3.33434	2.76442	2.2532	1.63011	1.55134	1.1768	0.56846	1.02944	15.4697	26.4607	52.1203	82.566	123.739	172.543	232.655	284.172	321.374	353.727
512	-1.38122	-1.19675	-0.88705	-0.71317	-0.2727	1.24002	3.15379	6.83454	12.542	17.9001	21.6424	25.3391	26.9858	29.6902	31.0231	28.0341	24.8114	24.6462	20.8195	20.4526	18.0908	16.2952	14.5222	12.6171	10.7389	9.26164	7.18002	6.64292	5.81519	5.05024	3.81965	3.42384	2.85069	1.59642	1.02393	1.35884	0.92402	0.73357	0.51099	16.9033	32.1432	55.0341	88.6955	134.49	181.67	238.994	285.977	326.137	350.694
513	-1.38122	-0.9477	-0.39283	-0.22858	0.55935	2.48305	4.30721	8.38642	13.1665	18.674	23.4212	26.1564	30.7706	29.1592	28.4167	29.5622	26.7938	24.9853	22.6953	19.5467	19.2299	16.3586	13.6999	13.0289	11	9.19392	8.16416	7.14082	6.03468	4.28346	3.59119	3.56867	2.9797	2.0009	1.23181	1.35568	0.94579	0.19665	0.5558	20.2402	33.8343	61.2948	93.9723	144.628	191.111	248.421	296.812	327.145	357.13
514	-1.57097	-0.81984	-0.64493	-0.25762	0.75959	2.52286	5.35134	9.16523	14.5441	20.6064	25.0462	28.0469	29.6978	31.4815	31.3336	28.6366	28.7148	25.2255	22.97	21.699	19.8686	15.1321	14.8374	11.8017	11.7986	9.54741	8.12974	6.93774	5.63045	4.92832	3.69776	3.17418	2.59888	1.85422	0.90245	1.29375	1.2433	1.01923	0.01535	22.5886	38.6716	65.899	103.611	154.84	202.072	255.532	301.137	336.938	357.023
515	-0.99653	-1.19339	-0.822	-0.06724	0.97903	3.3098	7.16418	10.3994	17.3746	22.3429	27.5416	30.6578	32.8752	34.4635	31.1644	30.4722	27.5541	25.4056	24.3202	20.9805	18.6297	15.8016	16.6037	12.46	11.0532	9.38211	8.65284	7.10378	5.9631	4.63117	4.18658	2.09467	2.26526	2.0014	1.73114	1.47788	1.35818	1.03081	0.22155	26.5611	41.6728	73.3826	113.928	157.833	213.44	263.706	309.97	340.267	348.692
516	-1.13494	-0.81938	-0.28111	0.03226	1.94546	3.99059	7.12732	12.8975	17.3208	23.4251	28.4465	31.9281	34.1657	34.5862	34.6859	31.1227	28.15	27.4125	23.568	20.2055	18.7393	17.2967	14.6374	13.0293	11.2243	9.94731	7.6863	6.63325	6.24815	4.66437	3.25802	3.23913	1.99676	1.75037	2.69917	1.45199	0.81284	0.80976	0.66537	28.8151	52.3778	79.6862	118.634	173.103	223.921	275.772	317.085	338.978	346.541
517	-1.02005	-0.64946	-0.9665	0.63707	2.42853	4.42639	8.92745	14.2365	19.5919	27.6654	30.3787	34.6447	35.2597	36.0872	33.1117	32.0951	28.3425	28.8983	24.6535	22.6034	19.654	17.9725	14.6309	12.0182	11.9176	10.3677	8.51108	6.70347	6.7213	4.21142	4.26521	3.93539	2.44885	1.80012	1.341	1.66939	0.75414	0.68857	0.13845	31.5758	52.1962	87.412	128.652	181.288	231.014	285.585	324.526	343.137	348.572
518	-1.14793	-0.56446	-0.73496	0.82006	2.78123	5.69794	8.85592	15.6132	22.2126	28.2604	32.6626	36.4259	38.157	37.2906	34.484	32.7649	29.8325	28.2601	26.0919	22.3824	20.6207	17.9085	14.9404	14.0761	12.1929	10.4941	8.84982	7.0417	6.51381	4.8047	4.68489	2.8602	1.68697	2.73966	1.78459	1.76981	0.58513	0.83971	0.92028	35.7586	57.1215	95.2496	139.31	191.728	243.091	290.181	331.001	348.925	351.091
519	-0.65108	-0.86248	-0.37943	1.32621	3.127	6.46799	11.7894	18.3294	25.2914	31.6285	34.4207	38.4523	38.1106	37.6689	35.691	34.6822	30.4913	29.1925	24.6044	22.7412	21.5111	17.9899	16.8223	13.5817	12.9278	10.2743	8.80554	7.06161	5.59891	4.88612	3.47207	3.39729	2.25474	1.91543	2.25735	1.08657	0.99933	0.75437	1.10284	38.353	65.4876	100.858	146.238	198.782	253.398	296.131	333.199	346.988	351.086
520	-1.09994	-0.57984	0.35266	1.19095	3.70158	7.98146	14.8505	19.0543	28.3737	33.0821	37.0012	39.9783	40.9291	38.7707	37.349	32.9016	30.8805	26.9461	25.6222	22.6038	20.799	18.4809	16.7349	14.2744	11.9588	9.43795	8.21486	6.65816	5.69726	5.09055	3.48401	3.48456	2.25027	2.05712	2.14171	1.11864	1.04249	0.97833	0.70553	44.3138	69.6743	108.276	156.78	208.527	263.883	305.81	336.389	348.657	342.399
521	-0.56924	-0.21326	-0.22454	1.60523	4.46134	8.69194	14.1451	21.6457	29.0316	33.9786	40.3041	39.8116	41.3076	40.2047	36.6193	35.3572	31.5328	29.2847	26.0919	23.4084	20.6895	17.7202	16.4557	14.0579	11.813	9.91979	9.20441	7.10431	6.29404	4.59923	4.01498	2.94656	2.58636	1.08367	1.84277	2.04951	0.99516	0.58535	0.53547	47.6423	74.6569	116.864	164.231	218.918	265.526	308.457	334.462	338.73	339.364
522	-0.61991	-0.67707	0.98048	3.12224	6.16259	10.9252	16.1596	23.7412	32.3422	36.309	41.4354	41.8947	43.4847	40.7204	38.9428	34.0909	33.9004	29.9271	28.4773	24.4704	20.3138	18.6131	16.6876	14.7618	13.0421	11.0587	9.53453	7.33122	5.98569	5.06737	3.25647	2.66503	2.1047	2.52571	1.38249	1.71263	1.66079	1.20321	0.75541	52.8693	84.3897	126.569	174.107	222.446	276.541	312.632	333.923	341.402	331.924
523	-0.79532	-0.2727	0.93168	3.68399	6.86706	12.9169	19.9386	27.9638	35.3411	40.2546	42.102	45.9059	46.2734	42.0845	40.9745	37.8299	33.7187	31.4307	26.8085	24.1384	21.9976	20.0028	16.5161	14.8287	13.6564	10.9267	9.09783	7.62727	6.77349	4.41673	4.01488	2.85042	2.37471	1.7891	2.64164	1.46681	0.45554	0.87979	0.84374	54.5068	89.95	130.205	180.32	225.512	271.155	307.694	327.441	333.545	317.669
524	-0.5444	0.24535	1.91892	4.52785	9.51338	15.1946	22.4481	33.1261	40.7851	44.8648	49.2056	50.0719	48.0326	46.5489	42.9453	40.8169	36.3752	32.7835	28.6528	25.5872	23.131	20.589	17.8367	16.1848	12.9607	12.0262	9.90821	8.35074	6.47088	4.74214	4.92424	3.72831	2.81708	2.6875	2.07843	2.01903	1.55052	1.31806	1.55393	60.3263	95.0934	137.732	181.956	236.12	278.279	311.803	325.305	327.433	309.367
525	-0.76693	0.14286	2.75524	5.83319	10.8507	17.1307	25.8695	35.2469	41.9847	49.8421	51.9689	55.4415	52.4023	48.0277	46.6481	42.3628	38.6249	36.5076	29.1054	27.2432	24.0927	20.6111	18.1082	15.4955	13.5215	10.9024	11.1014	8.14064	7.33956	5.44646	4.01896	3.444	2.84669	3.10058	2.65607	1.81659	2.38555	1.20854	0.81625	66.0025	98.3479	141.643	192.66	239.068	286.181	312.856	327.711	316.13	302.189
526	-0.01721	1.22905	3.57405	6.63562	13.0762	21.4387	29.9258	37.8131	46.3622	51.9521	54.1415	57.3908	54.6752	51.0389	46.536	42.1088	38.116	35.6206	31.2603	28.4945	24.6653	21.424	18.5885	16.0008	13.9519	11.4399	9.99966	8.95413	6.81734	5.5172	4.08953	3.79088	3.26634	3.3233	2.79681	1.59699	1.87425	1.55753	0.59977	70.8346	107.416	147.622	201.325	247.041	279.142	308.899	317.11	313.293	294.397
527	0.49396	1.45727	4.13574	8.59557	15.9225	23.5369	33.7961	42.6154	51.2525	57.5685	57.5793	58.1711	57.0124	51.8706	47.4773	42.5264	38.6492	36.0681	32.8287	28.7554	26.3232	23.4003	19.6166	17.2219	15.0672	12.5071	10.8344	8.80615	6.76542	5.69979	5.121	3.8936	3.89657	3.31685	2.54945	2.5854	1.44216	1.66015	0.86524	75.0567	112.211	158.776	203.746	251.336	287.77	312.877	312.471	307.196	289.393
528	0.39606	2.20058	4.90303	10.068	15.8615	26.7114	36.5038	45.9684	53.6019	58.6003	59.7009	59.4187	56.5673	52.4563	48.5069	43.1326	40.1313	35.8997	32.0523	28.0506	26.6065	22.362	19.5196	16.0624	15.3301	12.754	10.5054	8.52839	7.5879	5.84339	4.96532	3.82904	3.59729	2.79177	2.34942	2.52929	1.80325	1.43172	0.83686	78.3488	118.253	162.693	211.52	252.9	285.675	306.996	314.369	302.806	281.113
529	0.8958	2.60242	6.06737	11.5767	19.9872	28.3001	40.7963	48.8039	57.0277	60.141	62.9971	61.9843	56.4375	55.1422	50.8768	45.3632	40.804	36.224	32.5576	30.3482	25.8886	23.3306	19.2793	16.7927	14.3248	12.4119	10.1817	8.08925	7.51858	6.23336	4.85926	4.18708	3.69003	3.28533	2.7029	2.10488	1.671	1.72146	0.53083	83.8841	125.049	168.003	217.835	256.188	287.282	300.892	302.105	293.718	270.53
530	0.59204	3.22626	6.65527	14.0888	21.5774	31.7643	42.2392	51.0864	60.5525	61.7228	65.2504	63.5889	59.0512	54.7618	50.6157	47.5378	40.9837	38.4959	32.7779	30.5048	26.2534	22.3233	20.8896	17.4678	14.453	12.949	10.4799	8.09763	7.13914	6.00474	4.92898	4.68548	3.49248	3.1608	2.52376	1.67155	1.90556	1.0983	0.77733	88.2824	128.555	173.472	218.464	258.652	284.689	294.976	295.285	283.735	257.174
531	1.32902	4.20496	8.80895	15.6006	25.5128	35.4005	47.1113	56.7549	63.1237	69.5442	66.8407	66.306	61.8238	57.8253	52.3376	47.4713	42.8876	39.2573	32.9686	29.9211	27.8078	23.2289	20.0096	18.3668	15.2457	11.7485	10.0133	8.38628	7.15768	6.51068	5.39768	4.70846	3.72681	3.60446	2.97072	2.37677	2.22185	2.00034	0.80829	94.4506	132.212	177.362	220.421	254.375	278.952	284.986	283.925	268.372	246.545
532	1.81122	5.30021	10.2378	17.8518	30.606	41.5166	52.1445	60.8567	68.7942	71.6628	72.9999	66.3889	64.3308	59.5083	55.0062	48.3924	43.5198	39.0212	35.5346	30.9281	27.4239	23.1145	21.0889	17.5769	14.4706	13.1942	10.2718	9.28587	7.30785	5.73885	5.03977	3.74498	4.14867	3.3953	2.68961	2.62889	1.85925	2.08202	1.21515	96.8759	137.061	177.887	221.549	252.162	273.732	277.802	271.553	258.024	236.262
533	2.54399	5.96804	12.3968	21.271	32.5115	45.0569	56.9667	68.0124	73.0307	74.9766	73.2017	69.767	68.1102	60.7364	54.3895	50.6244	46.88	41.4497	37.2572	32.5227	27.9486	25.4983	21.2526	17.2221	16.3825	13.127	11.0274	9.30079	7.63365	6.24601	5.82478	5.02877	3.51464	2.97371	2.68516	2.14992	1.97407	1.30485	1.50932	99.7233	136.514	179.31	215.763	247.334	266.702	271.425	257.774	241.296	223.34
534	3.15963	7.43803	14.4355	23.9629	37.9478	51.7057	62.3415	71.0592	77.8518	80.7814	78.1687	74.8134	69.0769	62.3286	59.0633	53.4326	47.7514	43.0423	37.5181	33.8811	28.1131	25.0332	21.2743	19.0426	16.6044	12.9706	11.9148	9.80266	7.27074	6.42623	5.24217	5.22521	4.94763	4.12937	2.9651	2.95802	2.36604	1.81906	0.90307	101.434	140.99	182.265	216.937	243.582	260.2	256.878	248.532	233.525	210.904
535	4.56306	9.78794	17.4101	28.9718	42.6752	56.8126	67.9601	79.4528	80.6841	83.8384	81.4863	75.6216	73.4539	64.4504	60.0441	52.8255	46.4258	44.8716	39.5784	35.0215	29.8537	25.7767	23.391	19.4494	16.6197	13.5241	11.6491	9.97324	7.97979	6.20062	6.26238	5.36582	4.34118	3.9587	3.5295	2.64437	2.15869	1.58521	0.53266	108.793	143.27	184.922	220.068	242.153	250.201	253.803	236.394	221.613	202.874
536	5.76937	11.4804	20.9512	33.3764	46.9539	62.7129	75.8859	83.1421	88.0252	86.697	84.4234	80.9155	72.1747	66.9377	60.743	54.4051	50.0671	42.199	38.903	34.227	31.1493	26.336	23.3689	19.828	16.1374	14.5692	12.1067	9.8181	7.74543	7.01938	5.42725	5.7133	4.38369	4.04391	3.01877	2.27102	2.03986	1.97048	0.75912	108.551	145.743	184.451	213.776	233.341	240.575	240.599	229.375	211.467	192.096
537	7.43453	13.8667	26.0989	38.0239	54.042	70.3787	79.0603	89.3115	94.5764	90.5256	86.7355	83.7582	73.7852	68.9993	63.6642	57.7277	49.3178	46.5527	40.6771	37.7018	30.7692	25.7587	22.9216	20.5362	17.81	14.9094	11.2478	9.11346	8.0224	6.47129	5.98044	5.58759	4.94852	3.5738	3.31794	2.5145	2.39589	1.47464	1.03775	111.354	144.677	181.471	210.931	226.402	230.47	230.164	218.334	201.638	177.09
538	9.66291	15.5566	27.5939	43.9355	59.1956	74.3034	88.3083	95.4908	99.9561	97.1211	91.5213	85.5534	78.875	70.8074	66.3836	58.8477	54.7873	48.1172	41.972	37.8275	32.3854	28.8651	23.3931	20.2502	16.9572	15.094	12.2005	10.7343	8.39028	7.32706	6.63047	5.40016	5.67062	4.35781	3.04401	2.42899	2.69877	1.90261	1.3103	110.627	147.315	176.808	202.284	212.46	218.433	215.572	200.202	182.377	169.25
539	10.962	18.2437	32.9404	48.6626	66.2626	81.3026	96.1277	101.011	101.893	102.285	97.0581	88.2882	80.5483	75.5147	69.7135	61.7916	54.9463	49.8983	42.9671	37.8976	33.8717	29.8841	24.4739	21.265	18.3121	15.3527	13.1599	10.769	8.77392	7.49736	6.63472	5.15995	5.06682	4.22888	3.91086	3.51012	2.12686	1.89946	1.1707	111.038	142.143	172.677	194.874	209.432	209.359	203.579	187.956	169.997	154.502
540	11.9685	22.9397	37.069	54.5557	73.3534	89.8837	101.755	108.535	105.841	107.172	100.894	91.6993	83.6075	78.2086	69.2318	62.6752	55.6681	50.8019	46.4727	39.2826	33.638	28.6874	25.3527	21.2651	19.3946	14.904	13.2313	10.2243	8.62362	8.84215	6.93186	6.84722	5.43002	4.42047	3.96097	3.25477	2.53467	1.81257	1.63069	113.535	142.436	167.921	188.257	203.44	199.496	189.074	177.284	158.332	146.827
541	14.274	25.3715	43.2994	60.6677	80.9099	94.7584	105.058	112.911	112.323	109.912	103.244	95.2361	85.8771	78.0609	70.3073	64.4711	56.1266	52.5982	43.4012	39.1606	34.769	29.4708	26.5698	21.1951	18.2338	15.4021	13.8519	11.3299	9.18941	8.00604	6.65257	6.53249	5.01694	4.6911	3.3873	2.78389	1.39618	1.89732	1.41104	113.819	143.787	167.051	183.022	191.253	189.006	180.035	164.33	147.486	134.64
542	17.0186	31.6969	47.397	68.7725	85.3741	103.582	112.681	117.822	115.03	108.846	102.889	97.325	89.3759	81.8147	73.2006	64.4173	57.9477	52.457	46.165	39.4775	34.4849	29.195	25.9588	21.8529	18.1195	16.4146	12.8422	11.0731	8.89401	8.18156	7.02635	6.65365	6.25445	5.22976	3.62498	3.07446	2.22988	2.18385	1.53929	112.269	138.478	160.933	176.119	180.758	178.562	167.567	155.29	142.849	128.912
543	20.643	33.4058	52.0016	73.9489	91.3693	105.635	117.314	118.208	119.064	112.983	106.682	97.5969	90.5112	79.8761	73.4082	68.2228	60.4453	52.3882	45.4794	41.0341	32.5423	29.7459	24.8994	21.8355	18.2566	15.3059	13.8702	10.9331	9.49292	8.67045	7.34232	6.52115	5.89989	4.82739	4.31466	3.62041	2.3733	1.79102	1.40857	113.66	139.549	159.217	170.7	173.858	167.905	160.127	146.24	134.06	121.321
544	22.8196	39.3142	57.8696	80.3244	96.8126	112.113	119.844	121.85	121.665	112.508	106.699	99.3006	88.216	81.1364	72.7856	65.0016	58.2403	53.3511	47.5528	38.7855	33.6428	28.3906	25.9837	21.1289	18.1516	15.4498	12.3957	9.89588	8.78695	8.38516	8.18583	6.61523	6.42464	4.68055	3.4241	3.01546	2.31768	1.60616	1.25665	110.136	133.617	156.352	164.088	164.05	159.87	148.288	140.36	123.174	112.475
545	27.1599	44.2281	62.0032	83.6308	103.896	115.699	126.376	126.117	120.445	119.23	110.04	98.8853	89.6428	82.9884	75.0168	64.8453	59.7917	52.9787	46.8467	41.7805	34.0556	30.5911	26.2929	21.3318	17.0635	16.4395	12.1055	10.1027	9.45947	8.08317	7.85133	6.08888	6.05649	4.53006	4.21406	2.95787	2.85829	1.87663	0.73743	108.228	132.321	147.802	151.146	158.499	147.369	137.689	124.137	112.68	100.159
546	31.4953	50.0497	70.7174	91.6078	109.659	122.937	127.231	132.198	124.752	120.422	111.651	101.458	92.0515	82.4206	74.3869	65.3581	61.0362	51.9778	46.7366	40.8339	33.88	31.688	25.3423	22.3914	18.0509	14.9238	12.1691	10.2568	10.3869	8.52092	7.27158	6.04726	6.83126	4.49443	3.4426	3.09189	1.94104	1.73387	1.31266	107.473	127.97	136.759	145.896	142.553	133.96	125.687	116.292	103.255	94.3117
547	35.1775	54.4833	78.3143	98.7282	115.532	129.942	133.564	130.751	129.746	120.823	112.042	102.944	93.1006	83.9518	76.3085	67.5821	61.5147	52.7262	47.8012	39.9607	32.2762	30.0288	24.8955	21.5352	17.7092	15.7274	12.6495	12.1937	11.1076	9.6475	7.38131	5.90714	6.39454	4.66984	3.6975	2.67267	2.93214	2.37244	2.04649	104.271	120.714	132.384	135.552	131.836	128.714	118.365	108.794	96.6692	86.066
548	39.5761	60.2501	82.8506	107.072	123.49	134.465	138.873	132.759	131.279	126.838	113.462	101.397	94.0736	83.3116	75.4377	64.8408	59.5008	51.4605	46.9133	39.5506	33.6171	29.2854	23.9344	21.4623	18.2918	15.0466	12.9355	10.308	10.022	8.47662	7.07762	6.32982	6.02213	4.12436	3.72569	2.49265	2.4502	1.68962	1.26142	101.579	115.079	126.223	129.273	129.543	117.978	107.418	98.956	89.4592	80.2536
549	42.8923	65.3802	90.5728	112.984	126.901	136.476	143.244	136.571	132.957	123.373	114.808	103.855	93.0419	82.8049	76.4407	67.1463	59.7638	50.9359	48.0872	39.2033	35.325	30.5775	25.1527	20.5839	16.6951	15.8576	12.9366	11.9007	10.0118	8.09357	7.76198	6.03113	6.77958	5.00592	4.17935	2.80382	2.21696	2.13149	2.23107	101.224	113.371	122.577	123.115	118.913	108.936	99.7069	88.9857	77.4224	72.5563
550	49.7422	72.2842	95.8544	117.63	134.54	141.231	146.013	137.413	133.656	120.282	115.128	102.549	94.6098	80.7942	76.6961	72.1199	59.5219	52.5501	46.5467	39.2844	35.387	31.9942	24.6687	20.3082	17.9096	14.0366	11.3139	11.4258	9.39277	7.66344	8.32752	6.4206	5.89269	4.22307	3.87565	2.88756	2.73467	1.32881	0.80078	89.9988	101.767	107.448	113.156	107.637	98.6328	92.1932	78.6138	75.6693	66.1112
551	55.6884	75.3401	100.566	123.02	133.945	144.861	145.199	142.867	133.126	121.185	114.135	101.647	92.4123	82.808	73.1054	66.3014	57.9721	52.6289	47.3931	37.7478	33.7976	29.0124	24.7493	21.3059	18.471	14.4432	12.0261	10.4937	9.62164	7.53097	7.45481	6.60399	4.36591	4.89423	3.4817	3.19622	3.0353	2.1601	1.70124	87.5641	97.6727	100.864	104.695	96.2768	88.1871	81.5019	74.895	67.9432	59.902
552	59.7039	82.7666	107.122	124.972	144	149.191	148.619	142.476	133.044	119.336	113.218	101.185	91.4095	82.1818	75.5689	64.3012	57.9199	50.605	45.4517	42.0817	32.7664	27.7425	25.5584	22.0203	17.5398	14.8317	11.7378	10.9591	9.33088	9.49508	8.01134	6.62089	5.66042	3.6519	3.36395	2.91364	2.67701	1.24898	1.52627	82.7772	89.6307	95.3362	92.9218	87.0882	80.8099	73.562	65.7599	59.2468	55.7394
553	64.5549	88.7393	114.666	131.064	143.575	149.579	145.593	139.644	135.469	122.199	108.575	102.378	92.2561	80.6483	73.5323	67.7914	56.9054	51.0408	44.2788	36.9128	32.8383	26.7237	24.0891	19.0069	15.7627	13.7481	11.7483	10.0822	9.99362	8.42535	7.41957	5.87863	5.80126	4.17384	4.33518	3.42212	1.65423	1.54143	0.96939	79.1294	82.3535	88.2303	85.7671	81.01	76.4523	69.3902	62.0153	55.8043	51.618
554	73.04	96.6025	119.277	135.314	142.33	149.371	150.758	135.419	129.83	124.541	113.597	98.1655	90.1	83.6025	72.5614	63.7376	59.0553	51.0422	38.5038	37.999	30.3025	27.3639	23.7467	20.4121	16.7317	13.2664	11.0047	11.6358	7.96288	7.74237	6.82298	6.66046	4.97062	3.60309	3.39556	3.06282	2.39202	1.66559	1.102	73.9022	80.6235	83.4893	79.4296	75.9871	68.0269	61.3327	53.258	46.9596	44.6341
555	73.483	101.577	118.23	139.111	143.217	148.508	146.964	140.339	127.394	115.981	107.779	100.648	86.3531	78.7776	71.4084	62.8594	55.9974	46.98	42.1554	35.7024	29.722	27.9864	20.7734	18.6821	16.1036	13.8261	12.4511	10.5903	8.27646	8.14809	6.72019	5.95352	5.00339	3.99564	3.63392	2.09168	2.24366	1.49621	1.26304	71.4163	71.9476	73.6916	74.3395	67.6043	59.2923	57.1253	48.4943	45.6195	38.9248
556	80.1673	102.214	125.627	137.094	146.512	146.171	145.319	131.543	129.054	112.902	106.36	94.3416	82.7905	79.7941	68.9428	61.7725	54.4584	47.3331	37.4035	33.2867	29.1256	26.8335	20.9137	18.3844	14.6483	12.0338	12.3573	9.50541	8.77305	7.48141	6.0094	4.96334	5.13344	3.95475	3.58927	2.56823	1.12379	1.92875	1.12631	66.1559	68.0145	67.6075	67.1771	58.4506	54.1988	52.3522	44.5655	41.6135	37.0688
557	85.5662	107.369	128.146	134.244	144.838	144.495	144.538	130.741	122.561	112.638	99.9937	90.4608	80.2431	74.6391	66.9948	60.5795	50.6112	43.1365	39.7062	30.7901	28.8724	23.5287	21.853	17.5289	12.7162	13.0494	11.459	10.6509	8.92806	7.36662	6.34358	5.73405	5.14187	4.71446	2.31185	2.20522	2.12901	0.86942	1.53758	62.1041	62.7037	64.4163	59.7778	50.9007	48.8674	43.3284	38.3737	35.1802	31.6835
558	88.8004	109.898	125.62	137.98	143.176	144.234	136.241	125.221	112.951	110.192	99.433	87.7405	79.7575	70.7629	64.346	57.9534	48.9498	43.7021	36.4847	30.6163	27.0344	21.7689	19.0334	17.1334	13.8843	13.0434	12.0179	9.26166	8.5743	5.99452	6.04867	4.55476	3.86813	3.2534	3.2988	2.02376	0.79483	0.54001	0.54887	51.3087	56.4241	57.0631	54.6772	47.0017	41.6341	38.5849	36.2206	32.255	27.4006
559	92.4614	111.15	125.739	138.706	141.538	143.737	129.177	125.733	113.076	109.168	93.1303	87.9179	76.7659	66.7222	61.2341	51.3904	48.5546	38.8645	35.3338	28.2952	25.8598	22.6679	18.6397	15.5625	12.5538	12.1785	11.1607	8.73646	8.20484	6.95479	5.89618	5.62557	3.87404	3.40556	3.14026	1.83491	1.43721	1.30956	1.5507	52.7828	53.1191	51.1615	49.5495	43.0531	38.9179	36.3516	32.2079	27.0515	23.8641
560	92.9813	115.354	127.968	135.419	141.209	136.588	128.072	119.92	110.502	99.1186	91.3006	83.4945	73.2098	67.9193	57.0004	51.7978	43.7596	39.1905	34.5777	28.8599	24.2626	21.8721	18.4942	16.5022	12.3367	11.5558	11.3937	7.92614	8.51332	6.25071	6.88415	5.37192	3.47682	3.59499	2.5757	1.90501	1.43081	0.91362	1.12369	46.8522	50.966	44.415	45.324	38.437	36.7314	32.606	29.1535	27.7049	21.6739
561	95.7953	111.47	128.944	135.691	137.037	132.094	121.958	114.305	103.471	97.5175	90.2992	77.2926	68.0738	62.7394	55.7398	47.4442	42.3829	35.7331	31.9304	29.0979	21.8771	20.7302	16.8905	13.6963	13.3024	10.4049	10.1218	8.471	7.2553	6.42356	5.53471	5.21909	4.15895	3.02928	2.35252	1.88001	1.34834	0.37703	0.37048	43.7306	42.65	40.9563	39.2837	35.0608	28.7337	28.3193	25.3211	22.3911	19.8086
562	95.8069	113.313	128.369	128.688	129.406	126.302	118.698	104.54	99.976	86.4247	80.1003	72.6006	67.3302	58.6166	53.3954	46.3989	40.6872	33.8023	30.2249	25.5607	22.1867	18.6275	14.0017	13.687	11.4407	9.39371	8.66415	8.03845	6.62571	5.37554	4.86206	4.49331	2.79186	2.20886	2.56798	1.45257	1.30119	0.55614	0.2619	39.7336	42.7584	36.1445	31.2513	31.3605	27.0682	24.6113	21.5388	20.6546	20.0292
563	94.7769	112.532	126.229	125.83	125.352	120.858	113.923	107.34	97.9715	87.9159	78.7088	73.3649	65.4133	57.3539	47.7554	41.832	38.9858	32.1823	30.2047	22.719	21.1703	17.3627	15.3846	12.153	11.1279	10.4866	8.44918	8.31166	5.78686	4.5628	4.43712	4.0201	2.78768	2.49183	1.13135	1.70356	0.78422	0.19227	-0.07217	37.5121	36.6997	31.857	28.639	26.7158	28.0604	23.0154	20.8593	16.5383	17.2172
564	94.961	108.638	118.15	120.295	119.27	112.583	110.806	97.8243	90.1532	82.8304	73.1737	64.9212	57.766	51.7002	45.7703	38.3963	36.0206	27.9014	25.3652	22.5483	19.3092	14.5517	12.8909	10.4347	10.634	10.0425	8.06084	6.92461	5.84467	5.14854	4.88938	3.77614	2.6549	1.93394	2.07573	1.4404	-0.33442	0.77164	0.82305	33.1277	30.2838	29.8856	24.2574	23.0845	22.5585	18.332	16.3165	14.4066	15.7418
565	98.5975	104.797	112.113	120.481	111.352	106.885	99.5334	92.2058	83.4102	75.2938	67.2231	63.1349	56.8036	50.7688	43.6213	38.9523	32.4697	28.4741	25.7469	19.7059	17.6566	15.9406	13.1549	10.7283	8.45452	8.14161	7.11331	6.6065	6.06035	4.69526	3.63825	3.53682	2.66863	1.82723	1.05212	1.24584	-0.12677	-0.14423	0.06581	29.8921	28.0421	23.3274	22.923	22.3148	18.8342	15.9168	16.3594	14.8919	13.6885
566	94.3111	106.658	107.054	109.133	104.785	101.841	95.4356	86.6448	77.1628	68.1052	65.8168	56.8446	51.0254	47.0887	40.3993	35.6558	29.2709	25.8665	23.5241	19.1908	15.9156	14.427	10.2115	10.4589	9.971	7.12167	5.63774	5.35829	5.90402	4.29484	3.49683	1.3223	1.92902	1.55252	1.54158	0.4449	0.34327	0.24183	-0.66378	26.8191	25.8533	21.8305	20.5762	17.5545	17.7143	14.7018	12.7232	12.4306	10.7981
567	95.7844	100.693	105.343	102.049	101.126	95.1768	91.1776	82.9069	73.5324	68.145	58.5594	53.0647	47.9479	42.257	37.492	30.9165	26.3317	23.6704	20.0154	18.1315	14.0817	12.3037	11.1943	8.29391	8.15407	7.1463	6.85172	4.83242	3.6103	4.89145	1.82007	2.84626	2.25735	1.55549	0.90711	1.41878	-0.09217	-0.77571	-0.77607	22.4992	22.7725	18.8414	19.4276	15.4376	14.435	12.3029	11.2701	9.80219	8.94247
568	89.5373	95.1552	103.434	98.9589	98.356	90.2447	84.8292	79.9901	69.564	65.1287	56.3737	50.439	46.8398	40.3826	36.6074	30.6156	26.8884	23.8658	18.9699	14.8542	15.5947	10.6837	8.44356	8.63962	7.31878	7.1062	5.88344	4.49528	5.05095	3.35287	2.75936	1.32881	1.99448	0.70938	1.29789	1.0183	0.90325	0.52393	-0.47414	23.34	19.9766	17.2909	15.7539	13.6292	12.9852	11.8184	10.4794	9.09251	9.26032
569	88.3757	91.5632	96.5389	93.9389	87.451	87.5812	79.2041	69.2616	66.6984	58.9378	52.949	47.5698	42.0099	37.9977	31.4633	29.388	22.0478	20.8276	18.0616	15.9873	13.3706	10.4891	8.06033	8.93624	6.74309	6.26158	5.68093	4.36012	3.64038	2.8595	1.53189	1.95212	1.03497	0.91718	0.10851	0.5099	0.63634	-0.68016	-0.39053	20.4982	16.5094	16.0537	14.4203	12.9329	11.4552	9.48299	7.67285	7.65405	6.2593
570	82.9987	86.4214	93.1408	87.3907	83.6643	79.6606	71.642	65.8546	60.3928	53.9383	47.3822	41.4988	36.6002	36.8302	28.8324	26.1074	21.9421	17.8564	14.9308	14.0686	12.4544	8.22985	8.44788	8.25542	6.46262	5.18256	4.78886	3.92523	3.373	2.43761	2.05915	1.40989	1.00753	1.06466	0.53483	0.7788	0.38807	0.13651	-0.39414	14.5592	12.3263	11.1949	9.45371	8.56113	7.18889	7.87808	7.25863	6.35713	5.19558
571	80.5962	83.7793	83.7907	79.1879	76.1983	71.2867	66.5211	61.8816	55.7991	47.8422	43.7015	38.7197	33.5164	29.4478	26.4652	24.3179	19.7805	16.6099	14.953	11.9098	10.7493	7.72129	8.00605	6.33443	5.2745	5.3848	4.76544	3.60932	2.7585	2.57441	1.09192	1.96786	0.26766	1.19765	-0.42127	-0.0833	-0.09927	-0.09222	-0.53109	11.6063	11.1124	10.1974	8.81437	7.5872	6.11957	6.34227	5.04578	4.77024	4.17303
572	74.8892	75.7859	77.1209	72.9322	71.6573	65.8226	59.4839	52.8629	49.2222	45.3817	38.7849	36.6071	32.83	27.1926	25.6254	20.5479	19.2845	14.1764	12.2521	11.0131	9.3167	7.55407	6.27356	5.46517	5.02904	4.15942	3.53862	1.94851	1.70392	2.12666	1.31148	1.13683	0.96797	0.29776	0.95933	0.12468	-0.466	0.11779	-0.37686	11.4539	9.15377	7.77056	7.16668	7.53381	6.05667	5.57744	4.26519	4.45248	3.3872
573	71.911	74.244	73.351	70.9211	65.9953	60.8651	55.0496	49.8539	46.9181	39.8712	35.5485	30.1521	28.7662	27.0591	22.281	19.8758	16.8747	13.6601	12.3105	9.50642	7.6442	7.05621	5.63457	4.71838	4.82163	4.12935	2.90674	2.57298	2.28545	1.60683	0.59686	0.76364	0.46334	0.6034	0.44088	-0.46873	0.01958	-0.37137	-0.13278	9.52094	9.40224	6.85022	5.8572	4.78981	5.61579	4.78563	4.31222	2.6819	2.91536
574	67.2689	70.467	67.0174	65.1684	59.2649	57.9216	53.8968	46.0643	41.5702	39.3102	34.9252	30.0211	27.2625	25.1531	20.2692	18.1165	15.7564	12.6985	10.3205	8.61548	7.4594	6.46651	4.74071	4.71082	4.2158	3.85439	3.35615	2.53089	1.54008	1.3508	0.62045	1.25231	0.20808	0.39829	0.53657	-0.30031	-0.63754	-0.31826	-1.05254	7.63647	6.54033	7.05478	5.07369	5.07528	5.2772	3.58367	2.66999	3.05907	2.75456
575	61.3987	63.8984	62.2001	57.4372	58.1426	50.0591	47.1119	43.1171	39.328	35.6335	30.187	27.0488	24.7485	21.5769	19.3096	16.4998	13.6596	10.4495	10.7618	8.13518	6.70664	5.95416	3.6375	4.4455	4.01917	3.44387	2.6181	1.75784	0.79324	1.38353	-0.69949	0.06473	0.16385	-0.37069	-0.36727	-0.95372	-0.63643	-0.12071	-0.95536	8.27809	5.85254	6.07168	5.17312	4.55582	3.8869	2.84206	2.56055	2.4254	2.55125
576	58.0571	60.4429	56.6374	51.6539	50.8454	47.5132	43.3226	36.7258	32.679	31.2091	27.2795	25.7457	22.0528	18.1573	16.5167	13.7186	11.3888	10.3929	7.40395	6.57564	5.84161	5.15707	4.07701	4.44943	3.76245	3.06323	2.406	1.69814	1.41648	1.1761	-0.23483	0.5566	0.71449	-0.4135	-0.58784	-0.33318	-0.48979	-0.5744	-0.58271	6.18678	5.92202	4.652	5.1243	3.46181	2.85364	2.15932	2.47307	1.51472	1.76558
577	54.6512	52.9148	51.8154	49.6116	44.3031	41.9483	38.4808	33.7653	31.5608	26.9816	23.5737	21.4919	19.4719	16.3763	14.2394	12.8643	9.55234	8.38038	6.45973	5.36867	4.63269	2.99169	3.76282	3.17142	2.35152	2.17151	0.99725	1.46616	1.04574	1.10749	0.82548	0.00115	0.2052	-0.81752	-0.25414	-0.09728	-0.35929	-0.64908	-1.19383	5.01929	4.81457	4.09173	3.86815	2.79764	2.61091	1.85076	1.22882	1.73247	1.20401
578	52.7004	51.6153	50.4088	49.6484	43.5783	37.8999	34.8755	32.7519	27.8666	25.2974	25.3427	18.7584	18.1531	16.7315	12.1481	12.4105	8.40256	7.92065	7.28105	4.77874	4.79404	4.63634	3.69594	2.5258	3.31315	2.13407	2.41958	0.87324	0.2265	1.09993	-0.02041	0.68857	-0.20739	-0.10508	-0.50726	-0.69149	-0.58733	-0.89742	-0.48364	5.74994	4.02394	3.58936	2.63542	2.03881	2.05034	1.29027	2.28251	1.35737	0.81187
579	45.2955	47.7064	45.2442	41.9578	37.722	34.6112	32.9614	29.5052	27.3414	22.4009	19.7872	16.5897	17.4382	13.7543	11.4047	9.01904	7.03612	6.71382	6.89201	4.46974	4.29298	3.8961	2.86705	2.80902	2.12394	1.48077	0.60956	0.40939	0.18324	-0.23287	-0.05523	-0.22805	-0.75517	-0.32936	-0.85628	-0.96087	-0.74475	-1.17353	-0.96563	3.87309	4.00073	2.87341	2.52739	2.04966	1.52834	1.76521	1.8586	0.6476	1.56562
580	45.9673	43.1815	38.0322	37.6544	33.1632	31.6951	27.8274	25.1704	20.8587	22.2802	17.8919	14.8194	14.4343	11.6987	9.43198	9.82109	6.26783	6.39224	5.16634	4.44104	4.06481	2.88434	2.7299	2.54121	1.03637	0.97252	0.36895	0.25313	0.36704	-0.49636	-0.20235	0.17244	-0.48726	-0.82609	-0.61702	0.03784	-0.06917	-0.59997	-1.16073	2.7855	2.1873	2.74293	1.15902	2.82723	1.83231	0.95027	0.61608	0.19067	-0.11775
581	39.3144	37.3893	36.9471	33.1177	29.7117	27.466	27.0968	22.0428	18.4643	17.9766	14.7888	12.0187	13.4284	10.3215	9.5471	7.73946	6.65138	5.13117	5.35779	3.21121	3.29551	3.14525	2.69376	2.76243	1.71867	0.14032	2.07103	0.69947	0.21368	0.38619	-0.92033	-0.31764	-0.22031	-1.26701	-1.03663	-0.43804	-1.61748	-1.84758	-1.61224	2.09079	1.60723	2.03531	0.35747	0.6247	0.60695	0.5246	0.65408	-0.3158	0.64865
582	35.5694	32.784	30.3341	29.1881	25.3581	24.1698	21.0893	20.2607	19.0371	15.4405	13.6454	10.4419	9.72453	10.0798	6.02708	6.90309	5.78246	4.8967	3.08937	1.70045	3.16914	1.82887	1.80125	2.09101	0.52423	0.38578	1.04273	0.3094	0.05936	0.05059	0.4221	-0.07091	-0.31801	-0.54689	-0.89772	-0.30208	-0.90633	-0.66282	-1.25986	3.58266	2.04794	1.96846	0.65644	0.44807	0.30801	0.32069	0.55614	-0.75498	-0.39886
583	32.13	31.9563	28.1137	26.1813	25.6225	21.6853	20.4388	18.399	16.98	15.167	11.9934	10.8932	10.6286	8.52583	7.99027	5.51534	5.0632	3.28594	3.10037	2.94031	1.73181	1.42093	2.24723	1.19294	1.31784	0.93727	-0.16748	0.81391	0.12917	-0.07169	0.1858	0.08524	-0.62707	-0.04318	-0.28379	-0.53754	-0.39829	-2.11624	-0.77198	3.02365	1.21903	1.94173	0.24276	0.59228	-0.50604	-0.27954	0.10214	0.61015	-0.02701
584	29.5648	25.0173	24.6111	22.4805	21.9744	17.676	18.488	16.1048	13.1867	13.7875	10.3366	10.0481	8.08565	7.20301	6.51709	6.17203	4.19568	2.80701	2.86739	2.23204	1.35851	2.31337	0.7264	1.06976	0.47752	1.2034	0.57717	-0.52984	-0.13106	-0.52316	0.11598	-0.38097	-0.76855	-1.13797	-0.76651	-0.89395	-1.75711	-1.25805	-1.87504	0.95339	0.8126	0.81288	0.25597	0.14752	-0.86473	-0.60079	-0.8617	0.27263	-0.86134
585	29.199	24.8575	21.3233	19.2689	19.8491	17.3743	13.3984	12.1798	11.77	11.1046	10.5221	7.73922	6.51253	5.71893	5.27708	4.97283	2.82462	1.85664	2.01886	1.13166	0.90566	2.6123	1.37154	0.89237	0.92265	0.59263	-0.39539	0.70698	-0.0105	-0.27393	-0.000520229	-0.38854	-0.63846	-1.00152	-1.38122	-0.50709	-1.38122	-1.00466	-0.49793	1.62445	0.66529	0.54307	0.02537	0.02125	-0.09885	-0.22041	-0.97266	-1.22566	-0.85229
586	23.1626	21.2802	21.0964	19.1965	15.4894	15.2646	14.5178	11.6551	11.4296	9.11448	7.74079	7.01162	5.62667	3.44134	5.39164	3.51828	3.68928	1.9997	1.49486	1.72824	1.37154	0.83745	0.72954	0.86429	-0.38644	0.86066	0.10228	-0.14984	-0.24356	-0.37035	-0.51316	-1.50665	-0.765	0.10984	-1.25751	-1.13097	-1.38122	-1.63019	-1.002	0.9599	1.1704	0.41454	0.03947	-0.07811	-0.85532	0.417	0.15316	-0.09554	0.2849
587	22.0702	19.8635	17.4704	15.0454	13.343	11.9008	10.8981	12.3537	8.1269	6.55917	7.22442	6.93683	4.91047	4.25604	4.33875	2.37113	3.10868	1.2451	1.20308	0.58874	1.35001	0.70008	0.32029	0.57048	-0.15708	-0.25269	-1.00901	0.35189	-0.40691	-0.89096	-1.62667	-1.13612	-0.76681	-1.63307	-1.25791	-0.87921	-1.2546	-0.76363	-1.74783	0.20366	0.14174	-0.35422	0.41767	-1.11326	-1.10919	-0.6085	-0.48726	-0.73891	-0.85489
588	21.0375	17.5791	15.4601	14.2807	10.7791	13.2637	9.92516	9.71499	8.04351	7.49671	6.13576	5.72123	4.24776	3.88452	2.68383	3.72973	1.18351	0.92181	0.52809	0.40556	-0.17232	1.03775	0.54325	-0.28646	0.27677	-0.03069	0.20919	-0.89542	-0.77265	-0.53222	-0.52724	-0.53977	-1.01514	-0.663	-0.4221	-1.13797	-1.13722	-0.89695	-1.74349	0.0501	0.00617	0.02159	-0.0946	-0.24611	-0.01217	-1.35135	-0.87202	-0.12315	-1.10781
589	17.9383	15.3322	13.0029	12.4804	12.1739	9.99184	8.2923	8.61517	7.57545	5.43309	5.56831	4.23408	5.09438	3.80638	2.99249	2.34385	2.24548	0.90822	0.65009	-0.08343	0.3992	0.43785	0.03806	-0.78327	0.38225	0.33679	0.07633	0.31802	-0.3053	0.18128	-1.8676	-0.78284	-1.14397	-1.14144	-0.90485	-0.55154	-1.02619	-1.25846	-2.08951	-0.118	0.34727	0.3265	-0.37788	-0.87837	-0.7509	-0.61696	-1.23081	-1.00133	-0.99632
590	16.3329	16.4977	12.7254	12.1504	9.41145	7.10617	6.98299	6.31929	6.04927	4.97247	3.36093	3.3875	3.42705	2.56379	2.02494	1.55512	1.08676	1.77557	-0.31246	0.25468	1.07292	0.48685	0.3777	0.01984	-0.42974	-0.42233	-0.55496	-0.31499	-1.02656	-0.90902	-0.31461	-1.50171	-0.67032	-0.79312	-0.56269	-0.66015	-0.55846	-0.78817	-1.74249	0.27385	0.56942	0.31294	-0.75526	-0.52157	-0.87753	-0.5335	-1.35135	-1.23212	-0.99552
591	13.305	11.5057	11.0581	8.62122	10.3399	7.0571	6.2183	4.11395	5.8364	4.49973	2.94678	3.61343	3.30208	2.57365	1.08647	0.52241	0.84935	1.0183	0.04498	0.25049	0.4812	0.25296	-0.57828	-0.57309	-1.14631	-0.7909	-0.91691	-1.38122	-1.02943	-0.56555	-1.61759	-1.49789	-0.56355	-1.49717	-1.14481	-1.96945	-1.96697	-1.14809	-1.50042	0.1062	-1.23165	-0.64087	-0.18162	-0.87431	-0.64886	-0.99293	-0.99527	-1.11492	-1.11992
592	14.0254	11.1036	9.40461	7.27376	7.03709	7.03	7.06395	5.55018	4.63435	3.25056	2.48205	2.60378	2.39727	0.99155	2.04547	0.60616	1.54447	0.71546	0.38204	0.11527	0.45196	-0.69204	0.0246	-0.231	0.36541	-1.03124	-0.09406	-0.34399	-1.02471	-1.49819	-1.61039	-0.80023	-1.26468	-1.61662	-1.03001	-1.26525	-1.49779	-1.03295	-1.02989	-0.74771	-0.41006	-1.35135	-1.35135	-1.00353	-0.52995	-1.46728	-1.35135	-1.46939	-1.8215
593	11.589	9.61949	9.82822	7.25602	7.65316	4.79666	4.14556	4.32641	3.84754	2.46046	2.49078	2.4618	1.06919	0.7322	0.67053	0.49166	0.48424	-0.80056	0.13836	0.57012	-0.80498	-0.68957	-0.36415	-0.24213	-0.57327	-0.69597	-1.61399	-1.38122	-1.26623	-1.26736	-1.83972	-1.72569	-1.2656	-1.38122	-1.60973	-2.19375	-1.49807	-1.15186	-1.61168	-0.65009	0.05281	-0.31041	-1.35135	-1.00473	-0.21162	0.05627	-0.88726	-0.89158	-1.00735
594	9.15837	7.96997	6.97848	5.7675	6.56595	5.26742	5.12613	3.499	3.63074	2.77422	3.10409	2.03439	1.36362	2.13295	0.28879	0.08937	-0.2556	-0.82504	0.08077	-0.03788	-0.3754	-0.1613	-1.04972	-0.82695	-0.70691	-0.14192	-0.48896	-0.03592	-0.59585	-1.38122	-1.15574	-2.17253	-1.0425	-1.49412	-1.60823	-1.1571	-1.38122	-1.82049	-1.60591	-0.66969	-0.90602	-0.67522	-0.24821	-0.68968	-0.91477	-0.2359	-1.46181	-2.02649	-0.90853
595	9.9295	7.37516	5.93559	6.48856	4.10184	4.66304	3.34946	2.41345	2.31585	2.16984	1.68368	1.51174	1.76583	0.56242	0.66114	-0.19906	-0.41772	-0.40877	-0.85155	0.09683	0.74735	-0.33102	-0.95816	-1.16874	-0.42265	-0.21038	-1.16642	-1.27586	-0.74387	-1.69932	-2.02479	-1.06156	-0.83726	-0.94892	-1.2724	-1.59666	-1.06278	-1.81151	-1.38122	-0.47751	0.17603	-1.1394	-0.18917	-0.27527	-0.82124	-0.91962	-0.61288	-1.02766	-0.26581
596	8.55999	6.54934	5.2413	3.83877	4.54534	3.61985	2.64463	3.32196	1.94346	1.79892	1.14696	1.79892	1.42865	0.60333	-0.86109	-0.64646	0.493	0.08552	-0.23359	-0.18146	-1.27706	-1.17807	-0.45185	-0.35484	-0.77084	-0.86623	-0.6562	-0.55391	-0.43821	-0.664	-0.97192	-0.96889	-1.48507	-1.27804	-0.76247	-0.8576	-0.66744	-1.99755	-1.07085	-0.18486	-0.51479	-0.93512	-1.03636	-1.04598	-1.24972	-0.6422	-1.04467	-1.04271	-0.62574
597	7.54451	5.94363	5.40123	4.25965	3.27091	2.75452	3.23417	1.99233	1.49707	1.5825	1.08488	-0.46686	0.14519	0.69175	-0.75596	-0.56597	-0.87805	-0.6725	-0.25968	-0.56763	-0.87525	-0.87406	-0.46621	0.00933	-1.17301	-0.5552	-1.07343	-1.38122	-0.7624	-0.97562	-1.58371	-0.34376	-1.17885	-0.35421	-0.66947	-1.48291	-1.27865	-1.90118	-1.38122	-0.21098	-1.14393	-1.45438	-1.45622	-0.74302	-0.64769	-1.5617	-1.7574	-0.53369	-1.35135
598	7.0075	5.561	3.85878	4.3067	4.31318	3.07786	2.18984	2.22554	1.13688	2.02928	1.59681	0.54615	0.60105	-0.13975	-0.2412	-0.66105	-0.42752	-0.03337	-0.76853	-0.37203	-0.97159	-0.5687	-0.86362	-1.38122	-0.86549	-0.24344	-1.07327	-0.64669	-0.85251	-0.66722	-0.35347	-1.27694	-1.79875	-0.64685	-1.48496	-1.17448	-1.48511	-1.17388	-0.86281	0.35223	-1.24499	-1.13993	-0.61014	-0.94198	-1.04598	-0.83785	-1.35135	-1.04028	-0.53084
599	7.33266	4.83277	3.32595	3.16979	3.26593	2.6758	2.35628	0.62883	1.36091	0.21233	0.65174	0.76863	-0.84271	0.02358	0.25384	-0.41264	-1.06389	-0.9578	-0.07913	0.11196	-1.90875	-0.9545	-0.95582	-0.54413	-0.6295	-0.84491	-1.06213	-0.84617	-1.48948	-1.48629	-0.94986	-1.27333	-1.27464	-0.94934	-0.41524	-0.84422	-0.52423	-0.7339	-2.14027	-0.13896	-0.91472	-0.25917	-0.59484	0.15079	-0.81401	-0.92659	-1.56792	-1.02839	-1.45946
600	4.23419	3.57556	3.22178	2.02169	2.73401	2.11017	1.59301	0.72732	0.44903	0.29607	-0.04491	-0.27023	-0.27121	0.19465	0.32294	0.76495	-1.26986	-1.26749	-0.59558	-0.05452	-1.26957	-1.05194	-0.60447	-0.02651	-1.49597	-0.38077	-1.15604	-1.38122	-1.49249	-1.04759	-0.25888	-1.60826	-0.58612	-1.94245	-1.16148	-1.26931	-1.38122	-0.82861	-1.60659	-0.67262	-1.46395	-1.24008	-1.0106	-0.68133	-1.02008	-1.12729	-1.02099	-1.23938	-1.47103
601	5.67097	3.25116	2.54397	2.95174	1.73945	1.3582	1.00055	0.77249	0.3243	0.98525	1.00705	-0.24239	-0.36964	-0.8109	1.19582	-0.49831	-0.47583	0.08921	-0.58666	-1.26844	-0.70317	-1.04504	-0.47869	-0.14359	-0.71097	-0.70164	-1.38122	-1.60601	-1.15243	-0.69456	-1.83654	-1.15415	-1.15645	-0.92475	-1.49498	-1.38122	-1.4936	-0.81122	-1.26655	-0.30908	-1.12587	-1.57992	-1.23727	-1.12051	-1.35135	-0.89379	-0.78388	-1.46479	-1.91176
602	4.93699	2.99717	2.36453	2.4502	2.03681	0.78255	1.30846	0.85617	0.76471	0.59637	0.42302	0.5539	-0.1472	-1.04531	-0.60696	-1.2713	-0.60679	-0.49302	-1.16302	-0.83357	-0.72705	-0.61702	-0.7161	-1.27013	-0.7239	-0.94363	-0.81954	-0.72035	-1.15291	-0.37304	-2.04759	-1.49313	-0.82231	-1.04829	-0.94204	-1.49164	-1.15645	-1.71216	-1.49084	-0.08567	-0.23053	-0.69967	-0.79623	-1.57552	-1.0228	-0.90631	-1.13303	-1.4646	-1.12974
603	4.33243	2.58923	2.491	1.40182	1.88997	1.19417	1.19113	0.53124	0.15118	0.21182	-0.52551	-0.20462	-0.19625	0.67106	-0.63175	-0.5234	-0.3248	-1.06386	-0.85307	-0.96748	-0.95641	-1.69575	-0.94944	-0.42254	-0.74481	-0.42529	-1.59344	-1.16964	-0.41772	-1.38122	-1.48841	-0.95432	-1.59317	-1.48625	-1.59697	-1.38122	-1.27455	-1.80779	-1.48722	-0.04573	-1.24353	-1.24571	-1.35135	-1.67064	-0.82152	-1.13648	-0.92874	-1.4562	-0.30038
604	3.10029	2.11122	1.16047	1.58979	1.89647	1.1512	0.44083	0.18015	0.28562	-0.36856	-0.56672	-0.9691	-0.56263	-1.06933	-0.97558	-0.66627	-1.07962	-0.87417	-0.27435	-0.88016	-1.27947	-1.68526	-1.07226	-1.18134	-1.68753	-1.28037	-0.86855	-0.65121	-1.07519	-1.58348	-1.78813	-1.17711	-1.48326	-1.78838	-1.17817	-0.77802	-1.38122	-0.98451	-1.48279	-0.72752	-0.63932	-0.83764	-1.04233	-0.64464	-1.35135	-0.74345	-0.94974	-1.24792	-1.4528
605	3.36203	2.36676	0.75445	0.54752	1.25463	0.93593	1.29815	0.2265	-0.07652	-0.9849	0.4333	-0.07783	-0.1931	-0.9728	-1.18015	-1.186	-0.58646	-0.78122	-0.59023	-0.78325	-0.88792	-1.07864	-1.08289	-0.4973	-0.68691	-0.99071	-1.08119	-0.48409	-0.88705	-0.50317	-1.38122	-0.8785	-1.28231	-1.68489	-1.38122	-1.28222	-1.08244	-1.58281	-1.58305	-0.45449	-1.25148	-0.57276	-1.05347	-0.9476	-0.75717	-1.35135	-0.85483	-1.65069	-0.75905
606	3.12052	1.84199	1.5546	0.77573	0.84123	0.59343	-0.000545025	0.62521	0.23462	-0.5673	-0.07139	-0.36897	-0.16738	-0.97933	0.43605	-0.88191	-1.57933	-1.18171	-0.7913	-0.88489	-1.77597	-1.38122	-1.08606	-1.48049	-0.69929	-1.08457	-1.48095	-1.87809	-0.87936	-1.5804	-1.38122	-1.48144	-1.18333	-1.18284	-1.57967	-1.67869	-1.68287	-0.88006	-0.97884	-0.74345	-1.25007	-1.15398	-0.75063	-2.04981	-1.25228	-0.85384	-0.95958	-0.85135	-1.64771
607	1.98154	1.83222	1.59436	0.48814	1.16435	0.46664	0.36166	0.08737	-0.45937	-0.65875	-0.36475	-0.25278	-0.76035	-1.58463	-0.87703	-0.36465	-0.56837	-0.76953	-1.076	-1.58708	-1.48142	-1.28046	-1.38122	-1.48036	-1.38122	-0.87442	-1.48269	-0.56364	-1.07368	-1.38122	-1.68215	-1.5854	-0.77405	-1.38122	-1.27847	-1.9924	-1.48234	-1.07655	-0.67099	-0.53561	-1.04175	-1.85912	-1.35135	-1.0478	-1.25086	-1.14352	-1.45801	-0.64242	-1.15004
608	2.3641	1.02969	1.57331	0.28945	0.62937	-0.22793	-0.24262	1.14138	-0.01265	0.37498	-0.54987	-0.13872	-0.75017	-1.58957	-0.64445	-0.96718	-0.87314	-1.27674	-0.86511	-1.59412	-1.06842	-1.07219	-1.27731	-0.65136	-1.48609	-0.66496	-0.12217	-1.17323	-1.0721	-1.79736	-1.06701	-1.4864	-1.4858	-1.38122	-0.96193	-1.80094	-2.11938	-1.69165	-0.95892	-0.51022	-0.72169	-0.83541	-0.6099	-0.62287	-1.35135	-1.45549	-0.94252	-1.35135	-1.04258
609	2.29198	1.29318	1.97267	0.34795	0.15674	0.02785	-0.53205	-0.17256	0.48918	-0.30687	-0.08139	-0.20336	-0.30456	-0.52588	-1.16743	-1.92381	-1.16581	-0.95231	-0.51719	-0.30235	-0.52294	-1.27423	-0.94458	-1.38122	-0.50747	-2.02156	-0.95391	-0.64329	-0.1919	-1.38122	-0.73299	-1.48849	-1.48827	-1.05689	-0.94672	-1.26911	-1.59507	-1.70128	-1.05538	-1.67868	-1.46429	-0.7082	-1.35135	-0.91934	-0.50729	-0.48424	-1.02594	-1.35135	-0.81262
610	1.99792	2.01591	1.52641	0.05987	-0.3745	-0.37383	0.38168	-0.0461	-0.164	-0.29153	-1.49244	-0.71955	-0.94995	-0.6011	-1.49121	-0.92893	-1.15533	-1.38122	-0.94296	-0.82977	-1.05144	-1.60141	-0.72783	-1.05191	-0.93142	-1.71761	-1.16674	-1.38122	-1.26962	-0.83357	-1.04613	-0.93279	-1.1628	-1.04284	-1.03895	-1.05194	-0.94199	-1.04692	-0.94577	-1.80251	-0.89809	-0.59517	-0.69245	-1.35135	-1.13318	-1.57196	-0.91798	-1.68528	-1.57051
611	3.27211	0.93521	-0.12851	1.05244	0.24726	-1.03054	0.09841	0.33956	-0.5834	-0.59293	-1.15415	-0.80736	-1.72953	-1.38122	-1.26785	-0.454	-1.15561	-0.58076	-1.60553	-0.58313	-0.57819	-0.9215	-1.26928	-1.84332	-1.49512	-1.15627	-1.49375	-0.80953	-0.92677	-1.4952	-1.38122	-2.06249	-1.15492	-0.23888	-1.6069	-0.46609	-0.35942	-1.72724	-1.49485	-1.58396	-1.35135	-0.89546	-1.35135	-0.77009	-1.12826	-1.23633	-1.4635	-1.69041	-1.01367
612	2.31109	0.48075	0.67441	0.33384	0.20241	0.31864	-0.3136	-0.16865	-0.15633	0.05059	-1.14374	-0.29004	0.41627	-0.63671	-1.73751	0.06631	-1.97631	-0.65658	-1.50238	-1.13929	-1.02517	-1.02107	-1.01903	-1.14195	-1.01811	-1.02103	-1.74284	-1.01828	-0.89377	-1.73917	-0.77427	-2.10911	-0.43267	-1.50122	-1.97084	-1.50135	-1.26121	-1.8621	-1.5042	-0.11173	0.0015	-1.70571	-0.98794	-1.10931	-0.99762	-1.11424	-1.83433	-1.22919	-1.11169
613	3.03232	0.4575	0.43909	0.1748	-0.32217	-0.61503	-0.09355	0.83406	-0.22693	-0.34842	-1.25319	-0.86031	-0.6111	-1.25108	-0.85448	-1.116	-1.63766	-0.07709	-1.12898	-1.76781	-0.75133	-1.50794	-1.76851	-1.25457	-1.89502	-1.51068	-1.89142	-1.38122	-1.12487	-1.51062	-1.25084	-1.6416	-2.02306	-1.12328	-1.38122	-1.64389	-1.38122	-1.38122	-1.38122	-0.94888	-1.74259	-1.7372	-0.96245	-1.47894	-1.22558	-1.47832	-0.58712	-1.73332	-1.85819
614	2.07401	0.42159	0.67696	0.43215	0.45029	-0.12861	-0.27226	0.1277	0.16199	0.38773	-1.10402	-0.82774	-1.24368	-0.41021	-0.82036	-0.29159	-1.65712	-0.69628	-1.65214	-0.69974	-0.96947	-0.56244	-1.92023	-1.38122	-1.10724	-1.38122	-0.57183	-1.1039	-1.24661	-0.56277	-1.94238	-0.69497	-1.38122	-0.70444	-1.24412	-0.96122	-0.82543	-0.82091	-1.79144	-0.35633	-1.91118	-1.48826	-0.36599	-1.62817	-0.67476	-1.35135	-1.48694	-0.10395	-0.25726
615	1.20591	1.02988	0.82305	0.22556	0.89929	-0.37806	0.75432	-0.38548	-0.94114	-0.65742	-0.65595	-0.38421	-0.36289	-1.38122	-0.06735	-0.80335	-1.66998	-1.23741	-1.09741	-1.38122	-0.9503	-0.66158	-1.96034	-1.38122	-1.09136	-0.21994	-0.51853	-1.2371	-1.67078	-0.6593	-1.23495	-2.52718	-0.948	-1.52498	-1.52491	-1.09123	-1.52465	-1.23824	-1.38122	-0.90724	-1.50012	-0.343	-0.91858	-0.61886	-0.06435	-1.35135	-0.19895	-1.20549	-1.0658
616	3.08789	1.13411	1.43652	1.17633	-0.62854	-0.02129	-0.319	-0.16374	-1.07928	-1.38122	-1.6812	-0.33737	-0.7646	-1.68443	-1.53058	-1.53103	-1.08558	-0.79272	-1.38122	-2.11349	-1.5278	-1.97486	-0.47692	-0.78757	-0.63013	-1.53005	-1.23418	-1.83086	-1.53128	-2.74817	-2.11922	-0.47405	-1.68647	-1.08382	-1.83126	-1.97522	-0.78836	-1.97319	-0.93841	-0.58141	-0.5846	-1.35135	-1.19779	-0.74243	-0.90618	-1.79838	-0.32571	-0.00485	-2.23657
617	1.63514	0.49349	-0.30957	0.52324	0.14971	0.01068	-0.60373	0.00191	-1.0774	-1.07531	-0.47556	-0.31803	0.00297	-0.45771	-1.68448	-0.77899	-1.07229	-0.17694	-0.77989	-1.98875	-2.14868	-1.53424	-0.92466	0.14854	-0.92341	-1.22873	-0.163	-1.0774	-1.07837	-1.84283	0.15229	-1.07522	-1.38122	-1.0708	-1.84099	-0.46392	-1.22798	-1.07685	-1.99481	-0.58271	-0.42371	-0.90029	-1.81049	-1.50501	-1.20077	-1.66085	-1.80874	-1.50223	-1.04782
618	2.81707	2.02125	-0.75189	-1.38122	1.27794	-0.59257	-0.14874	0.18692	-0.43155	-1.07176	-1.05232	-1.22634	-0.30147	-1.53609	-0.6121	-0.76212	-0.13956	-2.28825	-2.29949	-2.00108	-0.92243	-1.07295	-1.8459	-1.22608	-1.98847	-2.77895	-1.5334	-2.44796	-0.75149	-1.53308	-1.22824	-0.44722	-0.60082	-1.84975	0.47321	-1.85425	-1.68933	-2.46213	-1.38122	-2.2887	-2.32207	-1.50395	-1.81726	-1.35135	-0.6043	-2.12606	-2.27699	-1.50513	-0.88515
619	2.3788	-0.723	0.6938	-0.08672	-1.70193	-0.58744	-0.42641	0.19012	0.53327	-1.06411	-1.38122	-0.29358	-0.90907	-0.75298	-1.06813	-1.38122	-1.85824	-0.29443	-1.22658	-0.7505	-1.38122	-1.06675	-1.69657	-1.38122	-0.61423	-1.06335	-1.38122	-1.53669	-1.53698	-1.53734	-1.06561	-1.38122	-1.06886	-2.16113	-1.85055	-0.74518	-1.84705	-0.13239	-1.54109	-0.23368	-1.67099	-0.0992	-1.35135	-1.98708	-1.35135	-1.19588	-2.12284	-1.82558	-1.19674
620	1.11296	-0.55654	0.54186	-0.56396	-0.09875	-0.73102	0.84454	-1.06101	-0.1051	-0.28934	-0.90305	-0.27046	0.38614	-0.10652	-0.10733	-1.70086	-1.06551	-0.75748	-0.5897	-0.90518	-0.76019	-2.94935	-2.16651	-0.74609	-0.7624	-1.0635	-0.90114	-0.73657	-0.74417	-1.85605	-1.85321	-1.38122	0.22315	-0.28917	-2.17411	-0.90313	-1.38122	-0.59899	-0.58592	-0.54032	-1.51382	0.23369	-0.86124	-1.5111	-1.03624	-0.09487	-2.13875	-0.57181	-2.60842
621	1.57931	-0.21221	0.07864	0.59312	0.25331	-0.73397	0.23927	-1.38122	-0.73782	-0.74356	-0.27677	-0.58882	-1.54083	-0.23179	-1.22091	-0.909	-1.05998	-2.33148	-0.42989	-0.8982	-1.06269	-1.53934	-0.06478	-0.90419	-1.69702	-1.22211	-0.90083	-1.70317	-1.06561	-0.2569	-0.89836	-1.54183	-1.21712	-1.69953	-0.42747	-0.90298	-1.21987	-1.69628	-1.22243	-1.35135	-0.1874	-0.23953	0.7861	-1.19257	-0.71924	-1.67274	-0.87478	-0.39135	-0.87794
622	0.78365	0.99569	0.47909	0.26759	-1.05281	0.76542	-0.7306	-1.21966	-1.22016	-1.38122	-0.7373	-0.89929	-1.38122	-1.38122	-0.89166	-0.9051	-0.89734	-1.38122	-1.38122	-1.05543	-0.7478	-0.11359	-1.87125	-1.53974	-2.17235	-1.54227	-1.38122	-0.89875	-0.57294	-2.02142	-1.38122	-0.90029	-1.70743	-1.54329	-0.06737	-0.42244	-1.05957	-0.73123	-1.70421	-0.52993	-0.05075	-2.32443	-0.70137	-1.67135	-1.51153	-0.3789	-0.86646	-1.98157	-0.87043
623	2.28118	0.12004	0.39527	0.56652	-0.58466	0.0925	-0.57528	-0.89357	-0.89562	-0.9029	0.04645	-2.97003	-0.91004	0.04917	-1.22408	-1.22203	-1.5401	-1.22173	-0.4317	-1.38122	-1.86106	-0.58032	-0.75426	-2.01343	-1.06386	-1.22261	-1.06774	-1.38122	-0.28007	-1.22216	-1.5415	-2.18832	-1.38122	-0.89937	-2.17892	-1.38122	-1.38122	-0.58211	-1.2206	-0.39548	-1.51306	-2.00314	-0.86942	-1.35135	-1.19631	-1.19427	-1.50858	-0.87196	-2.79667
624	1.53991	0.38104	1.2989	-0.43826	0.33218	-0.90736	0.82177	-0.28197	-1.06645	-0.28318	-0.59232	-0.44707	0.33352	0.17593	-1.69279	-1.68862	-0.30064	-0.60842	-0.61739	-2.45814	-1.69105	-0.91718	-1.84261	-0.4491	-0.45357	-1.22567	-1.85033	-0.77515	-1.68919	-1.69038	-0.14893	-1.537	-0.90818	-1.53705	-1.68782	-1.53681	-0.60878	-1.38122	-1.06828	-1.66666	-0.07299	-1.35135	-1.19547	-0.73407	-2.43043	-2.43983	-0.72488	-1.96711	-1.8151
625	1.74378	1.22615	-0.45026	-0.4663	0.56431	-0.93049	-2.13208	-1.38122	-1.84268	-1.38122	-1.23165	-1.9839	-0.62398	-1.53268	0.43945	-2.29349	-0.63905	-0.63617	-2.27687	-1.08496	-1.0847	-2.12949	-1.52917	-1.38122	-1.08092	-1.38122	-1.23027	-0.93558	-1.83167	-1.38122	-1.6867	-0.78889	-0.48569	-1.53034	-1.82632	-0.92995	-1.68283	-1.83583	-1.82998	-2.27344	-1.19739	-1.05182	-1.65563	-1.20179	-1.35135	-1.50358	-1.94881	-2.25415	-1.64973
626	0.56693	0.17836	0.55937	0.83575	-0.50016	0.246	0.06827	-1.38122	-0.79229	-1.23265	0.23406	-1.08531	-0.79676	-1.38122	-1.08545	-1.38122	0.09589	-1.09119	-1.82026	-2.23873	-0.78043	-1.66957	-1.82155	-0.94056	-1.52729	-0.79736	-1.97171	-1.2362	-0.94178	-0.07649	-1.38122	-1.38122	-1.52716	-1.67145	-0.05788	-1.08688	-0.93083	-1.23559	-1.52746	-0.46404	-1.05307	-1.05908	-1.35135	-1.49861	-0.91537	-1.5036	-1.49409	-0.76604	-0.62849
627	0.64718	1.68806	0.39026	0.37189	-0.50569	-0.53256	-0.81464	-1.80893	-0.81085	-0.80117	-0.2562	-1.52234	-1.66722	-0.38929	-1.09684	-1.09353	-1.38122	-0.95838	-1.23969	-1.52322	-1.66828	-1.66944	-1.66763	-0.50823	-0.67028	-1.38122	-1.81034	-0.95055	-0.95429	-1.94731	-1.52625	-1.09472	-1.23877	-1.23887	-0.80435	-0.36392	-1.23813	-0.66642	-1.09365	-0.63451	-1.20709	-1.49131	-0.91833	-1.06404	-1.21039	-0.63533	-0.07765	-1.63854	-1.20888
628	2.20623	0.39762	0.20586	0.20723	1.05083	-0.80534	-0.66478	-0.79625	-0.80201	-0.66947	-0.66406	-0.96087	-0.95166	-0.95215	-0.6727	-1.8082	-0.67169	-0.95441	-1.23969	-0.53531	-2.53662	-1.66787	-1.95004	0.03221	-1.10008	-1.23817	-0.68162	-0.80667	-1.09291	0.06659	-1.66998	-0.68191	-1.08946	-1.52395	-1.81188	-2.10345	-1.09611	-1.38122	-1.38122	-2.50542	-2.36116	-1.63368	-0.47672	-1.49346	-1.21135	-1.20951	-1.91158	-1.20784	-0.92702
629	0.60746	0.73968	-0.19003	-0.65836	-0.46238	-0.65054	-1.08306	-1.38122	-0.64829	-1.23333	-0.94294	-1.97006	-0.51291	-1.67607	-0.35226	-1.67477	-1.09157	-0.6594	-1.6737	-0.94262	-2.8447	-1.67268	-1.67234	-2.25369	-1.23514	-1.09111	-1.96227	-1.67383	-1.08757	-1.52705	-0.94023	-0.066	-1.66973	-1.52726	-0.9475	-1.38122	-1.96635	-1.38122	-0.64516	-0.32766	-1.20109	-0.21191	-1.05422	-1.64616	-1.06271	-0.63306	-1.20649	-1.20444	-1.49802
630	0.47723	0.19111	0.01392	-1.22697	-0.62053	-0.45913	-0.92501	-1.07186	-0.76753	-0.32684	-2.28158	-0.31916	-0.45271	-1.07892	-0.76403	-1.68342	-0.76772	0.10577	-1.0747	-1.98462	-0.00864	-0.77835	-0.62877	-0.61104	0.26623	-0.45372	-1.53611	-1.22777	-1.53285	-0.77109	-1.23048	-0.15741	-1.68338	-1.83228	-1.07878	-0.62809	-1.2294	-1.07648	-0.46505	-2.11752	-1.9747	-0.44637	-1.04905	-2.41583	-1.65161	-1.81239	-1.65383	-0.11449	-1.65319
631	2.00861	1.60188	0.53817	0.56053	0.08006	-1.05962	-1.22075	-0.7503	-0.41472	-0.27903	-0.71962	-0.42565	-0.59295	-0.12197	-1.38122	-1.69762	-0.73239	-0.90967	-0.59307	-0.60662	-1.22173	-1.06116	-1.70188	-1.22618	-1.69573	-0.89967	-2.95428	-2.33299	-2.80257	-0.90129	-0.7469	-2.17399	-1.85092	-1.38122	-0.44357	-1.06106	-0.59579	-0.74162	-2.01173	-0.3935	-1.51125	-0.41619	-1.99104	-1.03186	-1.66341	-0.72547	-0.71125	-1.51184	-1.03354
632	0.47095	0.17238	-0.21143	0.64959	-0.04966	0.46473	-1.05447	-0.40178	-1.54593	-0.06021	-1.70775	-1.05479	-1.05205	-0.38553	-1.38122	-1.87496	-1.05743	-0.07296	-0.89436	-0.89952	-1.87246	-1.87635	-0.57632	-1.70903	-1.54615	-0.72235	-2.02763	-1.05329	-1.38122	-2.20116	-2.54189	-1.87358	-1.05399	-1.21712	-2.685	-0.3885	-1.21795	-1.05091	-2.20958	-1.68441	-0.50289	-1.67253	-1.51569	-2.33901	-1.67756	-1.01363	-2.01033	-2.16608	-0.86935
633	0.69779	0.51501	-0.70129	-0.53946	-0.87352	-1.7238	0.12305	-0.72548	-1.38122	-1.0457	-0.2363	-0.54565	-2.72147	-0.88063	-0.38105	-1.38122	-1.21513	-1.2148	-0.38718	-1.21563	-1.21485	-2.0415	-0.36564	-0.20534	-0.88055	-1.38122	-0.20118	-1.2125	-1.04378	-1.04604	-1.21666	-1.88584	-0.53904	-1.38122	-0.71951	-0.38155	-0.88362	-1.54841	-1.54934	-2.19183	-0.6617	-0.68987	-0.50346	-1.85361	-1.02594	-1.35135	-1.68226	-2.51356	-1.84895
634	1.73945	-0.51721	-0.01998	-0.69897	-0.86804	-0.86074	-0.01835	-0.70002	-0.8711	-0.54144	-0.70804	-1.54496	-0.70634	-0.36011	-0.88021	-1.38122	-0.35435	-1.71234	-2.88422	-1.88022	-1.21097	-1.72187	-1.04435	-1.54678	-0.70302	-2.39047	-1.71662	-1.71438	-1.04559	-0.71232	-0.19878	-1.04269	-1.54974	-1.88866	-1.38122	-0.36719	-1.547	-1.7202	-1.21292	-0.83818	-2.39811	-0.68044	-0.50029	-1.18246	-1.18455	-0.84227	-2.85436	-1.18197	-1.35135
635	1.22975	0.54253	0.65856	0.85708	0.00503	-0.87283	-0.69593	-0.35135	-2.05964	-0.86029	-1.38122	-0.35977	-1.55105	-1.71656	-0.87274	-0.8582	-2.22198	-0.71299	-1.21121	-1.21184	-0.52417	-2.5723	-1.72158	-1.72072	-0.35663	-1.21092	-0.87794	-0.70543	-1.0416	-0.86936	-1.5492	-0.70554	-1.20901	-2.05598	-1.38122	-1.89615	-1.0416	-1.88729	-1.72251	-1.00176	-1.6999	-2.19967	-2.21149	-1.52165	-1.85811	-1.70009	-1.01277	-0.16067	-1.52073
636	1.28498	0.0494	0.53616	-1.02266	-0.85582	0.3468	-0.68761	-0.17888	-1.03071	-0.69346	-0.35977	-1.38122	-0.67909	-1.73087	-1.38122	-1.03567	-0.18053	-2.0553	-1.89774	-1.89447	-1.72515	-1.03627	-0.5184	-2.41874	-0.52608	-1.20682	-1.20936	-1.72421	-1.03822	-1.72658	-0.35082	-0.00853	-0.5303	-1.55213	-1.207	-1.03799	-0.1739	-0.68929	-1.55301	-0.64947	-1.17303	0.02227	-0.31401	-1.00133	-0.83214	-1.52713	-0.66015	0.19133	-0.83079
637	1.92033	-0.2572	0.22507	0.99799	-0.09516	0.25426	-1.91943	-1.91866	-0.30691	-1.55861	-2.43625	-0.84655	-2.26853	-0.84845	-1.38122	-1.20025	-1.0226	-1.03567	-1.55755	-1.20782	-1.56007	0.04253	-1.55953	-1.19973	-1.38122	-1.55668	-0.66655	-1.73702	-0.32245	-2.6384	-1.7267	-0.32171	-0.32618	-2.27856	-0.84262	-0.48931	-1.38122	-1.38122	-1.2029	0.094	0.11897	-1.35135	-0.99893	-1.88602	-1.35135	-1.8885	-1.53248	0.25723	-1.52648
638	1.24937	0.33176	-1.38122	0.52029	-0.45185	0.12453	-2.30972	0.27808	-1.19548	-1.92906	-0.45956	-1.38122	-0.45477	-0.27461	-1.00954	-0.06962	-2.67392	-0.28452	-0.45409	-0.47345	-0.64375	-0.62278	-1.74268	-1.1943	-1.19603	-0.28292	-2.30509	-1.7531	-1.38122	-0.82761	-0.83645	-2.1153	-1.74968	0.08802	-1.01085	-0.08588	-0.07889	-2.28718	-0.82515	-1.72637	-1.72338	-1.35135	-1.72539	-1.35135	-0.9796	-1.9009	-1.35135	0.14987	-0.25366
639	0.38453	0.78116	1.35744	-0.98604	-0.05042	-0.98906	-0.02934	-0.59966	-1.00293	-0.23814	-0.62278	-2.33432	-1.7621	-0.99578	-1.95538	-1.5705	-0.62134	-1.76166	-1.19332	-1.00428	-0.81174	-0.21185	-1.00506	-1.19489	-1.56979	0.71123	-0.42318	-1.57282	-1.00435	-2.32532	-1.38122	-0.05546	-1.192	-1.38122	-0.62521	-1.18909	-1.94576	-2.73623	-0.20888	-1.74114	0.18889	-0.59564	-2.51324	-0.97499	-0.96353	-1.35135	-2.30756	-0.0101	-0.96821
640	0.88823	1.93966	0.61599	-1.18069	-0.78134	-0.19615	-0.18504	-0.59397	0.02384	-0.19732	-0.39385	-0.79402	-0.79402	-2.17471	-1.97258	-0.78821	-1.18276	-1.18193	-0.59798	-1.77199	-1.57927	-1.78066	-1.57718	-0.59859	-0.39638	-1.57607	-0.97791	-0.57639	-0.40561	-1.5763	-2.37545	-2.96318	-1.776	-0.98423	-0.98572	-0.21185	-0.00489	-1.38122	-0.80173	-0.34105	-0.9531	-1.75191	-3.13036	-2.34618	-0.96202	-1.74536	-1.74637	-1.75103	-1.15615
641	2.15015	-0.54317	1.37127	-0.95954	-0.96697	-0.74764	-0.55254	0.03235	-1.38122	-0.57019	-0.17397	-1.58315	-0.56037	-1.99122	-1.58385	-1.99259	-0.76355	-0.38441	-3.0013	-0.7691	-1.38122	0.25144	-0.36599	-1.78575	1.03522	-1.98122	-1.58791	-2.80052	-1.38122	-1.78226	-1.38122	-0.76215	-2.22332	0.04329	-1.79114	-1.58218	-2.41385	0.03522	-2.19804	-1.35135	-2.19595	-1.75393	-1.76534	-1.14478	-1.75498	-1.97363	-2.36968	-1.35135	-0.94658
642	1.18453	0.14251	-0.73799	-1.38122	1.23601	0.75189	-0.52743	0.92052	-2.63776	-1.79866	-0.10733	-1.79963	-1.17567	-1.59434	-1.59277	-2.44459	-0.95838	-1.79521	-0.76406	-2.2149	-0.96007	-0.96636	-1.80165	-1.17175	-1.79849	-0.56238	-1.38122	-0.97088	-2.66217	-1.171	-1.58732	-3.06685	-0.33234	-1.7935	-2.01081	-0.76074	-0.96464	-2.20274	-1.38122	-2.20405	-2.42156	-1.55995	-3.42647	-1.9856	-1.5572	-1.97687	-0.31271	-0.51802	-0.31573
643	2.38485	1.08405	1.46841	0.97626	0.33663	1.6616	-1.59673	0.54022	0.12222	-0.95659	0.11803	-1.38122	0.53449	-0.32167	-0.95139	-1.16713	-1.16935	-3.2692	-0.96559	-2.03311	-1.80369	-1.16676	-1.59268	-0.52852	-1.38122	0.11132	-1.38122	-2.22724	-0.75255	-0.52505	-0.30456	-2.01924	-1.1698	-0.10053	-0.73909	-1.38122	-0.94653	-2.64864	-2.02252	1.45824	-0.9205	-0.29001	-2.43689	-1.56692	-1.14078	-0.91477	-1.56082	-1.77374	-1.98843
644	2.18862	1.97825	-1.38122	0.42547	-0.94204	-0.49567	-2.04966	-0.7289	-1.82145	0.15556	-1.16528	-0.27941	-1.60231	-1.81216	-1.16749	-1.81543	-0.74292	-0.32503	-2.2267	-1.16373	-1.38122	-0.95111	-0.52211	-0.51127	-0.73369	-1.38122	-0.53051	0.57318	-0.72619	-2.48278	-3.13791	-0.95203	-1.80985	-1.38122	-2.03367	-1.16268	-0.93168	-1.38122	-0.057	-2.01404	-1.80018	0.16413	-0.03122	-1.57293	-0.26652	-0.05181	-1.56535	-1.13471	-1.13453
645	2.90579	-0.00222	-1.15399	0.40012	-1.60609	0.41331	-0.93479	-0.03108	-1.38122	0.83706	-1.60095	-1.60167	0.819	-1.38122	-0.94492	-2.69758	-2.48205	-0.29402	-3.58047	-1.15919	-2.25477	-1.38122	-1.38122	-1.81866	-0.28062	-1.82418	-2.25841	-1.60197	0.84993	-1.59946	-2.04685	-1.38122	0.62906	0.15152	-1.38122	-2.04143	0.5955	-0.93449	-0.29047	-0.67108	-1.12273	-2.46197	-1.35135	-2.24123	-0.23028	-2.01258	-0.24833	-0.24246	-0.03672
646	3.73864	2.86707	-0.68757	-0.26912	0.65314	-0.70706	-1.38122	-0.25357	-1.38122	-0.71809	-0.72013	-1.16042	-1.38122	-2.03853	-2.06646	-1.60508	-1.15993	-0.284	-2.04552	-1.60393	-1.82379	-1.38122	-1.60378	-1.59984	-0.71603	-2.27567	-1.1576	-1.6028	-1.82204	-0.71823	-0.93903	-2.26853	-0.71157	-1.60265	-0.28328	-2.04729	-1.81704	-0.71676	-0.93874	-1.12824	-2.94118	-0.90121	-0.22039	-1.57987	-1.13041	-1.35135	-2.02084	-2.03363	-1.79442
647	1.81878	1.13652	-0.92271	-1.38122	0.42384	-1.15358	-0.05054	-2.50836	-1.83309	-0.93638	-0.2482	-0.24278	-0.70676	-0.70947	-1.82794	-2.70748	-1.82735	-1.82975	-2.25976	0.5929	-1.38122	-1.61015	-0.27624	-1.60201	-2.70894	-0.93289	-2.49803	-0.05437	0.38987	-2.49579	-3.17413	-1.15301	-0.48294	-1.15579	-2.49729	-1.15785	-0.49015	-0.93568	-2.05689	1.14468	-0.66422	-0.66689	-1.81293	-0.90141	0.45248	-2.70759	-0.2209	-1.35135	-1.56608
648	4.24561	0.26623	-0.91943	-0.91772	0.63808	-1.38122	-0.70917	-0.48052	0.18303	-2.05872	-0.2556	-0.49035	-0.71142	-0.48254	-1.15487	-1.38122	-1.15579	-1.38122	0.82386	-2.04303	-1.15939	-0.93923	-1.38122	-2.72621	-1.15885	-0.93459	-3.15269	-0.24382	-1.15885	-1.38122	-0.03229	-0.46714	-1.6069	-0.93697	-0.49154	-2.04892	-1.82735	-2.29907	-1.1584	-0.89073	-1.11754	-1.79708	-1.80829	-1.12648	-1.8013	-1.12699	-1.13055	-1.35135	-1.35135
649	3.88315	0.90033	-0.91964	-1.6071	-0.05349	-0.47088	-1.8232	-0.71662	-1.82165	-0.92791	-2.04937	-2.48913	-0.94175	-0.2619	0.16986	-1.8201	0.38557	-0.49977	-0.49685	-0.49035	-0.94194	-2.2648	-1.38122	-0.05671	-0.93389	-0.72332	-1.60383	0.36589	-0.2644	-0.27502	-1.82389	-1.82576	-0.70676	-2.73592	-0.92995	-0.48355	-1.82058	-0.49094	-1.15655	-0.90252	-0.20087	-0.466	0.6684	-0.68275	-1.12704	-2.01566	-1.79169	-2.47017	-1.78775
650	1.73405	0.20753	1.11142	-0.47439	-1.15715	-0.71292	-0.73299	-1.38122	-0.27035	0.16677	-1.1611	-1.15978	0.64126	-1.38122	0.85342	-0.72576	-1.81714	-1.81972	-1.16326	0.16131	-0.72071	-2.26286	-1.59804	-1.82	-2.69441	-1.38122	-2.50607	-0.26713	-1.60143	-0.29756	-1.38122	-0.94672	-1.82546	-1.82428	-1.16387	-0.07885	-1.15594	-2.06568	-0.49173	0.23272	-1.80569	-2.01698	-1.12597	-1.79471	-0.69804	-1.78976	-1.79256	-0.68983	-1.35135
651	2.24444	1.32392	1.12448	-0.69862	-1.15563	-1.83167	-0.93746	-1.1623	-0.03199	-1.38122	0.84249	-0.28424	-2.89016	-1.60158	-0.72662	-0.94691	-0.73452	-0.94107	-3.40006	0.58171	-0.72289	-1.59842	-0.72734	-1.16172	-1.38122	-0.28664	-1.59918	-0.73102	-1.1609	-0.94653	-0.0605	-0.50171	-0.29142	-0.94146	-0.72476	-0.93687	-1.38122	-0.94367	-0.4791	-0.01475	-0.22977	-0.47377	-1.12997	-0.91179	-0.47204	-1.56622	-1.56719	-1.13429	-1.13453
652	1.97374	0.20214	-1.82606	-0.04847	-0.49035	-2.0423	-2.04523	-2.04759	-0.72028	-1.81704	-0.72202	-2.48472	-0.72734	-0.7226	0.38674	-1.38122	-1.59932	-1.59701	-1.16158	-1.60032	-1.59734	-1.81581	-1.38122	-1.38122	-1.38122	-2.68841	-1.60478	-2.03552	-1.82116	-0.50364	-0.943	-0.72819	-1.16172	-2.90693	-1.60329	-0.93036	-2.69787	-3.32716	-1.59687	-1.35135	-0.00817	-0.90858	-2.01055	-0.91024	-1.35135	0.61931	-2.00523	-0.91591	-0.47932
653	1.73197	-0.93097	0.42506	0.85742	0.84298	-0.93279	-0.94117	-0.93107	0.15286	-1.16297	-0.28014	-0.93884	-1.81828	-1.82369	-0.94624	-0.72505	-1.59799	-1.16278	-0.51108	-2.2542	-0.51203	-0.29213	-0.05963	-0.93588	-1.59636	-2.04274	-1.15914	-2.70689	-1.81496	-2.03183	-1.81847	-1.82272	-2.9106	-0.04073	-1.81952	-2.04274	-0.94406	-2.03481	-1.60503	-0.8965	-1.79422	-2.0195	-1.57264	-0.0286	-2.23965	-1.79227	-1.35135	-3.99627	-0.48386
654	1.40043	1.1222	1.14578	0.85692	-1.60634	-0.92832	-1.38122	-0.4663	-2.27367	-0.0329	-0.93359	-0.69986	-2.26872	-1.15939	-1.16037	0.6661	-0.27183	-2.04759	-0.71052	-1.1574	-0.29094	-1.38122	-0.93016	-0.92914	-1.82262	-1.82774	-2.48375	-1.15715	-2.94406	-2.05628	-0.48496	-0.70094	-1.38122	-1.82615	-2.05659	-1.15875	-0.49977	-2.92955	-2.49085	-2.24841	-1.12947	-1.80476	-0.89784	-0.69561	0.24609	-0.45929	-0.91343	-2.02566	-2.23028
655	1.36227	0.4436	0.01316	0.45281	1.35851	-0.93026	-1.82107	-0.48214	-0.48193	-1.38122	-0.24096	-0.70872	-3.19733	-0.93147	-1.60685	-1.60133	-0.48955	-0.71984	-1.38122	-0.7175	-1.38122	-1.15482	-1.38122	-2.27747	-0.93489	-1.15512	-1.60187	-1.38122	-2.04699	-0.93036	-2.28456	0.66053	-1.82556	0.88123	-0.71999	-2.27567	-1.60604	-1.15389	-1.15894	-2.0246	-3.14347	0.20248	-1.35135	0.2042	-0.22952	-0.89845	-1.35135	-2.03581	-0.91457
656	0.20537	-1.38122	-0.23626	1.56663	-0.93137	-0.23416	0.35452	0.1445	-1.38122	0.13624	-1.16144	0.8351	-0.49528	-2.27228	-1.60314	-0.48876	-2.26266	-2.94406	-1.6135	-2.03538	-0.48516	-1.16081	-2.47054	-0.94127	-0.48133	-0.70508	-1.15998	-1.82126	-0.93568	-0.48456	-1.60705	-1.83005	-0.71896	-0.26064	-0.47726	-2.03624	-1.60675	-0.93158	-1.82301	-1.12382	-3.37337	-2.02551	-1.12506	-1.57215	-0.0245	-2.0158	-1.78947	0.1747	-0.46679
657	1.22805	-1.16017	0.80889	-0.30013	0.14584	-0.50575	-0.31761	-1.15988	-1.59608	-0.30572	-0.73383	-1.16667	-0.95414	-2.88594	-0.31009	-1.38122	-1.8062	-0.52834	-1.81206	-2.41406	-1.59453	-2.68585	-1.16672	-2.86742	-1.81327	-1.59715	-3.53407	-1.59913	0.79459	-2.66436	0.57871	-0.09449	-1.16565	-1.59687	-1.16537	-1.15934	-1.38122	-0.52137	-2.44009	-2.01624	-0.91581	-2.00353	-0.91352	-1.12439	0.38589	-0.49793	-0.70757	-1.56827	-1.14263
658	1.75424	-0.54247	-1.38122	-0.96542	-0.55664	-0.32681	-0.54369	-1.17817	-1.58605	-1.78542	-0.77096	-2.44482	-0.5316	-1.38122	-0.54944	-1.38122	-0.54492	-0.98305	-1.99359	-0.5602	-1.17545	0.25712	0.26827	-2.43053	-1.38122	-1.38122	-2.20274	-1.58985	-1.78657	-0.14868	-1.17344	-1.99597	0.06536	-0.7727	-2.22155	-2.40686	-0.33998	-0.75739	-0.97213	-0.50978	-2.18313	-1.97479	-1.55783	-1.14727	-1.55656	-1.76732	-1.14748	-1.75885	-1.55419
659	0.44917	0.82011	-1.17875	1.29644	-1.18077	-1.98363	-0.96876	-1.18098	-2.37703	-1.38122	-1.18276	-2.17126	-0.3848	-0.78586	-1.58214	-1.77337	-2.55769	-1.57752	-1.58062	0.01711	-0.97264	-1.38122	-2.9777	-0.58058	-0.18908	-1.18571	-1.18177	-1.5825	-1.57896	-0.98867	-2.1801	-1.98459	-1.77883	0.57842	-1.97293	-1.77994	-2.36624	-2.97994	-1.57998	-0.94926	0.07083	-0.14702	0.06824	-1.5447	-0.33839	-0.56827	-0.55231	-1.54739	-2.72741
660	1.2616	0.63288	-0.01082	-2.56558	-0.21639	-1.18518	-0.79333	-1.18491	-0.5949	-1.19001	-0.60134	-0.40217	-1.97504	-2.16155	-0.99044	-1.18651	-0.99497	-0.22202	-1.57434	-0.99354	-0.40465	-1.38122	0.1819	-0.41204	-0.7931	-0.80173	0.35189	-1.96578	-0.6027	-1.96408	-0.19591	-0.21842	0.34028	-1.38122	-0.79767	-1.38122	-1.7736	-2.35912	-2.55378	-2.14611	-0.5641	-0.76667	-1.74121	0.0145	-1.93546	0.36261	-1.35135	-0.58872	-0.19014
661	2.12322	-1.38122	-0.77735	-1.58279	-0.37639	-0.17736	-0.57509	-1.18272	-1.57998	-1.38122	-0.3917	-0.5563	0.22263	-1.78186	-1.58006	-0.39638	-1.18237	-0.98431	-1.57764	-1.9741	-0.40198	-0.38421	-0.98929	-1.77655	-0.39658	-1.5811	-0.78763	-2.34927	-2.18378	-0.3987	-1.38122	-1.38122	-2.17771	0.003	-1.98508	-1.18343	-1.38122	-1.18181	-0.39677	-1.9646	-1.35135	-1.35135	-0.56068	-0.36749	-2.53665	-0.9568	-2.54159	0.21851	-1.93546
662	0.79554	-0.73452	-0.72947	-1.1702	-0.32413	-1.17016	-2.02527	-0.75386	-0.75176	0.06956	-0.96228	-0.13096	-1.99952	-1.1698	-1.80165	-1.79274	-1.58719	-1.17219	-0.55562	-0.11885	-2.21786	-2.007	-1.99863	-1.38122	-2.86176	-0.12283	-0.96455	-0.76279	-3.05206	-0.53769	-2.2092	0.29523	-0.96061	-1.17297	-0.5546	-1.17388	-0.75764	-0.7657	-3.28921	-1.13976	-1.98829	-0.70991	-0.72933	-0.51207	-1.14512	0.12544	-1.35135	-1.35135	-0.11168
663	0.46935	1.13652	-0.68949	-1.38122	-0.92605	0.17538	-0.93066	-0.93369	-0.49763	-1.82665	-0.48676	0.37048	-0.71022	-2.49406	-0.93107	-2.49183	-1.38122	-1.60654	-2.04567	-3.15191	-0.49371	0.4037	0.20035	-0.94492	-1.38122	-1.38122	-1.837	-0.04491	-1.60344	-1.82281	-1.38122	-0.93329	-1.83411	-2.69012	-2.50229	-0.25787	-0.24537	-0.71097	-2.25192	-0.90492	-0.65947	-0.89358	-3.18537	-0.21344	-2.46917	-0.68216	-0.68631	-2.24761	-1.35135
664	2.09964	1.57445	-0.40608	-0.14237	-0.1399	0.34292	-1.6274	-0.40703	-1.38122	0.77086	-1.62476	-0.64084	-1.87201	0.51183	0.55255	-0.66162	-1.38122	-3.28462	-1.61886	0.05729	-0.89871	-1.14077	-1.38122	-3.79202	-1.86748	-1.38122	0.58246	-1.13891	-0.66265	-0.89766	-3.30337	-2.60341	-2.37254	-3.53175	-1.13672	-2.84142	-1.62137	-1.14077	-0.1626	-0.61443	0.13086	-1.59639	-1.35135	-0.62284	-0.38236	-0.62054	-0.86744	0.10249	-1.59296
665	1.4789	-0.59874	-0.34414	-2.6613	-0.60321	-0.34949	-2.65154	-0.35161	-0.6112	-2.13841	-2.62997	-0.11539	-2.64864	-1.12663	-1.89246	-1.88909	-2.1386	-1.38122	-1.12618	-0.62402	-2.14477	-0.61805	-3.39633	-0.87296	-1.12644	-2.40686	-1.38122	-0.35741	-0.87153	0.3887	-1.12494	-3.1642	-2.14341	-2.39851	-0.87667	-3.7014	1.62179	-0.86642	-2.41082	-1.86104	-2.66438	-2.37568	-2.91304	-2.12019	-1.8626	-2.62556	0.43573	-1.09586	-2.8506
666	0.4677	0.78095	0.50558	-1.64838	-1.38122	2.35212	-0.86628	-0.00114	-0.85628	0.72405	0.43555	-0.59485	-1.38122	-2.42072	-2.41722	-2.43357	-0.86482	-2.40476	-0.85916	-3.99833	-0.07197	0.97357	-1.12288	-0.85779	-1.90218	-0.59361	-0.08789	-0.85711	-1.64163	0.16757	-1.64028	-2.16267	-1.90643	-2.44054	-0.86362	-1.90532	-1.65119	-1.12161	-2.17487	-1.35135	-1.88798	-1.89058	-1.61802	-1.08631	-2.39984	-1.09168	-0.3286	-1.61299	-1.09202
667	1.61688	-3.31545	2.45545	-0.30188	-1.11462	-1.38122	-1.11087	0.20023	0.48247	-1.38122	-1.91088	-1.92059	-0.32581	-2.17424	-2.72242	-2.98335	-1.38122	-0.85113	-1.11462	-0.8493	-2.7322	-0.30334	-0.33792	0.73855	0.21114	0.46966	-1.38122	-0.84746	-2.69701	-2.43942	-0.58714	0.2141	-0.57886	-0.04217	-0.86268	-1.92132	-0.85601	-1.91899	-0.58525	-1.0764	0.01291	-1.08115	-1.88726	0.26546	-1.35135	-1.08404	-1.88355	-1.35135	-0.02156
668	-0.29011	-0.82797	0.76528	-1.10962	-0.3171	-1.11419	-1.90948	-0.57628	0.49445	-1.1154	-2.17634	-0.04824	-1.92001	-2.45764	-0.85518	-1.38122	-0.60361	-2.43191	0.47801	-1.38122	-1.11189	-2.43886	-0.59567	-1.38122	-0.3045	-0.85253	-1.11617	-1.64389	-1.64774	-1.11519	-1.9092	-1.64654	-0.03132	-1.65047	-1.90739	-2.70959	-1.11512	-2.18293	-0.578	-1.07745	-1.89336	-1.62287	-2.94965	-1.89424	-2.42865	-1.61224	-2.92657	-1.08771	-1.615
669	3.5652	-1.38122	-1.64781	-2.1825	-0.30159	-2.20201	-1.11554	-2.45188	-1.38122	-0.32329	-0.84674	-0.30681	-0.84873	-1.91755	1.01368	-0.59731	-1.1166	-2.43108	0.47851	-0.86575	-0.58588	-2.17909	-1.90505	-1.64035	-1.91426	-1.64479	-0.29867	-1.64895	-1.38122	-0.8443	-0.85435	-1.38122	-1.1175	-0.30101	-2.4536	-1.90409	-1.11196	-0.30479	-0.83596	0.26939	-0.54663	1.04481	-0.55028	-2.93488	-2.14626	-1.61506	-2.68575	-2.4272	-0.55854
670	2.96661	-0.82797	-0.84038	-0.30305	-1.11426	-1.38122	-0.5534	-0.31597	-0.31739	1.28332	-0.56533	-2.99023	-1.64946	-1.91798	-1.64584	-1.11526	-2.17027	-4.07881	-1.91285	-0.32273	-2.17048	-0.57757	-1.91741	-2.43607	-1.38122	-2.18637	-1.92074	-1.38122	-0.84286	-1.64781	-0.83729	-3.82687	-1.91384	-0.05811	-2.9702	-1.65105	-0.86038	-1.92692	-1.91074	-2.9595	0.29474	-0.539	-2.17894	-1.35135	-0.55896	0.26939	-2.1488	-1.88697	-0.27868
671	2.24096	-0.28412	1.33396	-0.29426	2.40769	-2.47351	-1.65384	-1.10762	-3.24589	-0.57455	-1.64605	-0.04432	-2.19577	-0.03785	-1.10566	-0.83146	-1.6491	-1.64888	-3.49426	-2.45159	-0.837	-0.84126	-1.11455	-0.30854	-1.38122	-0.56533	-1.11029	-2.46729	-2.5622	-1.65237	-1.11102	-2.48497	-1.10962	-2.47203	1.0671	-2.74622	-3.27209	-1.6534	1.04793	-0.25486	-2.17871	-0.23466	-1.07693	-0.26587	0.00808	-1.08361	-1.35135	1.65576	-1.62213
672	0.30134	0.08163	-0.5444	-0.81592	-0.25888	-1.38122	-1.10095	1.1698	1.39888	-1.65105	0.8472	0.83485	-3.92072	-0.54996	-1.38122	-2.76434	1.3142	-1.10459	-0.56311	-1.65784	-0.00872	-1.10382	-0.56154	-1.66078	-2.74287	-3.05252	-1.94113	-1.65977	-2.76205	-0.82995	-2.20835	-2.22629	-0.83327	-1.9334	-1.10672	-0.83146	-2.2088	-0.83252	-1.38122	-2.46215	-0.51289	-1.35135	-0.78861	-0.24546	-2.77221	0.04764	-0.53569	0.58502	-0.25816
673	3.53208	0.95592	-0.51666	-1.95642	-1.09493	0.63317	-0.24161	-0.80318	-0.81287	0.000763416	0.87231	-1.38122	-2.82714	0.62509	-0.23443	-2.22368	-1.09801	-1.09378	-0.0106	-1.38122	-0.5316	-0.23574	-1.38122	-0.25255	-1.38122	-1.94523	1.17125	-1.38122	-0.81158	0.57464	-2.53528	-1.66291	0.04369	-1.9515	-0.81989	-0.80946	-1.66498	-3.07565	-0.53519	0.96615	0.38376	-2.21615	-1.92067	-0.47621	-2.47526	-1.07093	-0.78781	-1.91457	-0.50699
674	2.14198	0.09633	0.37883	-1.38122	-2.26669	-1.38122	0.05063	-0.21707	-0.81688	-1.66957	-1.38122	-1.96261	-0.51064	0.35741	-0.49938	-1.94571	-1.38122	-0.5226	-0.80815	-1.66547	-1.67225	-0.81028	-0.8148	0.07651	-1.95725	-0.78739	-1.66693	-1.09534	-1.09809	-2.24727	-3.7411	-1.66717	-1.96025	-1.38122	-0.80016	0.06638	0.93293	-1.38122	-1.66474	-2.56237	-0.18142	0.41595	-3.14186	-2.52197	-1.63601	-2.21046	-2.4965	0.98101	-0.77713
675	1.34111	0.99761	0.71021	-0.49364	-0.20058	-0.48193	-1.0906	-0.21026	0.09676	-1.96635	-2.54468	-4.29667	1.18654	-1.08518	-1.38122	-1.66579	-0.80335	-2.25509	-0.50683	-1.08907	-2.25407	-0.21876	-0.80318	-2.26227	-2.25534	-0.79591	-0.8005	-1.6769	-1.38122	-1.38122	-0.20336	-1.9655	-3.43943	-2.27037	-2.5781	-3.69135	-2.86578	-0.49964	-2.55458	-1.95051	-0.4569	0.13586	-0.15123	0.40355	-1.64547	-2.52334	-0.46666	-2.21615	-2.51077
676	-0.17349	-0.78598	1.93804	-0.49521	-0.20197	-0.50377	1.21994	0.39393	-0.80218	0.67943	-3.131	1.83422	-1.96807	-1.6709	-1.96278	-1.38122	-1.09311	0.06471	-0.51266	-0.50454	-2.55286	-1.67208	-1.96143	-4.03139	-1.67023	-0.51014	-1.38122	-1.95692	-1.9777	-1.95709	0.07821	-1.96482	-1.38122	-2.83597	0.08894	0.06974	-1.09729	-1.67413	-1.08658	-1.64986	-0.77282	-0.75664	-2.81763	0.72149	-1.35135	-2.22243	-0.47951	-1.05541	1.26265
677	1.24193	0.68246	-0.50351	0.66796	-1.09485	0.95047	-1.38122	-1.38122	-1.94956	-3.05813	0.32333	-1.38122	0.31946	-0.81894	-3.09501	-0.81255	1.18874	0.61821	-1.66523	0.0535	-2.22273	-1.66799	-1.38122	-1.0883	-2.53395	-1.95037	-3.69469	-3.07326	-3.09943	-2.23156	0.04573	-0.5226	-0.23508	-1.94254	-1.66314	-2.81306	0.8774	-1.38122	-1.38122	-1.35135	0.42275	-3.38801	-0.46692	0.64808	-2.20972	-1.07233	-1.63617	0.07315	-2.21095
678	-0.51491	-0.81958	0.01271	-1.09865	-1.10589	1.11117	-1.65579	-0.55226	-1.65838	-1.38122	-0.82068	-1.65792	-0.82099	-1.94128	0.00115	-3.01966	-0.27072	1.33765	-1.65602	-1.65534	-2.77669	-2.1971	-1.09992	-2.48741	-2.48986	-2.18745	-2.49171	-3.05486	-0.555	-2.47531	0.57191	-3.06519	-2.76243	-2.21571	-0.83596	-0.28472	0.30134	-1.93172	-0.28742	0.58288	-1.90845	-0.23777	-0.51871	-0.50889	-1.62821	0.02152	-3.03533	-3.26863	-2.18887
679	1.12645	0.56053	-0.02178	0.8004	-0.56132	0.77454	-3.27311	-0.30854	0.22435	-1.12046	-4.28436	-2.96308	-1.64895	-0.83803	-1.65098	-0.30566	-0.57541	-2.70642	0.99659	-3.29535	-0.85015	-1.1166	-2.68841	-1.64895	-0.56644	-1.38122	0.2019	0.77512	-0.58693	-0.5715	-1.64753	-1.91526	-0.85099	-2.44703	-1.64746	-0.30247	-2.17613	-1.38122	-1.11131	-1.35135	-0.79871	-1.35135	0.78826	0.53341	-2.69363	-0.82155	-3.23408	-1.35135	-1.35135
680	2.0246	0.48495	-0.85057	-1.11868	-1.64375	-1.11715	1.21551	0.18782	-1.6371	-1.64218	-0.59833	-1.64245	-0.06681	-1.11646	-1.38122	-2.6779	-1.89814	0.16358	-0.61474	-1.89868	-2.4191	-0.3371	-2.1734	-1.11998	0.41458	-1.90368	-0.84746	-2.17319	-1.63875	-2.16348	-0.07163	-0.35294	-1.90656	-1.11827	-1.12355	-1.90205	-1.38122	-3.47053	-1.38122	-2.68468	-1.61611	-0.31104	-0.02825	-1.35135	-2.13855	-0.31829	-1.61211	-1.08957	-1.86801
681	-0.84873	1.02135	0.71632	-0.58207	0.70647	0.69833	-0.61532	-1.1195	0.42198	-1.64341	-1.12487	-2.9429	-1.64493	-2.16924	-1.8887	-1.90423	-0.60642	-1.6356	-3.16967	-1.89456	-0.86588	-0.85351	-1.12248	-2.16226	-2.41695	-1.90137	-2.16512	-2.66623	-0.84286	-1.12215	0.67165	-1.12181	-0.35478	-0.86787	-0.35267	-1.90615	-1.38122	-2.95025	-0.8616	-1.8827	-0.82127	-2.93446	-1.35135	-1.35135	-1.08882	-1.87124	-1.35135	0.43527	-0.30396
682	2.92217	1.29544	-1.10305	-1.11109	0.21793	-1.38122	-0.57908	-1.90643	-0.31455	-0.33765	-0.5934	-1.38122	-1.38122	0.18496	0.73127	0.19732	-2.42587	-2.16862	-1.38122	-0.5884	-2.70607	-1.64396	-1.91583	-1.1182	-0.85212	-0.32413	-1.64542	-0.30508	-1.11469	0.46332	-1.38122	-1.64917	-0.8493	-2.17487	-2.17718	-2.71348	0.49194	1.00352	-2.17845	-1.08404	-1.61752	-1.35135	-0.81516	-1.61204	-1.62309	-2.15543	-1.61506	-1.08539	-1.86655
683	0.31898	0.04695	-1.38122	-1.38122	-1.93309	0.30655	-2.20426	-0.00076282	-1.38122	-1.38122	-0.27441	-3.02821	-1.38122	-1.65853	-0.28502	-0.83267	-2.48864	-1.1094	0.28499	-0.29308	-0.83116	-0.26265	-1.10589	-2.20089	-1.38122	-0.5602	-1.38122	-3.02595	-1.65715	-2.20404	-1.38122	-0.28802	1.34581	-1.65776	-1.65715	-0.28862	-1.93925	-1.93385	-0.00114	0.04725	1.46001	0.02872	-0.8046	-2.17282	-2.17689	-1.9043	-2.73066	-3.00379	-1.62874
684	2.4936	-0.48649	-0.77899	-1.67928	-1.0906	-0.49938	-0.50836	-1.9698	0.06764	0.36399	0.39551	-2.25306	-0.51641	-1.38122	-2.26643	-2.25969	-0.51466	0.37574	-4.02439	0.08851	-1.95248	-0.22615	0.35892	-1.95742	-3.14904	-2.80775	-3.41374	-1.67099	-1.67132	-1.38122	-2.23934	-1.08796	-3.65265	-1.38122	-0.78367	-1.97328	-0.50222	-1.67542	-1.08736	-2.53408	-3.7639	-3.13653	0.11665	0.12271	-1.93006	-1.93427	-0.76724	-1.93224	-1.0635
685	1.82494	-0.40751	-1.38122	0.19508	-1.6911	-0.75248	-0.46266	-1.38122	-0.44019	-3.8322	-2.00137	-2.63278	-0.45357	-2.63908	-2.00857	-1.38122	-0.45472	-0.77989	0.13302	-1.38122	-1.38122	-1.68461	-0.45041	-3.2325	-0.15309	-2.64026	0.47637	-2.00602	-2.30287	-0.44489	-3.26268	-1.38122	-2.62422	-2.61578	-1.99377	-2.625	-1.06685	-1.38122	-2.93546	-0.39806	-0.72596	0.23093	-1.98406	-3.20206	-0.7283	-1.65961	-1.35135	-1.0446	-1.96335
686	2.32748	0.92978	-0.37854	-1.05463	-1.05601	-1.05345	1.18865	-2.36611	-2.0293	-1.05442	-1.70716	-0.43004	-1.70995	-2.69614	0.22961	-2.65876	-2.65795	-0.41379	-2.03524	-2.68076	0.54991	-0.10976	0.55928	-1.05378	-0.42397	0.58278	0.27168	-0.41721	-2.66863	-2.35905	-1.38122	-1.38122	-1.38122	-0.07616	-1.38122	-1.05707	1.2221	-0.4206	-1.70557	-2.6887	-1.67826	1.97865	-0.02991	-2.32919	-1.99485	-2.64251	-1.02509	-1.99986	-2.59746
687	0.33995	1.05951	0.34292	0.64855	-2.73394	-0.02021	1.61778	-1.04531	-2.3961	-3.68612	0.31255	-1.71256	-0.02482	-0.38188	-2.73211	-2.03998	0.62749	-2.38288	-4.7539	-1.71905	-2.05644	-3.03084	-0.73564	-1.71278	-2.04989	-2.37955	-1.38122	-2.37723	-1.04822	1.28279	-1.04733	-0.37145	-0.36461	-0.37619	0.28656	0.28157	-1.38122	-0.7112	-0.70985	-0.31829	-3.02527	-0.66572	0.00688	1.32782	-3.02752	-2.01295	-2.69815	-1.01556	-0.37064
688	3.16265	2.14115	2.48386	1.33895	-1.04269	0.3549	-1.03898	-1.04027	0.33229	-0.34099	1.33802	-2.75061	-2.41038	-1.72112	-3.12642	-0.70094	-1.38122	0.3276	-3.07498	-1.03898	-0.0057	-0.36839	-3.08945	-0.36011	-1.38122	-2.41784	0.64787	-2.3992	-2.72485	-3.76785	-1.38122	-0.35311	-1.38122	-0.34602	-2.40162	-0.0326	-2.4218	-2.41856	-2.05078	-0.6363	0.03513	-0.65351	-3.46328	-2.71701	0.35107	1.35135	-0.65618	-1.6838	-0.34363
689	2.9214	0.75174	-0.675	0.35309	-0.33628	-3.80672	0.35671	-0.34099	-0.34279	-1.38122	-0.00806	-1.38122	-0.68629	0.32004	-1.38122	-0.69346	-1.72581	-0.3381	-0.01416	-0.33665	-1.72772	-4.09584	-1.38122	-2.40058	-1.38122	-0.33483	-2.40058	1.00217	-1.04349	-1.72892	-0.69322	-1.38122	-1.03745	-2.06779	-2.392	-2.40267	-0.68701	-1.04189	-2.07135	-1.35135	-0.27801	1.78563	-1.35135	-3.37496	-4.12048	-1.35135	-2.39266	-3.39843	-1.69713
690	0.08506	1.07492	-0.67325	3.5501	-1.03531	0.71669	-1.72688	-1.73308	-1.38122	0.3701	-1.04015	-0.00238	-1.7282	-1.72321	-1.72736	0.66308	-2.06428	-1.38122	1.00786	-3.11492	-3.80672	-0.36011	-1.38122	0.68419	-3.10833	-1.03144	-0.00759	-1.03484	-2.76722	-0.32002	-1.38122	-1.38122	-3.10535	-2.41108	-2.7478	-2.79315	-2.41144	-2.07087	-0.68216	-0.27954	-3.48355	-1.35135	0.03273	0.02986	-2.73304	-2.04077	-1.00401	-1.00569	-3.76182
691	2.2631	1.78891	-1.7434	-0.31889	0.02624	-2.08643	-0.32784	-2.08968	-1.38122	-0.68338	-2.41038	-3.81093	1.04513	-2.08322	-2.77689	1.00461	0.37256	-0.32895	-2.42324	-0.69534	-1.73296	0.35009	0.01009	-0.68749	-1.38122	0.36155	-1.02686	-1.72868	-2.77446	-2.4218	0.68277	0.01251	-2.07832	-0.34171	-0.34423	-2.07087	-2.78868	-3.47838	-0.68965	-0.27647	-0.64886	-1.69942	1.12916	-1.70697	-4.12624	0.02606	-3.13071	-2.76378	-0.30896
692	-1.01745	-1.02509	1.48104	-1.38122	-0.32002	0.42059	0.70212	-2.81645	-1.0296	-0.33153	-3.09179	0.35671	0.38121	-2.08396	2.86357	-0.33263	-4.84982	-1.73123	-1.38122	-2.79714	1.3755	-1.38122	-1.38122	-2.07422	-3.12277	-2.76626	-2.40616	-3.83908	-4.14747	-1.72989	-0.68653	-1.7316	0.01788	-1.02786	-2.78571	-1.02798	0.00527	-1.73148	0.02476	-0.25806	-0.99228	1.15402	0.07417	-0.30313	-1.70609	-1.35135	-1.35135	-0.99837	-2.05261
693	0.06283	0.04126	-1.74353	-2.80016	-2.09755	-1.38122	-1.0291	0.04025	-1.38122	0.37379	0.70574	0.77009	-1.02686	-2.06968	-0.67649	-1.03218	-1.0296	-0.67872	-1.38122	-0.68167	0.37997	-1.38122	-1.38122	-0.33774	0.02525	-2.07254	-3.13069	-2.09372	-0.674	-1.38122	-2.76386	-1.38122	-0.35135	-0.674	-0.33701	0.04177	2.44753	-3.12886	-1.38122	-0.98424	0.78464	0.10108	-1.35135	-2.43204	-2.75782	-2.75832	-1.35135	0.38235	-0.29909
694	1.43271	0.76088	0.75554	-0.67325	-1.73545	-0.672	-1.38122	-0.676	-1.02547	-0.31701	-2.41713	-2.07566	-0.0057	0.03471	-1.72844	-0.34315	-1.73062	-0.69417	-0.34566	-2.07206	-1.03058	-1.38122	1.04513	-0.68821	-1.73234	-2.0747	-3.51493	-3.11312	-2.07494	-2.06591	0.36399	1.05187	-3.50963	-1.72724	-0.67749	-1.38122	-2.4309	-0.32969	-2.78031	-0.63885	-1.35135	-1.70483	2.1735	1.83675	2.13297	-2.04676	-1.00735	-0.65254	-3.42317
695	0.35309	0.67922	-1.03934	-3.3987	1.32698	-0.01556	-1.71997	-2.06662	-1.03555	-1.38122	-0.34709	-0.69792	-1.04666	0.62413	-1.38122	-2.7199	0.64924	0.29495	-2.39507	-0.37383	-2.05849	-2.05168	-3.43812	-1.04189	-0.70508	0.62346	-2.07016	-0.71142	-2.05236	0.96857	0.65199	0.64787	-0.69605	-0.71566	-1.04587	-2.72666	-1.713	-1.03863	-1.04833	0.72334	-3.43324	0.00274	-3.38318	-1.01442	-1.35135	-0.34633	-1.01791	-0.67384	-1.35135
696	0.25867	2.15349	1.2011	0.21419	1.47321	0.23429	-2.93353	-0.4116	-0.74609	-0.74244	-3.31048	-2.01553	-1.38122	-2.00544	-1.38122	0.20006	-0.74305	-1.06335	-0.13004	-2.31989	-2.01293	-1.07238	-1.38122	-0.12256	0.22598	-1.38122	-2.96852	-1.69908	-2.01775	-2.33785	-0.41565	-0.41751	0.84313	-0.1053	-2.00995	-2.01836	-1.06111	-3.01254	-0.43395	0.59923	0.91475	-0.39074	-3.27628	0.54678	1.49765	-1.35135	-0.40647	-1.03698	-0.72557
697	1.7014	-0.19918	0.09851	0.37061	-1.08146	-0.19074	-1.38122	0.12345	-1.6762	-0.79608	1.04082	0.08248	-0.49652	-0.49074	-2.52932	-0.22581	-1.67141	-1.96295	-1.96194	-3.41079	-2.8347	-1.66841	-1.6749	-0.18825	-1.67191	-0.49495	-1.38122	-1.38122	-2.81142	0.37574	1.85408	-0.19848	-1.9777	-0.79177	0.96551	-2.86094	-1.97014	-1.96312	-1.67327	-2.84925	1.33201	-1.35135	-1.64642	-0.75523	-1.05593	-2.54183	-2.22522	-0.76894	0.10087
698	-0.53662	-0.2535	0.59228	-1.65792	-1.10008	1.70088	0.55838	-0.82334	-0.82858	-0.00191	-1.10634	0.28916	-0.27041	-3.03002	-0.8304	-1.65564	-1.1116	-1.10573	-0.57865	-3.56165	-1.93508	-1.10589	-0.83906	-0.82318	-0.01173	-0.01547	-0.55042	0.0069	-0.83252	-1.66172	-1.38122	-0.30479	-2.1971	-0.57084	-0.8304	-0.81958	-1.10664	-1.93554	-1.65807	-1.63084	-0.23153	-1.6317	0.04102	-1.35135	-1.35135	-2.17553	0.31208	-1.88927	0.5861
699	-0.31512	-1.38122	-0.83432	-1.11985	0.99534	-1.11225	-0.58987	-0.32357	-2.17508	-1.64507	-2.43942	0.2141	-0.84958	-1.38122	0.22996	-1.11861	-1.38122	-0.33052	-1.11681	-1.11319	-0.85295	-0.59731	-1.64472	-2.42724	-0.06543	-0.58882	-1.64689	-0.03929	-1.64838	-0.85601	-1.64272	-1.38122	-1.64472	-1.11355	-2.44703	-3.20937	-1.38122	-1.91356	-0.57693	-1.61873	-0.01979	-1.07738	-1.61724	-1.61347	-0.82042	-2.39601	-3.17095	-0.57173	-1.08652
700	0.77222	-0.04753	1.56943	-1.12188	-1.38122	-1.64774	-1.11575	-0.59423	-1.38122	-1.12262	-1.38122	-0.59935	-1.64647	-1.11708	0.47555	0.44646	-1.89641	-1.12039	-2.42533	-1.64542	-2.16023	-0.3409	-1.38122	-2.6659	-0.85085	-0.3436	-2.18788	-1.11695	-1.64472	-2.42971	-3.23111	-0.58588	-0.59174	0.73799	0.46673	-1.6417	-0.05601	-2.70642	-1.90341	-2.9328	-2.40815	-1.09255	-1.61674	-2.96166	-0.02227	-0.82337	-0.56	-0.31212	-0.83509
--	--	--	--	--	--	--	--	--	--	--	--	--	--	--	--	--																								--	--	--	--	--	--	--	--	--	--
--	--	--	--	--	--	--	--	--	--	--	--	--	--	--	--	--																								--	--	--	--	--	--	--	--	--	--
--	--	--	--	--	--	--	--	--	--	--	--	--	--	--	--	--																								--	--	--	--	--	--	--	--	--	--
--	--	--	--	--	--	--	--	--	--	--	--	--	--	--	--	--																								--	--	--	--	--	--	--	--	--	--
--	--	--	--	--	--	--	--	--	--	--	--	--	--	--	--	--																								--	--	--	--	--	--	--	--	--	--
--	--	--	--	--	--	--	--	--	--	--	--	--	--	--	--	--																								--	--	--	--	--	--	--	--	--	--
--	--	--	--	--	--	--	--	--	--	--	--	--	--	--	--	--																								--	--	--	--	--	--	--	--	--	--
--	--	--	--	--	--	--	--	--	--	--	--	--	--	--	--	--																								--	--	--	--	--	--	--	--	--	--
--	--	--	--	--	--	--	--	--	--	--	--	--	--	--	--	--																								--	--	--	--	--	--	--	--	--	--
--	--	--	--	--	--	--	--	--	--	--	--	--	--	--	--	--																								--	--	--	--	--	--	--	--	--	--
--	--	--	--	--	--	--	--	--	--	--	--	--	--	--	--	--																								--	--	--	--	--	--	--	--	--	--
--	--	--	--	--	--	--	--	--	--	--	--	--	--	--	--	--																								--	--	--	--	--	--	--	--	--	--
--	--	--	--	--	--	--	--	--	--	--	--	--	--	--	--	--																								--	--	--	--	--	--	--	--	--	--
--	--	--	--	--	--	--	--	--	--	--	--	--	--	--	--	--																								--	--	--	--	--	--	--	--	--	--
--	--	--	--	--	--	--	--	--	--	--	--	--	--	--	--	--																								--	--	--	--	--	--	--	--	--	--
--	--	--	--	--	--	--	--	--	--	--	--	--	--	--	--	--																								--	--	--	--	--	--	--	--	--	--
--	--	--	--	--	--	--	--	--	--	--	--	--	--	--	--	--																								--	--	--	--	--	--	--	--	--	--
--	--	--	--	--	--	--	--	--	--	--	--	--	--	--	--	--																								--	--	--	--	--	--	--	--	--	--
--	--	--	--	--	--	--	--	--	--	--	--	--	--	--	--	--																								--	--	--	--	--	--	--	--	--	--
--	--	--	--	--	--	--	--	--	--	--	--	--	--	--	--	--																								--	--	--	--	--	--	--	--	--	--
--	--	--	--	--	--	--	--	--	--	--	--	--	--	--	--	--																								--	--	--	--	--	--	--	--	--	--
--	--	--	--	--	--	--	--	--	--	--	--	--	--	--	--	--																								--	--	--	--	--	--	--	--	--	--
--	--	--	--	--	--	--	--	--	--	--	--	--	--	--	--	--																								--	--	--	--	--	--	--	--	--	--
--	--	--	--	--	--	--	--	--	--	--	--	--	--	--	--	--																								--	--	--	--	--	--	--	--	--	--
--	--	--	--	--	--	--	--	--	--	--	--	--	--	--	--	--																								--	--	--	--	--	--	--	--	--	--
--	--	--	--	--	--	--	--	--	--	--	--	--	--	--	--	--																								--	--	--	--	--	--	--	--	--	--
--	--	--	--	--	--	--	--	--	--	--	--	--	--	--	--	--																								--	--	--	--	--	--	--	--	--	--
--	--	--	--	--	--	--	--	--	--	--	--	--	--	--	--	--																								--	--	--	--	--	--	--	--	--	--
--	--	--	--	--	--	--	--	--	--	--	--	--	--	--	--	--																								--	--	--	--	--	--	--	--	--	--
--	--	--	--	--	--	--	--	--	--	--	--	--	--	--	--	--																								--	--	--	--	--	--	--	--	--	--
--	--	--	--	--	--	--	--	--	--	--	--	--	--	--	--	--																								--	--	--	--	--	--	--	--	--	--
--	--	--	--	--	--	--	--	--	--	--	--	--	--	--	--	--																								--	--	--	--	--	--	--	--	--	--
--	--	--	--	--	--	--	--	--	--	--	--	--	--	--	--	--																								--	--	--	--	--	--	--	--	--	--
--	--	--	--	--	--	--	--	--	--	--	--	--	--	--	--	--																								--	--	--	--	--	--	--	--	--	--
--	--	--	--	--	--	--	--	--	--	--	--	--	--	--	--	--																								--	--	--	--	--	--	--	--	--	--
--	--	--	--	--	--	--	--	--	--	--	--	--	--	--	--	--																								--	--	--	--	--	--	--	--	--	--
--	--	--	--	--	--	--	--	--	--	--	--	--	--	--	--	--																								--	--	--	--	--	--	--	--	--	--
--	--	--	--	--	--	--	--	--	--	--	--	--	--	--	--	--																								--	--	--	--	--	--	--	--	--	--
--	--	--	--	--	--	--	--	--	--	--	--	--	--	--	--	--																								--	--	--	--	--	--	--	--	--	--
--	--	--	--	--	--	--	--	--	--	--	--	--	--	--	--	--																								--	--	--	--	--	--	--	--	--	--
--	--	--	--	--	--	--	--	--	--	--	--	--	--	--	--	--																								--	--	--	--	--	--	--	--	--	--
--	--	--	--	--	--	--	--	--	--	--	--	--	--	--	--	--																								--	--	--	--	--	--	--	--	--	--
--	--	--	--	--	--	--	--	--	--	--	--	--	--	--	--	--																								--	--	--	--	--	--	--	--	--	--
--	--	--	--	--	--	--	--	--	--	--	--	--	--	--	--	--																								--	--	--	--	--	--	--	--	--	--
--	--	--	--	--	--	--	--	--	--	--	--	--	--	--	--	--																								--	--	--	--	--	--	--	--	--	--
--	--	--	--	--	--	--	--	--	--	--	--	--	--	--	--	--																								--	--	--	--	--	--	--	--	--	--
--	--	--	--	--	--	--	--	--	--	--	--	--	--	--	--	--																								--	--	--	--	--	--	--	--	--	--
--	--	--	--	--	--	--	--	--	--	--	--	--	--	--	--	--																								--	--	--	--	--	--	--	--	--	--
--	--	--	--	--	--	--	--	--	--	--	--	--	--	--	--	--																								--	--	--	--	--	--	--	--	--	--
--	--	--	--	--	--	--	--	--	--	--	--	--	--	--	--	--																								--	--	--	--	--	--	--	--	--	--
[truncated: 14 more columns]
