# Supplementary material for: Structural basis of a small monomeric Clivia fluorogenic RNA with a large Stokes shift
Source: Nat Chem Biol. 2024 May 30;20(11):1453–60. doi: 10.1038/s41589-024-01633-1 (PMC11511665; doi:10.1038/s41589-024-01633-1)
Supplement: Supplementary file 5 — Statistical source data. [file 41589_2024_1633_MOESM5_ESM.xlsx]

## Sheet: Figure 5d
	RNA Aptamer	replicate1	replicate2	replicate3	Mean	Mean/normalized	STDEV	STDEV/normalized
NBSI	Clivia	3383	3807	3359	3516.33	1	252.011	0.0716686
	Broccoli	58	59	86	67.6667	0.0192435	15.885	0.00451749
NBSI571	Clivia	2500	2581	2623	2568	1	62.522	0.0243466
	Broccoli	10	22	31	21	0.00817757	10.5357	0.00410267
DFHBI	Clivia	43	31	0	24.6667	0.00394393	22.1886	0.00354771
	Broccoli	6180	6317	6266	6254.33	1	69.2411	0.0110709
