# Supplementary material for: Structural basis of a small monomeric Clivia fluorogenic RNA with a large Stokes shift
Source: Nat Chem Biol. 2024 May 30;20(11):1453–60. doi: 10.1038/s41589-024-01633-1 (PMC11511665; doi:10.1038/s41589-024-01633-1)
Supplement: Supplementary file 6 — Statistical source data. [file 41589_2024_1633_MOESM6_ESM.xlsx]

## Sheet: Figure 6d
		Copy number of CM modules
			1x	2x	4x	6x	8x	10x	12x
		Cell #1	71.922	105.057	132.321	99.037	211.611	121.118	14.973
		Cell #2	46.704	171.624	119.154	195.484	292.552	88.316	20.956
		Cell #3	34.963	90.342	154.64	310.802	289.062	183.673	57.51
		Cell #4	62.875	131.23	130.061	175.112	265.583	126.818	45.806
		Cell #5	124.833	64.453	135.812	105.6	183.618	119.547	37.356
		Cell #6	69.601	109.275	148.173	297.095	144.98	138.4	27.43
		Cell #7	52.981	69.337	136.639	286.893	131.25	101.925	68.039
		Cell #8	39.13	59.693	125.027	85.55	216.383	55.684	36.95
		Cell #9	49.375	60.856	195.552	102.62	160.947	70.575	15.881
		Cell #10	49.375	83.019	82.685	200.812	153.91	89.542	26.173
		Cell #11	35.261	84.721	81.37	145.254	198.25	74.425	26.065
		Cell #12	68.751	73.141	129.344	89.45	157.542	71.74	14.948
		Cell #13	53.011	110.229	119.931	92.123	227.113	58.833	21.889
		Cell #14	41.921	132.621	79.198	156.562	168.045	93.868	22.943
		Cell #15	48.113	109.978	119.321	127.426	300.789	103.841	20.469
		Cell #16	56.2	93.932	135.162	105.441	126.81	67.588	24.5
		Cell #17	39.036	136.574	89.679	129.662	130.615	68.768	18.22
		Cell #18	28.12	124.142	150.625	117.302	243.877	70.416	40.506
		Cell #19	72.133	181.774	85.607	174.705	116	95.455	43.784
		Cell #20	16.815	149.992	94.875	146.875	215.409	87.352	82.08
		Cell #21	38.301	94.2	133.979	216.177	153.47	87.349	25.561
		Cell #22	57.488	123.484	91.536	117.805	131.093	183.638	40.756
		Cell #23	53.417	83.428	107.455	110.769	171.273	94.375	15.592
		Cell #24	32.15	108.641	94.895	145.772	316.611	96.492	39.818
		Cell #25	105.018	72.757	83.038	127.13	360.32	101.329	23.844
		Cell #26	19.462	67.758	82.5	213.278	244.348	66.667	25.076
		Cell #27	30.828	84.906	81.659	124.463	207.276	91.346	38.428
		Cell #28	28.249	83.519	133.693	207.885	250.809	73.752	11.359
		Cell #29	24.852	72.73	103.909	169.836	198.347	62.694	18.138
		Cell #30	30.324	61.372	117.983	97.307	181.35	66.679	27.893
		Cell #31	29.032	71.102	145.075	184.383	161.668	87.644	44.487
		Cell #32	32.101	86.533	122.436	142.473	207.109	97.906	26.917
		Cell #33	54.331	65.402	177.072	163.089	185.257	46.332	20.181
		Cell #34	43.128	80.318	155.111	121.763	115.438	56.992	23.301
		Cell #35	43.082	105.444	154.44	182.355	170.466	96.788	17.642
		Cell #36	45.914	47.06	98.405	176.754	195.77	82.668	18.238
		Cell #37	32.424	49.602	122.4	87.293	217.6	145.984	15.34
		Cell #38	38.855	53.461	75.844	142.308	142.341	60.467	32.704
		Cell #39	37.737	72.5	57.802	112.138	217.446	95.71	45.012
		Cell #40	35.762	97.779	69.972	197.972	197.797	80.263	50.456
		Cell #41	50.603	106.051	88.429	138.304	137.913	80.525	53.649
		Cell #42	44.724	103.665	101.189	109.654	175.773	154.701	29.104
		Cell #43	45.385	105.381	109.432	109.5	218.255	207.508	40.247
		Cell #44	37.708	71.946	157.932	96.25	239.742	81.012	41.597
		Cell #45	20.217	133.122	82.533	101.125	274.163	145.582	36.421
		Cell #46	36.524	85.62	144.575	139.888	286.109	132.548	26.531
		Cell #47	48.672	64.988	99.782	128.937	179.58	126.435	30.688
		Cell #48	29.294	98.459	110.075	75.847	184.973	75.774	30.469
		Cell #49	40.045	103.715	108.41	72.367	213.395	34.393	15.655
		Cell #50	44.248	81.439	103.91	78.679	203.122	62.219	22.152
		Cell #51	50.089	111.025	106.053	247.855	145.25	85.712	23.577
		Cell #52	39.535	125.867	91.344	171.259	130.655	124.871	30.125
		Cell #53	40.195	75.938	148.751	142.869	149.312	79.952	27.225
		Cell #54	66.264	207.034	153.607	207.989	195.16	112.234	24.44
		Cell #55	61.688	140.532	160.17	209.647	187.434	114.431	23.53
		Cell #56	50.45	89.9	174.542	159.066	136.113	85.295	27.576
		Cell #57	25.187	139.47	214.181	159.37	108.524	44.634	15.682
		Cell #58	30.16	114.412	190.712	212.5	132.347	53.924	22.446
		Cell #59	30.978	96.048	140.367	189.614	108.664	53.299	21.108
		Cell #60	71.186	121.863	109.883	201.807	189.078	70.025	9.515
		Cell #61	28.071	71.306	141.787	168.796	139.629	138.634	13.375
		Cell #62	45.954	92.214	98.15	224.633	93.301	94.404	19.707
		Cell #63	27.974	142.563	87.647	120.667	196.635	109.855	13.114
		Cell #64	21.911	74.068	89.059	126	143.207	106.103	49.139
		Cell #65	49.373	121.538	171.018	208.834	223.117	87.077	28.054
		Cell #66	22.642	77.053	209.125	180.896	210.375	99.122	26.319
		Cell #67	19.708	125.957	113.378	177.528	146.545	67.764	13.276
		Cell #68	25.131	107.013	137.367	155.383	181.083	73.141	27.383
		Cell #69	21.974	107.449	96.639	120.332	154.139	126.194	40.551
		Cell #70	46.237	94.704	68.656	90.292	182.098	88.646	68.112
		Cell #71	51.051	170.564	147.122	181.013	138.881	68.621	35.109
		Cell #72	41.883	182.838	80.375	143.927	134.888	78.301	49.343
		Cell #73	22.791	103.41	97.625	117.688	172.277	180.062	76.44
		Cell #74	44.911	179.247	102.225	132.91	104.908	171.599	51.861
		Cell #75	48.534	85.638	59.872	105.718	147.23	119.995	41.454
		Cell #76	61.126	128.511	73.438	214.064	142.831	145.284	28.228
		Cell #77	45.999	123.585	82.239	125.446	168.619	143.391	42.812
		Cell #78	42.648	150.467	187.889	114.007	175.938	102.986	33.992
		Cell #79	65.1	159.712	244.994	126.702	174.975	96.479	52.732
		Cell #80	65.435	114.538	143.091	167.297	295.62	53.324	50.782
		Cell #81	89.087	70.973	106.516	90.55	223.586	70.726	21.865
		Cell #82	25.412	106.368	152.611	147.535	153.247	62.643	13.561
		Cell #83	32.888	100.124	65.244	205.288	170.341	86.827	15.658
		Cell #84	36.819	111.318	142.509	178.016	135.528	107.204	12.894
		Cell #85	48.525	91.12	160.722	125.968	291.942	56.474	15.659
		Cell #86	47.185	68.365	117.534	133.627	141.677	65.452	21.375
		Cell #87	65.284	86.63	142.837	141.09	208.913	64.316	24.907
		Cell #88	63.257	74.679	154.288	85.234	222.651	121.879	15.165
		Cell #89	63.069	73.161	141.727	237.975	191.15	95.399	15.207
		Cell #90	54.927	117.938	124.929	143.397	167.026	89.448	28.114
		Cell #91	28.474	100.039	166.731	170.098	146.478	70.408	21.647
		Cell #92	16.015	111.993	97.167	120.706	184.633	87.051	14.118
		Cell #93	26.318	72.519	115.417	151.938	176.162	82.74	19.6
		Cell #94	25.493	122.884	82.156	202.206	214.767	116.738	38.707
		Cell #95	64.899	130.479	99.184	116.818	112.976	63.173	50.862
		Cell #96	43.667	109.759	117.344	187.975	163.872	74.954	38.701
		Cell #97	24.355	108.047	86.367	175	140.008	68.579	66.15
		Cell #98	48.831	125.583	97.795	174.558	129.468	67.56	31.6
		Cell #99	58.448	115.074	55.714	166.503	111.983	140.268	37.044
		Cell #100	48.692	111.381	77.593	155.733	114.464	95.811	42.627
		Cell #101	40.29	65.025	74.975	128.451	199.92	65.215	29.532
		Cell #102	39.287	92	90.609	90.59	106.205	121.601	26.583
		Cell #103	35.461	95.522	112.017	157.56	104.824	94.511	16.144
		Cell #104	31.893	143.239	93.044	75.215	132.338	58.991	14.616
		Cell #105	26.282	123.071	113.569	83.504	150.459	117.25	15.379
		Cell #106	42.65	111.349	139	77.395	261.521	136.788	22.262
		Cell #107	38.202	89.898	141.81	87.827	182.472	102.598	23.917
		Cell #108	32.185	111.207	97.77	95.329	269.393	65.723	21.188
		Cell #109	21.536	73.028	70.662	69.305	212.443	61.584	24.492
		Cell #110	32.941	92.188	94.871	110.633	227.117	50.887	13.812
		Cell #111	45.557	81.827	81.577	88.214	294.331	82.257	16.535
		Cell #112	50.374	82.257	106.179	99.685	203.682	99.216	15.669
		Cell #113	36.485	89.293	95.639	116.442	280.656	73.919	26.266
		Cell #114	51.632	112.88	101.281	177.903	386.367	73.901	13.511
		Cell #115	22.786	90.5	105.75	205.743	130.531	83.867	11.892
		Cell #116	53.615	80.271	88.895	247.784	184.647	147.593	51.886
		Cell #117	41.112	70.181	82.535	221.734	179.608	57.457	49.621
		Cell #118	36.609	94.83	79.607	200.466	243.868	162.008	21.307
		Cell #119	35.35	71.369	95.534	210.953	163.141	57.066	31.036
		Cell #120	46.584	66.94	218.555	212.763	204.773	48.438	34.288
		Cell #121	61.706	77.944	205.557	184.836	239.728	137.826	24.488
		Cell #122	29.262	103.443	115.795	153.902	114.175	73.642	34.185
		Cell #123	31.424	91.164	84.399	181.514	239.082	106.946	15.566
		Cell #124	39.815	68.656	177.091	155.121	155.894	90.802	30.908
		Cell #125	56.453	98.707	132.174	170.006	91.429	96.841	18.408
		Cell #126	22.361	81.701	125.174	205.71	124.429	57.815	18.155
		Cell #127	35.957	88.4	107.516	196.375	124.286	54.928	21.679
		Cell #128	23.699	77.948	205.889	93.731	88.25	112.656	15.018
		Cell #129	37.409	58.458	118.974	146.932	107.776	123.033	41.414
		Cell #130	27.5	102.812	158.694	161.083	139.114	116.89	39.824
		Cell #131	21.205	95.386	122.989	164.547	90.875	68.705	19.506
		Cell #132	31.079	69.842	59.532	155.74	92.227	56.041	21.625
		Cell #133	33.57	92.771	125.739	96.673	144.259	79.885	16.637
		Cell #134	34.596	78.303	73.663	130.927	193.246	54.253	35.554
		Cell #135	32.23	101.773	77.603	125.421	92.239	80.875	19.808
		Cell #136	33.982	119.017	187.75	79.289	254.48	116.938	21.218
		Cell #137	42.724	55.907	113.639	71.679	204.665	143.216	25.791
		Cell #138	33.696	79.291	78.75	99.704	256.786	71.75	25.667
		Cell #139	41.294	114.62	195.598	107.333	208.329	71.836	25.135
		Cell #140	36.234	50.847	95.037	178.725	175.741	106.987	34.505
		Cell #141	35.833	109.787	159.548	202.212	204.27	67.166	25.067
		Cell #142	31.563	87.578	126.948	114.184	189.167	81.878	27.604
		Cell #143	27.649	89.195	114.661	122.297	125.908	55.704	32.049
		Cell #144	29.634	114.233	119.8	153.016	170.025	49.764	28.953
		Cell #145	28.649	75.696	105.099	125.197	140.768	160.387	27.887
		Cell #146	28.702	61.145	111.717	118.867	122.191	60.831	41.768
		Cell #147	40.892	63.283	79.14	88.015	119.92	76.281	31.563
		Cell #148	29.953	61.868	137.3	94.675	172.351	52.886	31.098
		Cell #149	35.338	107.918	87.607	105.631	166.719	89.511	36.187
		Cell #150	35.374	60.462	107.961	370.375	104.126	130.062	18.175
