# Supplementary material for: Structural basis of a small monomeric Clivia fluorogenic RNA with a large Stokes shift
Source: Nat Chem Biol. 2024 May 30;20(11):1453–60. doi: 10.1038/s41589-024-01633-1 (PMC11511665; doi:10.1038/s41589-024-01633-1)
Supplement: Supplementary file 7 — Statistical source data. [file 41589_2024_1633_MOESM7_ESM.xlsx]

## Sheet: Extended Data Figure 3b
	Normalized fluorescence intensity of Clivia mutants U7A, U7C and U7G plotted as a function of NBSI concentration
	NBSI concentration (μM)	replicate1	replicate2	replicate3	Mean	Mean/normalized	STDEV	STDEV/normalized
WT	0	65	74	74	71	0.0621898	5.19615	0.00455136
	0.005	146	168	134	149.333	0.130803	17.2434	0.0151036
	0.01	216	212	204	210.667	0.184526	6.1101	0.0053519
	0.02	321	339	307	322.333	0.282336	16.0416	0.014051
	0.04	470	513	440	474.333	0.415474	36.6924	0.0321392
	0.06	638	566	661	621.667	0.544526	49.5614	0.0434113
	0.08	616	641	581	612.667	0.536642	30.1386	0.0263987
	0.1	670	678	644	664	0.581606	17.7764	0.0155705
	0.2	701	740	751	730.667	0.64	26.2742	0.0230138
	0.3	833	786	810	809.667	0.709197	23.5018	0.0205854
	0.4	901	888	942	910.333	0.797372	28.1839	0.0246866
	0.5	897	905	876	892.667	0.781898	14.9778	0.0131192
	0.8	879	966	811	885.333	0.775474	77.6938	0.0680528
	1	988	1038	907	977.667	0.85635	66.1085	0.0579051
	1.2	963	1038	926	975.667	0.854599	57.0643	0.0499832
	1.5	993	973	1007	991	0.868029	17.088	0.0149676
	2	997	1011	1049	1019	0.892555	26.9072	0.0235683
	2.5	1137	1186	1102	1141.67	1	42.194	0.0369581
U7A	0	67	72	66	68.3333	0.059854	3.21455	0.00281566
	0.005	123	130	124	125.667	0.110073	3.78594	0.00331614
	0.01	152	159	157	156	0.136642	3.60555	0.00315814
	0.02	232	233	239	234.667	0.205547	3.78594	0.00331614
	0.04	385	371	356	370.667	0.324672	14.5029	0.0127032
	0.06	437	469	471	459	0.402044	19.0788	0.0167113
	0.08	504	496	511	503.667	0.441168	7.50555	0.00657419
	0.1	570	576	567	571	0.500146	4.58258	0.00401392
	0.2	721	696	663	693.333	0.607299	29.0918	0.0254818
	0.3	765	851	834	816.667	0.715328	45.5448	0.0398932
	0.4	840	857	825	840.667	0.73635	16.0104	0.0140237
	0.5	834	911	885	876.667	0.767883	39.1706	0.0343099
	0.8	831	958	867	885.333	0.775474	65.4548	0.0573325
	1	891	965	959	938.333	0.821898	41.1015	0.0360012
	1.2	867	977	965	936.333	0.820146	60.3435	0.0528554
	1.5	971	1023	1051	1015	0.889051	40.5956	0.0355581
	2	969	1026	1055	1016.67	0.890511	43.7531	0.0383238
	2.5	1127	1156	1206	1163	1.01869	39.9625	0.0350035
U7C	0	65	58	63	62	0.0543066	3.60555	0.00315814
	0.005	127	133	130	130	0.113869	3	0.00262773
	0.01	200	186	214	200	0.175182	14	0.0122627
	0.02	302	317	321	313.333	0.274453	10.0167	0.00877368
	0.04	460	482	573	505	0.442336	59.9083	0.0524742
	0.06	594	610	631	611.667	0.535766	18.5562	0.0162536
	0.08	698	696	721	705	0.617518	13.8924	0.0121685
	0.1	749	762	745	752	0.658686	8.88819	0.00778526
	0.2	915	909	903	909	0.796204	6	0.00525546
	0.3	982	969	987	979.333	0.85781	9.29157	0.00813858
	0.4	979	1007	1029	1005	0.880292	25.0599	0.0219502
	0.5	1056	1044	1063	1054.33	0.923504	9.60902	0.00841664
	0.8	1002	1044	1138	1061.33	0.929635	69.6372	0.0609959
	1	1032	1038	1137	1069	0.93635	58.9661	0.051649
	1.2	1059	1111	1136	1102	0.965255	39.281	0.0344066
	1.5	1084	1054	1164	1100.67	0.964088	56.8624	0.0498063
	2	1091	1132	1211	1144.67	1.00263	60.9945	0.0534257
	2.5	1298	1340	1359	1332.33	1.16701	31.2143	0.0273409
U7G	0	73	68	70	70.3333	0.0616058	2.51661	0.00220432
	0.005	99	92	96	95.6667	0.0837956	3.51188	0.00307609
	0.01	116	111	113	113.333	0.0992701	2.51661	0.00220432
	0.02	150	161	135	148.667	0.130219	13.0512	0.0114317
	0.04	241	243	245	243	0.212847	2	0.00175182
	0.06	308	354	319	327	0.286423	24.0208	0.0210401
	0.08	432	384	374	396.667	0.347445	31.0054	0.0271579
	0.1	418	451	417	428.667	0.375474	19.3477	0.0169468
	0.2	555	621	589	588.333	0.515328	33.0051	0.0289094
	0.3	706	670	680	685.333	0.600292	18.5831	0.0162772
	0.4	818	794	762	791.333	0.693139	28.0951	0.0246088
	0.5	771	820	774	788.333	0.690511	27.4651	0.024057
	0.8	835	823	825	827.667	0.724964	6.4291	0.00563131
	1	1025	815	921	920.333	0.806131	105.002	0.0919719
	1.2	935	859	900	898	0.786569	38.0395	0.0333191
	1.5	983	894	1000	959	0.84	56.9298	0.0498654
	2	991	1023	967	993.667	0.870365	28.0951	0.0246088
	2.5	1184	1235	1156	1191.67	1.0438	40.0541	0.0350838

## Sheet: Extended Data Figure 3c
	Normalized fluorescence intensity of Clivia in 0 mM Mg2+ plotted as a function of NBSI concentration
	NBSI concentration (μM)	replicate1	replicate2	replicate3	Mean	Mean/normalized	STDEV	STDEV/normalized
0 mM Mg2+	0	0	0	0	0	0.00021097	0	0
	0.005	56.6667	56.6667	61.6667	58.3333	0.0184599	2.88675	0.000913529
	0.01	120.667	112.667	124.667	119.333	0.0377637	6.1101	0.00193358
	0.02	237	236	255	242.667	0.0767932	10.6927	0.00338376
	0.05	609.667	643.667	632.667	628.667	0.198945	17.3494	0.0054903
	0.1	1063	1069	1083	1071.67	0.339135	10.2632	0.00324785
	0.2	1567.67	1709.67	1702.67	1660	0.525316	80.0396	0.025329
	0.5	2434	2383	2362	2393	0.757278	37.027	0.0117174
	1	2783.33	2765.33	2835.33	2794.67	0.884388	36.3501	0.0115032
	2	3084	3100	3296	3160	1	118.051	0.0373579
	Normalized fluorescence intensity of Clivia in 2 mM Mg2+ plotted as a function of NBSI concentration
	NBSI concentration (μM)	replicate1	replicate2	replicate3	Mean	Mean/normalized	STDEV	STDEV/normalized
2 mM Mg2+	0	0	0.333333	0	0	0.000472144	0.19245	5.45184e-05
	0.005	175.667	206.667	171.667	170.667	0.0483475	19.1572	0.00542698
	0.01	325.667	437.667	334.667	334	0.0946176	62.2281	0.0176283
	0.02	700	833	724	703.667	0.199339	70.8825	0.02008
	0.05	1638.67	1926.67	1565.67	1594	0.451558	190.873	0.0540715
	0.1	2307	2817	2398	2361	0.668839	272.012	0.0770571
	0.2	3095.67	3452.67	3073.67	3057.33	0.8661	212.749	0.060269
	0.5	3459	3716	3358	3405.67	0.964778	184.578	0.0522884
	1	3504.33	3827.33	3612.33	3530.33	1.00009	164.427	0.04658
	2	3426	3706	3500	3459.67	0.980076	145.093	0.0411029
	Normalized fluorescence intensity of Clivia in 5 mM Mg2+ plotted as a function of NBSI concentration
	NBSI concentration (μM)	replicate1	replicate2	replicate3	Mean	Mean/normalized	STDEV	STDEV/normalized
5 mM Mg2+	0	0	0	0	0	0.000441151	0	0
	0.005	201.667	190.667	186.667	193	0.0510852	7.76745	0.00205597
	0.01	409.667	397.667	393.667	400.333	0.105964	8.32666	0.00220399
	0.02	778	805	808	797	0.210958	16.5227	0.0043734
	0.05	1838.67	1780.67	1715.67	1778.33	0.470708	61.5332	0.0162872
	0.1	2699	2631	2614	2648	0.7009	44.9778	0.0119052
	0.2	3384.67	3220.67	3218.67	3274.67	0.866773	95.268	0.0252165
	0.5	3458	3601	3598	3552.33	0.940268	81.7088	0.0216275
	1	3694.33	3677.33	3658.33	3676.67	0.973178	18.0093	0.00476688
	2	3883	3746	3706	3778.33	1.00009	92.8242	0.0245697
	Normalized fluorescence intensity of Clivia in 10 mM Mg2+ plotted as a function of NBSI concentration
	NBSI concentration (μM)	replicate1	replicate2	replicate3	Mean	Mean/normalized	STDEV	STDEV/normalized
10 mM Mg2+	0	0.333333	0	0	0	0.000269179	0.19245	5.18035e-05
	0.005	190.667	194.667	188.667	191.333	0.0515029	3.05505	0.000822355
	0.01	385.667	379.667	371.667	379	0.102019	7.02377	0.00189065
	0.02	792	768	808	789.333	0.212472	20.1329	0.00541935
	0.05	1898.67	1884.67	1857.67	1880.33	0.506146	20.8407	0.00560987
	0.1	2810	2793	2731	2778	0.747779	41.5812	0.0111928
	0.2	3371.67	3336.67	3445.67	3384.67	0.911081	55.6507	0.01498
	0.5	3669	3690	3628	3662.33	0.985823	31.5331	0.00848804
	1	3692.33	3726.33	3727.33	3715.33	1.00009	19.9249	0.00536335
	2	3752	3641	3673	3688.67	0.992912	57.1343	0.0153794
	Normalized fluorescence intensity of Clivia in 20 mM Mg2+ plotted as a function of NBSI concentration
	NBSI concentration (μM)	replicate1	replicate2	replicate3	Mean	Mean/normalized	STDEV	STDEV/normalized
20 mM Mg2+	0	0	0.333333	0.333333	0	0.000261575	0.19245	5.03401e-05
	0.005	197.667	206.667	201.667	202	0.0528381	4.50925	0.00117951
	0.01	399.667	437.667	385.667	407.667	0.106635	26.9072	0.00703825
	0.02	862	833	826	840.333	0.21981	19.0875	0.00499281
	0.05	1848.67	1926.67	1904.67	1893.33	0.495248	40.2161	0.0105195
	0.1	2738	2817	2826	2793.67	0.730752	48.4183	0.012665
	0.2	3438.67	3452.67	3544.67	3478.67	0.909931	57.5847	0.0150627
	0.5	3733	3716	3686	3711.67	0.970878	23.7978	0.00622489
	1	3789.33	3827.33	3787.33	3801.33	0.994333	22.5389	0.00589559
	2	3778	3706	3984	3822.67	0.999913	144.282	0.0377406
	Normalized fluorescence intensity of Clivia in 40 mM Mg2+ plotted as a function of NBSI concentration
	NBSI concentration (μM)	replicate1	replicate2	replicate3	Mean	Mean/normalized	STDEV	STDEV/normalized
40 mM Mg2+	0	0	0	0	0	0.000484144	0	0
	0.005	190.667	232.667	232.667	218.667	0.0529331	24.2487	0.00586994
	0.01	393.667	456.667	470.667	440.333	0.106592	41.0163	0.00992889
	0.02	874	948	936	919.333	0.222545	39.7157	0.00961405
	0.05	2018.67	2047.67	2063.67	2043.33	0.494634	22.8108	0.00552186
	0.1	2906	2992	2982	2960	0.716534	47.0319	0.0113851
	0.2	3659.67	3572.67	3596.67	3609.67	0.8738	44.9333	0.0108771
	0.5	3864	3750	3850	3821.33	0.925038	62.1718	0.0150501
	1	3831.33	3959.33	3989.33	3926.67	0.950537	83.9127	0.0203129
	2	4111	4053	4229	4131	1	89.6883	0.0217111

## Sheet: Extended Data Figure 3d
	Normalized fluorescence intensity of Clivia in 20 mM Ba2+ plotted as a function of NBSI concentration
	NBSI concentration (μM)	replicate1	replicate2	replicate3	Mean	Mean/normalized	STDEV	STDEV/normalized
20 mM Ba2+	0	0	0	0	0	0.000792707	0	0.000343252
	0.005	44.6667	51.6667	37.6667	44.6667	0.0265557	7	0.00416171
	0.01	87.6667	97.6667	89.6667	91.6667	0.0544986	5.2915	0.00314596
	0.02	163.667	178.667	163.667	168.667	0.100277	8.66025	0.00514878
	0.05	408.333	401.333	385.333	398.333	0.236821	11.7898	0.00700941
	0.1	836.333	861.333	885.333	861	0.511891	24.5017	0.014567
	0.2	1035.33	980.333	1053.33	1023	0.608205	38.0307	0.0226104
	0.5	1352	1437	1344	1377.67	0.819065	51.5396	0.0306419
	1	1566	1570	1445	1527	0.907848	71.0422	0.0422368
	2	1715.67	1709.67	1619.67	1681.67	0.999802	53.7773	0.0319722
	Normalized fluorescence intensity of Clivia in 20 mM Ca2+ plotted as a function of NBSI concentration
	NBSI concentration (μM)	replicate1	replicate2	replicate3	Mean	Mean/normalized	STDEV	STDEV/normalized
20 mM Ca2+	0	0	0	0	0	0	0	0
	0.005	126.667	138.667	138.667	134.667	0.0498088	6.9282	0.00256252
	0.01	345.667	278.667	237.667	287.333	0.106275	54.5191	0.0201649
	0.02	734.667	528.667	508.667	590.667	0.218468	125.108	0.0462734
	0.05	1379.33	1131.33	1156.33	1222.33	0.452102	136.539	0.0505015
	0.1	1867.33	1480.33	1615.33	1654.33	0.611884	196.426	0.0726515
	0.2	2414.33	1951.33	2028.33	2131.33	0.788311	248.091	0.0917607
	0.5	2711	2482	2351	2514.67	0.930094	182.21	0.0673934
	1	2787	2756	2522	2688.33	0.994327	144.88	0.0535866
	2	2847.67	2764.67	2498.67	2703.67	0.999999	182.321	0.0674347
	Normalized fluorescence intensity of Clivia in 1 M K+ plotted as a function of NBSI concentration
	NBSI concentration (μM)	replicate1	replicate2	replicate3	Mean	Mean/normalized	STDEV	STDEV/normalized
1 M K+	0	0	0	0	0	0	0	0
	0.005	160.667	162.667	160.667	161.333	0.0521832	1.1547	0.000373488
	0.01	323.667	340.667	321.667	328.667	0.106307	10.4403	0.00337691
	0.02	667.667	685.667	670.667	674.667	0.218221	9.64365	0.00311924
	0.05	1532.33	1189	1491.33	1404.22	0.454195	187.512	0.0606507
	0.1	2178.33	2072.33	2101.33	2117.33	0.684851	54.7814	0.017719
	0.2	2628.33	2581.33	2505.33	2571.67	0.831805	62.0672	0.0200756
	0.5	2889	2880	2906	2891.67	0.935309	13.2035	0.00427068
	1	3021	3035	2938	2998	0.969702	52.4309	0.0169588
	2	3286.67	3042.67	2945.67	3091.67	0.999999	175.701	0.0568306
	Normalized fluorescence intensity of Clivia in 20 mM Mg2+ plotted as a function of NBSI concentration
	NBSI concentration (μM)	replicate1	replicate2	replicate3	Mean	Mean/normalized	STDEV	STDEV/normalized
20 mM Mg2+	0	0	0.333333	0.333333	1	0.000261575	0.19245	5.03401e-05
	0.005	197.667	206.667	201.667	202	0.0528381	4.50925	0.00117951
	0.01	399.667	437.667	385.667	407.667	0.106635	26.9072	0.00703825
	0.02	862	833	826	840.333	0.21981	19.0875	0.00499281
	0.05	1848.67	1926.67	1904.67	1893.33	0.495248	40.2161	0.0105195
	0.1	2738	2817	2826	2793.67	0.730752	48.4183	0.012665
	0.2	3438.67	3452.67	3544.67	3478.67	0.909931	57.5847	0.0150627
	0.5	3733	3716	3686	3711.67	0.970878	23.7978	0.00622489
	1	3789.33	3827.33	3787.33	3801.33	0.994333	22.5389	0.00589559
	2	3778	3706	3984	3822.67	0.999913	144.282	0.0377406
