# Supplementary material for: Structural basis of a small monomeric Clivia fluorogenic RNA with a large Stokes shift
Source: Nat Chem Biol. 2024 May 30;20(11):1453–60. doi: 10.1038/s41589-024-01633-1 (PMC11511665; doi:10.1038/s41589-024-01633-1)
Supplement: Supplementary file 8 — Statistical source data. [file 41589_2024_1633_MOESM8_ESM.xlsx]

## Sheet: Figure 3c , Extended Data Fig4
	200 μM NBSI in H2O																																					200 μM NBSI in buffer
	NBSI_SYN_10	NBSI_SYN_15	NBSI_SYN_20	NBSI_SYN_25	NBSI_SYN_30	NBSI_SYN_35	NBSI_SYN_40	NBSI_SYN_45	NBSI_SYN_50	NBSI_SYN_55	NBSI_SYN_60	NBSI_SYN_65	NBSI_SYN_70	NBSI_SYN_75	NBSI_SYN_80	NBSI_SYN_85	NBSI_SYN_90	NBSI_SYN_95	NBSI_SYN_100	NBSI_SYN_105	NBSI_SYN_110	NBSI_SYN_115	NBSI_SYN_120	NBSI_SYN_125	NBSI_SYN_130	NBSI_SYN_135	NBSI_SYN_140	NBSI_SYN_145	NBSI_SYN_150	NBSI_SYN_155	NBSI_SYN_160	NBSI_SYN_165	NBSI_SYN_170	NBSI_SYN_175	NBSI_SYN_180	NBSI_SYN_185	NBSI_SYN_190	NBSI_SYN_10	NBSI_SYN_15	NBSI_SYN_20	NBSI_SYN_25	NBSI_SYN_30	NBSI_SYN_35	NBSI_SYN_40	NBSI_SYN_45	NBSI_SYN_50	NBSI_SYN_55	NBSI_SYN_60	NBSI_SYN_65
Wavelength (nm)	Intensity (a.u.)
300	-3.63993	-2.2877	-4.34003	-6.3281	1.0793	-7.62344	-2.99921	-0.93727	0.39233	-0.27565	-4.30518	-1.71677	-8.32944	2.30977	-4.37625	-3.00805	-5.66055	4.26091	-2.99477	-3.65252	-4.98852	-1.3388	-2.29585	-7.6905	-9.03081	-6.99477	-3.72054	-8.3928	-4.33607	-7.6905	-1.59518	-6.3281	-5.6506	-4.27612	-4.98942	-3.6703	-3.63087	0.66007	0	-1.32979	0	-4.66978	-1.3947	0.68074	-1.34228	1.40056	-0.6605	1.34048	0
300.93	-11.2096	-7.72183	-2.91746	-7.01728	-4.97949	0.54948	-4.94784	-2.94744	-5.63606	-3.48719	-4.21691	-6.3281	-0.7764	-2.18159	-3.57138	-7.0135	-3.42745	-0.76869	-2.19302	-8.44227	-2.8655	-1.54995	-9.16498	-2.06976	-5.63027	-0.18476	-2.13523	-1.51711	-7.75872	-2.0546	-7.01824	-6.3281	-7.02062	-5.62536	-2.17873	-6.3281	-8.42308	2.02293	0.67981	-2.04499	1.41343	2.75482	2.07039	-0.69348	5.06146	4.09277	2.76434	-0.71429	1.42248
302.03	-5.60504	-4.1636	-4.89646	0.12351	-4.21543	-8.51151	-3.3977	-0.44142	-2.63807	-3.45866	0.15138	-3.37825	-2.77444	3.11957	-2.65973	-3.43584	-5.58681	-0.8891	-7.78265	-4.79788	1.19635	-2.52293	-6.3281	-5.61074	-3.31379	-8.57193	0.81986	-6.3281	-2.74387	0.33856	-4.84001	-2.04239	-8.54213	-5.60189	-9.36301	-4.8389	-7.77633	-1.42755	0	2.21729	1.48368	0.72833	2.2338	-0.73584	5.97461	0.73801	0.71891	3.62056	2.19298
302.96	-10.2435	-4.01686	-4.78846	-4.81753	-4.83779	0.50561	-4.045	-5.56995	-7.07773	-5.57792	-7.86775	-10.1921	0.6217	-1.89679	2.80432	-0.93934	1.47221	-3.16605	-5.5223	-0.04867	-6.3281	-5.57167	-4.79318	-3.23452	-4.79201	-4.04674	0.7809	-5.54807	-2.45514	-4.76804	-11.9192	-5.54624	-7.08625	-8.61295	-0.8076	-3.14339	-1.58877	0	0	1.5015	0.78064	2.30415	6.91776	2.95858	4.69484	4.58365	5.46022	0.7734	-4.55235
304.06	-0.1121	-1.56998	-5.54563	-0.87639	-10.2995	-6.3281	-3.89699	-5.53256	-2.16144	0.12872	-5.5091	-3.12041	0.12351	-1.59624	-0.81629	-7.93971	-3.07343	-6.3281	-0.71913	3.43593	0.14963	-7.1498	-6.3281	-6.3281	-7.11489	-4.7152	-3.08398	-7.95412	-7.95412	-6.3281	-3.18592	-5.51642	-3.1535	-12.08	-5.50977	-2.22974	-3.8426	5.46448	0.8058	0	4.01606	7.94281	2.47934	-2.35849	4.99168	1.59872	-3.21027	2.42522	0
305	-3.93002	-2.27624	-3.99891	-6.3281	-5.50709	-0.78135	-8.847	-5.51178	-3.92233	-4.67247	0.46884	-1.41007	-0.56204	0.38331	-2.16837	-7.13979	-6.3281	-3.05478	-4.69545	-3.01958	1.0793	-6.3281	-5.5091	-2.99199	-9.61218	-3.04673	0.10794	-5.47632	-0.66467	-4.68337	-9.57486	-0.45562	-2.11225	-3.05478	-3.81764	-3.02777	-9.63116	-1.62999	0.78309	-4.84653	0	-0.83472	0.82919	3.21285	-1.61812	1.65153	-1.66806	1.64745	4.17014
305.93	-10.4706	-7.13456	-7.13586	1.03687	-8.83019	-1.50495	-3.75961	-6.3281	3.22051	2.06116	-8.00315	-0.49963	-3.73295	-7.98648	-0.46054	-3.82393	2.1753	-0.35031	-2.93827	6.1511	-0.50448	-4.68742	2.0894	-1.36122	-0.29882	-3.89304	-6.3281	-7.15798	-5.47921	-3.74635	-5.47921	-3.74857	-3.88908	-4.6187	-1.41812	-5.48706	-7.14577	5	0.81833	-1.7094	-1.63399	5.90717	3.39847	-1.63265	0	-1.657	4.2517	0.83403	0
307.03	-5.49408	-0.5951	-6.3281	-3.79646	-1.37761	-1.44609	-1.36122	-1.17346	0.41726	-4.66421	-0.3959	-2.10513	1.15942	-2.16491	-3.81344	-0.5286	-1.18672	-5.47121	0.6043	-0.55253	-1.33642	1.24765	-4.61431	-2.1475	2.01914	-6.3281	-5.48422	-4.59048	-0.46546	-9.56697	-3.8426	-5.50097	-4.62742	-2.17873	-7.16492	-10.4809	-3.82602	6.66112	4.24809	0	-5.7995	3.38696	9.21273	-0.84962	4.31406	-2.52951	0	3.43643	5.85774
307.96	-3.1785	-6.3281	-4.76438	-1.39389	-5.4996	-5.50641	-2.29585	-3.89699	-5.51576	-0.59979	-4.68201	0.21319	-2.98642	-0.67382	1.81522	-7.14045	-7.97014	-3.01135	-10.7064	-7.16563	-3.81554	-1.39389	-3.17104	-0.62313	-6.3281	-2.21288	-0.37066	-2.26637	-3.09186	-0.56679	-2.12995	-8.85548	-7.13979	-8.87048	-9.60679	-5.50234	-6.3281	0	-1.5873	4.10509	0	-2.48344	4.90998	9.04605	4.94641	3.42466	1.61681	2.43902	0.83195
309.06	-12.5153	-7.09263	-2.2991	-2.54023	-3.94904	-2.27624	-0.04374	-5.56299	-0.89332	-6.3281	-6.3281	-5.5407	-3.91847	0.1654	-9.49517	-0.71013	-3.89895	0.73072	-3.861	-0.06832	-5.54624	-2.363	-4.71129	-3.24406	-2.363	-6.3281	-7.11862	1.31716	-5.50977	-8.74162	-2.17183	-7.13913	-12.7332	-8.74941	-4.70341	-2.3567	-7.10631	0.76687	2.31125	-4.71698	1.50943	9.67742	-3.20256	0	5.54675	0.8	-0.7874	5.70497	4.93827
310	-5.57339	-4.87567	-5.59227	-1.79638	-5.58239	-7.09205	-1.09642	-3.38909	-6.3281	-7.08914	-7.85599	-8.66637	2.01155	-4.06907	-2.55452	-3.36074	-0.91434	-2.54023	-8.67002	-9.4003	-3.21768	-10.0181	-0.20722	-0.85508	-3.18839	-7.11427	-3.3296	-7.10631	-7.11675	-4.06907	-1.68054	-5.56182	-7.10631	-8.62519	-2.49375	-4.06053	-8.65369	-1.43781	-3.01205	-0.74516	1.44509	-1.52323	-0.76864	6.08365	2.2779	5.2161	1.55159	0.76923	0
311.07	-2.64079	-4.18525	-1.14676	-4.87038	-7.88574	-9.31095	-7.06994	-1.19237	-1.96447	-0.31759	1.00865	3.34452	-2.71016	-2.6051	1.06835	-1.76883	1.35829	-3.27234	-3.13322	-3.32059	-3.2955	2.5872	-4.10423	-1.8438	-1.62959	-1.16205	-7.08453	-4.84222	-7.08339	-7.09911	-6.3281	-2.51713	-9.37456	0.43373	-7.1027	-7.85366	-6.3281	-3.5791	-2.18659	6.60308	1.43472	-1.54202	-3.02115	1.55039	4.39239	-3.79939	3.86997	-2.25734	11.1029
312	-6.3281	-7.78159	-6.3281	-7.80959	-3.38693	-3.3826	-8.50834	-1.14292	-9.24994	-7.8063	-4.09097	-1.85383	-4.83557	-3.39125	-1.12751	-2.59397	-1.73392	-0.14572	-3.33857	1.14016	-4.01864	2.7628	-6.3281	-2.63534	-6.3281	-4.81065	1.83213	-6.3281	-1.77575	-8.64292	-6.3281	-4.83334	-5.58406	-6.3281	-3.28859	-4.0502	-8.67002	-2.8715	-2.31839	4.58365	-1.49589	0.75245	-0.73855	5.22388	0.7485	6.08828	2.29008	4.48766	0
313.07	-7.83526	-5.59711	-6.3281	-4.8095	-1.84045	-1.68414	-0.30401	-2.43705	-1.68054	-7.1015	-7.78583	-4.81753	-5.56533	0.54737	-1.67333	-0.29492	-3.2955	-4.75578	-5.57053	2.79044	-2.54881	-5.53634	-5.57396	-4.7741	-8.63048	-9.31988	-8.58714	-6.3281	-4.02572	-2.39419	-5.55709	-6.3281	-7.8992	-2.31848	-6.3281	-2.34404	-6.3281	-2.22058	3.79651	-2.34375	3.80807	4.74308	-3.13234	3.74532	4.61894	1.53965	-5.38048	3.84025	3.87898
314	-3.23452	-5.56123	-3.18592	-0.71013	-5.52746	-3.95656	-4.73321	-0.81629	-6.3281	-5.52874	-6.3281	-0.62778	3.78076	-3.16855	-3.98801	-1.33227	-3.86505	-3.09969	-8.73003	-7.12239	-3.95093	-0.02393	2.41593	-3.11008	-3.21526	1.46006	1.09152	-4.7533	-6.3281	-6.3281	-7.94885	-6.3281	-3.1535	-4.73575	-4.69545	-4.73954	-3.20066	0	-0.80451	-0.78493	-1.6247	8.0064	-0.79936	-2.34375	-2.42522	1.64339	-0.82102	0.77459	-4.11862
315.07	-4.68876	-4.68742	-4.65866	-5.49198	-4.65726	4.46924	-7.17413	-3.76838	-7.17199	-3.8711	-10.544	-3.78357	-9.7557	-3.82184	-3.80072	-8.03023	-0.54776	-0.71913	-4.66697	-8.84277	-4.66283	-3.83848	-7.15798	-3.79003	-3.73743	-6.3281	0.41158	-3.77056	-7.16422	-6.3281	-2.98921	-5.46455	-1.22172	-10.5654	-4.6187	-6.3281	-4.63319	-2.51678	-5.78512	4.12882	-0.85911	3.41006	0	-1.65426	6.76247	-4.21941	3.37838	-0.86207	7.61421
316	-6.3281	-2.8679	-4.56909	-3.764	-4.54716	-1.95747	-2.80698	-7.22336	-6.3281	1.54591	-5.43205	-5.45398	-2.92095	-3.67089	-4.58897	-2.8679	2.49024	0.77039	-3.68726	-1.94214	-3.56058	-6.3281	-2.75986	-2.8619	-7.23637	-7.22096	3.2705	-0.0218	-1.91893	-6.3281	-3.7307	-9.81851	-11.7827	-5.4555	-4.51322	-6.3281	-6.3281	-4.37445	1.78731	2.64085	0.85985	-0.9009	4.29923	0	4.38596	5.32387	0.89366	-2.62927	-0.90498
317.07	-2.69834	-4.53277	-6.3281	-7.22016	-1.75354	4.1781	0.94462	-4.4484	-6.3281	-4.48479	-6.3281	-1.69418	-6.3281	-5.36378	-1.85583	-5.38737	2.16246	-3.46551	-3.61071	-5.38825	-0.78794	-4.49492	-4.47454	-3.61563	2.10676	-3.50856	-5.3996	-4.49492	-14.8751	-8.20957	-6.3281	-4.47454	-8.17483	-4.45017	-9.09563	-6.3281	-5.37753	5.53506	-3.77715	0	-1.8315	-2.80112	4.73037	3.74181	-3.71402	-1.80343	0.92336	0.90744	2.87356
318	-3.50856	-8.23105	-6.3281	-0.54776	-1.48314	-1.52503	-2.47082	-5.37572	-4.43057	-5.39177	-2.5222	-3.46004	7.06903	-3.44349	3.96189	-2.5222	-0.43419	2.19462	-3.40127	-1.59326	-5.37481	-4.41606	-8.22384	-5.38292	-2.49301	-6.3281	-1.51578	1.53817	-6.3281	-5.36471	-3.47096	-8.21668	-6.3281	0.28191	-3.42675	-10.9923	-3.44626	1.98807	-0.97087	5.76369	0.91743	1.93424	-0.998	-2	-1.95503	3.89105	-1.95695	5.67108	-5.7971
319.07	-6.3281	1.51503	-10.2535	-6.3281	-2.38722	-1.46429	-5.32004	-8.34627	3.63206	2.69898	-2.42566	-2.42185	-0.3341	-5.30456	0.59573	2.73534	-1.23645	-6.3281	-5.3251	-8.36269	1.79372	-3.346	1.89389	-4.28102	-4.34003	-8.31223	-0.39925	-5.32409	-10.3482	-4.30381	-10.3849	-8.38996	-9.31615	-0.2119	-6.3281	-2.38333	-3.3311	-8.12183	4.14508	-8.92857	1.93986	3.003	2.06612	10.2987	-7.85855	-2.97619	-8.03213	3.97614	0
320	1.94491	-4.26837	-0.27972	-2.3241	-1.18407	-5.28752	-6.3281	-4.26837	-2.27542	5.708	-3.31303	-6.3281	-2.23812	-1.11434	-8.39422	1.0793	-2.11314	-0.14254	0.9033	-3.346	-5.3077	-9.39873	-5.2886	-4.20044	-5.30351	-8.3985	-5.32409	-10.5431	-6.3281	-14.4417	-6.3281	-6.3281	-2.08182	-1.25196	-13.7749	-5.33308	-5.28317	-1.06496	6.10376	-1.01937	-2.05973	-2.08768	1.05263	1.0395	-2.08333	0	-2.03666	6.1287	3.09278
321.07	-4.26625	-9.33412	-6.3281	-5.30874	-7.38407	-9.40503	-2.17442	-5.2699	-2.20014	-1.076	-10.3361	-4.25771	-5.29183	-5.26087	-6.3281	-10.5744	0.91078	-5.27325	-9.44661	-5.28317	-2.19587	-2.25063	2.06644	-10.4307	-8.38572	-3.27622	0.77849	-0.12335	-4.22726	-2.2423	-4.21617	-6.3281	-10.4433	-6.3281	-5.31184	-5.28752	-9.49266	3.1881	0	0	3.10238	0	-5.20833	0	5.24659	4.10256	7.36842	3.14136	-1.05374
322	-7.3454	-8.30049	-12.4195	-7.38184	-0.04538	-3.26688	-6.3281	-5.29611	1.80198	-0.15526	3.99181	-3.23532	-4.25985	-5.30351	-0.07159	2.01392	-5.2993	1.8435	-3.25433	-4.24694	-4.25557	-3.27622	-3.3666	-2.28361	-9.4177	0.86614	-3.27	-4.30381	-5.28968	-10.4307	-8.3985	-15.5118	-7.35903	-10.3685	-6.3281	-2.20864	-6.3281	-4.03633	-1.02775	7.27651	3.1746	3.04878	-5.18672	1.00705	-3.10238	-6.11621	1.0395	-1.01626	3.0581
323.07	-8.23105	-7.33011	-1.43094	-3.35486	-0.43998	-3.35486	-7.3085	-9.32212	-2.45214	-9.36762	2.49543	-4.37879	-3.27622	1.6799	-5.2993	3.80361	-2.36771	-3.28859	-5.32004	-12.1761	-6.3281	-6.3281	-3.3251	-3.27932	-0.50286	-3.35191	-13.3846	-2.23812	-7.32313	-8.30049	-12.3643	-2.3321	-3.3311	-8.3142	-7.30467	-11.531	-11.3786	-2.95567	6.84932	-1.98807	1.02459	5.13875	-1.97824	1.001	3.95257	-1.97628	3.0303	5.89391	1.01112
324	-2.65501	-5.39177	-6.3281	-7.30276	-6.3281	-8.25674	-0.55887	-10.2003	-0.60291	-9.18525	-2.52582	4.50933	-3.40413	1.3642	-7.28964	-0.44575	0.54812	3.26882	-3.38981	-7.25661	-6.3281	-3.40413	-4.42696	-1.57977	-0.50286	-10.2497	-14.065	-8.23832	-1.47844	-9.19617	-6.3281	-6.3281	-2.31204	-13.2111	3.32441	-6.3281	-7.28139	-3.82775	-2.87632	3.89105	-3.79867	-2.95567	2.81162	2.87356	10.2516	-0.98522	-0.9542	0	1.96271
325.07	-6.3281	-3.61071	0.03553	-5.42149	-1.76606	-3.54517	-3.54	-4.50162	-3.60578	-5.40645	-2.66845	-7.20994	-0.81846	-2.65501	-0.71538	2.05178	-1.54342	5.13321	-3.5322	4.92893	-3.61563	-1.88366	-0.91782	1.96683	-5.37844	1.01809	-7.25575	-7.2592	1.19069	-5.42394	-3.54	-4.47797	-4.49156	-3.52437	-11.8277	-1.79912	-10.1052	-3.60036	-1.87793	0	-3.68664	2.89296	4.59559	0	4.55789	5.70885	3.663	6.53595	4.69925
326	-4.51487	-8.98297	-9.89317	-7.21072	0.68329	-1.86382	2.68903	-1.77851	-0.07252	11.6899	-3.7262	0.89211	-3.56313	1.62946	-0.76224	4.76247	-0.69959	6.48068	-5.40645	1.05197	-2.75348	-3.56821	-2.6651	-2.63466	3.80081	-0.8686	1.08617	-5.40218	-5.41319	-9.91555	-3.64714	-7.24385	-13.763	-0.07252	-7.26181	-3.56567	-4.48309	-3.93701	2.7959	0.90992	0.89847	4.66418	-0.91075	4.5045	1.82482	0	6.34633	1.81984	4.63822
327.07	-6.3281	-0.10035	-6.3281	-4.52792	-6.3281	-1.83574	-5.42801	-4.47282	-7.229	-5.42801	-1.96129	-5.40474	0.07629	4.20745	1.83887	-2.60024	7.40816	-6.3281	0.95787	5.53321	1.82407	-1.53883	-5.42558	-6.3281	-5.43205	-7.24469	-8.17653	-7.26094	-6.3281	-2.58629	-9.00907	-8.15961	-9.96447	-8.09802	-5.42801	-7.23555	-2.63125	-1.93237	3.80228	0	1.85701	-6.28931	-1.81488	0	2.66904	2.72727	0.90662	-5.27705	2.83019
328	-1.91893	-4.51322	1.0316	-3.57328	-2.63807	-6.3281	-5.39701	-4.50827	2.93116	-4.51487	-0.03314	-4.46937	-13.6676	-0.02747	5.47934	1.30548	2.94833	0.25703	2.82941	0.96451	-7.26972	-0.59745	0.10572	-4.38824	0.18352	-5.40218	-4.43237	0.2385	-4.50162	-9.1214	1.13458	-1.62001	0.15938	-3.57075	-10.9663	-12.114	-7.23555	-3.74883	4.80769	0	0	-1.86047	-1.91571	3.73134	3.80228	0	-4.4964	6.46353	5.5918
329.07	-5.3909	-10.0525	-5.37663	-3.53741	-5.38737	-5.36841	2.53016	4.12817	-3.45454	0.31957	0.15338	-1.49251	5.06791	-0.68901	0.40267	1.38646	3.43752	6.40451	-3.45179	-2.48933	1.29821	-0.71538	-2.52582	-3.38981	-5.37117	-8.23468	-7.2715	-0.54218	-11.1497	-11.0674	-3.44349	-7.27061	-2.49669	-2.53304	-5.36005	-13.9617	-6.3281	6.73725	7.88177	3.79867	3.95257	-0.97466	10.9019	6.62879	4.77099	2.99103	5.85366	-2.88184	-3.96432
330	-0.6355	-7.31139	-5.35249	-5.34771	-13.2726	-9.2664	-1.44529	-2.34404	-5.3281	1.72019	5.14417	-5.36099	0.56166	8.73781	1.53044	5.78088	-0.31005	-2.31204	4.44565	3.41848	-0.4284	1.46917	1.52273	-2.348	1.65593	-3.34006	4.48802	-10.2535	-4.36924	-10.4307	-1.30298	-3.40982	-3.41548	-1.38739	-5.34963	-10.2574	-10.3361	0	0	1.93237	1.001	1.99203	-2.02224	3.861	7.74443	0.98619	1.01215	2.91262	10.0402
331.07	-4.37307	-6.3281	-4.35766	-3.42394	-6.3281	0.69296	0.56166	2.92164	-1.36779	1.50735	-4.44309	2.53889	2.7628	7.34377	-2.39883	3.8552	0.57525	5.69594	-2.43705	1.56923	3.52411	-0.44575	-4.32209	-3.41265	-5.33506	-3.24168	-3.31	-3.34896	1.68793	-3.38981	-7.30946	-4.3079	-8.3142	-11.2253	-7.33821	-5.31288	-13.2179	0	2.98507	1.94932	0.998	-1.00503	2.08986	-0.97943	2.92113	3	1.92308	1.9861	2.96443
332	-0.51978	-6.3281	-3.42675	-4.39574	-3.40127	-5.36285	0.40267	1.79372	0.31957	-1.52964	-2.38333	3.49508	2.46955	5.49456	-0.51978	3.38063	1.49968	2.53889	-2.43326	2.62712	0.47462	4.46679	-0.41094	-1.41651	0.53464	-1.43574	-1.36286	3.64198	-5.34288	0.70001	-9.31021	-5.35154	-3.33708	-12.4071	-12.257	-1.40684	-6.3281	2.96443	-1.9861	1.88324	0	3.96825	2.97619	6.82261	1.94742	0	3.9801	0.97087	8.89328
333.07	-7.25834	-2.47825	-6.3281	-7.25747	-8.18167	-4.40503	-0.531	11.9061	2.86307	-0.60291	9.57461	7.38394	0.42214	11.0464	0.24467	8.45022	2.43528	1.38646	3.29654	4.46679	-0.48015	0.25703	-0.50851	-8.22384	-2.50766	1.43135	-4.45544	-10.2267	-5.36471	-3.44626	-4.40872	-11.9304	0.22007	-0.64629	-2.41038	-11.2205	-7.2971	0	-1.96271	2.80112	5.68182	3.93314	3.861	2.82486	0	9.78474	5.83658	2.85171	9.87167
334	-5.38471	-9.15563	-13.8187	-8.16465	-5.39787	2.93974	-3.55546	6.63486	2.25968	2.05959	0.12351	3.02643	1.19069	3.75439	2.97422	1.04517	-0.4284	1.14155	6.74379	-1.75354	-1.88761	-1.61557	-2.58279	-5.36378	-7.23145	-10.9879	-10.962	-2.57576	1.44643	-3.55802	-10.0595	-5.40474	-3.52437	-5.38914	-6.3281	-7.24385	-3.47639	4.71254	0	7.38689	-5.60224	8.48256	-2.87356	0	3.62319	0.93458	8.41908	6.47549	2.78552
335.07	-0.79305	-7.23472	-7.22176	-5.43285	-7.24051	0.05876	3.5021	5.62043	6.70404	8.80992	8.87762	4.39576	10.7582	5.14586	4.54146	7.62538	4.56119	2.65662	-1.73252	5.64243	0.81475	-0.93242	-2.62097	-2.72125	-7.24807	-8.15626	-3.61808	-9.11621	-5.40645	-9.11104	-1.73252	-6.3281	-6.3281	-6.3281	-3.63752	-4.48138	-6.3281	-8.27967	7.18778	0.88496	2.7248	0.9058	-4.66418	4.52899	8.22669	-1.88501	2.7248	2.75482	9.09091
336	-9.89953	-9.76453	-6.3281	-5.43445	-5.45929	3.40641	-8.11063	10.1403	-2.78515	5.03553	3.31256	0.81475	9.10929	15.4869	6.78378	3.51089	8.95967	3.6719	4.47298	-0.20922	1.62243	0.77669	-2.73421	-1.99159	-1.09707	-2.74708	-7.22096	-5.47267	-6.3281	-6.3281	-7.22497	-4.53759	-8.09177	-5.44	-5.44627	-4.56444	-7.2339	-3.65631	3.6036	4.48431	1.80668	4.47227	5.48446	7.81929	8.05009	8.0573	11.5248	7.13649	8.1448
337.07	-2.782	-4.49156	-7.21542	-10.7256	-4.55662	3.25378	2.42846	-0.17155	1.37738	6.38376	6.14961	8.62352	6.71537	14.0109	10.0058	3.45837	4.55132	3.90207	-2.82241	5.77215	3.25378	-5.45702	0.81475	0.34412	1.6719	0.90517	-3.66381	-4.55191	-10.7179	-2.84984	-1.06033	0.75154	-1.98028	-4.57372	-2.03994	-7.24302	-0.19851	1.79051	0	0.88339	1.78412	6.1082	4.38982	13.2392	6.26118	4.35161	8.65801	5.28634	8.69565
338	-5.44236	-4.57985	-6.3281	-1.14676	-1.07416	9.3787	0.68944	6.70404	4.74515	14.2728	11.2312	15.5442	6.86451	10.7659	6.56957	-0.24115	7.97038	-1.81139	1.38398	-2.9724	-1.02306	-6.3281	3.00976	-8.8988	-0.13889	-9.80033	-0.14982	-1.07416	-1.91893	-3.70113	-7.20916	-8.94819	-4.58138	-4.63031	-2.04361	-2.85889	-4.61284	-1.77936	5.19031	3.4662	-0.86957	1.73913	-2.66193	4.43262	1.7316	-1.80668	6.77966	4.29553	9.87433
339.07	-4.57372	1.55971	-6.3281	-5.4828	-5.4555	7.26578	5.62749	2.36755	5.58679	5.68906	9.33769	9.22937	13.3974	16.9077	18.2765	9.33769	3.99892	-1.0371	0.64054	-2.8619	0.33301	-2.8828	4.24458	-1.08335	-0.3605	-4.62307	-9.77044	-1.95747	-2.94401	-6.3281	-5.46455	-7.20299	-4.595	-0.10588	-1.96129	-11.6331	-5.45626	4.4287	1.75901	6.90846	1.76056	5.22193	11.4236	7.79221	8.7108	8.66551	8.53242	12.069	7.73861
340	-3.6919	-7.20453	-4.65166	-6.3281	-2.77255	-0.4408	8.66308	6.28754	10.7367	3.98117	11.8852	9.25631	12.0358	11.7343	4.20745	9.86968	2.2189	5.29015	3.96349	4.46924	1.39722	2.16807	1.60141	-7.16213	-1.98783	-4.62016	-5.47194	-2.91804	-8.03459	-1.99535	-4.60693	-6.3281	-7.15251	-7.19767	0.43436	-7.19541	-0.2832	1.76678	0	0.86505	-3.47826	3.45722	0	7.77202	8.78735	9.54033	6.91443	12.3023	5.19931
341.07	-2.05094	-2.92095	-3.75741	-4.65025	0.39459	4.74515	1.99829	7.95761	12.8866	11.764	8.8746	15.4474	8.82341	8.88407	4.47821	8.70949	4.60545	5.06541	2.04711	5.32885	0.4059	-0.54776	-0.46546	-1.26054	0.46884	-3.81554	-2.08002	-2.94114	-4.63175	-0.46054	-5.49546	-8.85975	0.25084	-2.13699	-5.469	-0.47036	-4.64743	-4.2517	-3.46921	1.68492	5.05902	-2.58621	2.57732	9.01639	5.05051	2.50836	11.745	9.99167	9.54033
342	-3.83434	-7.14778	0.97117	-3.86909	-1.36532	1.03687	7.30461	5.40702	5.02632	12.4015	8.59727	12.5844	8.02596	9.68471	10.1599	8.87762	10.8428	7.7331	0.37206	-1.47373	-5.49058	-2.23645	-3.95656	-4.67521	-7.13391	2.74032	-2.25644	-1.46192	-5.52425	-8.76713	-7.14845	-6.3281	-5.49823	-3.05746	-12.1037	-3.861	-0.64167	10.1437	-0.819	4.87409	0	4.91803	3.99361	6.44122	8.83534	0.83126	10.467	12.4481	7.64007
343.07	-3.93194	-2.34086	-7.92555	1.382	-4.00432	2.08812	6.28025	8.78725	10.3254	12.5547	10.9133	9.1398	14.5213	10.8728	4.06358	5.71042	7.66879	4.86294	2.31969	2.29935	2.96702	-0.07322	-4.76804	-3.19331	0.57903	-1.55483	-8.69403	-1.70917	-9.50775	-0.9227	-0.75929	-1.61112	-4.77892	-10.2131	-5.5444	-4.77531	-4.76438	4.79233	0.77459	6.20155	3.13972	8.77193	5.59105	9.20952	10.0775	4.88599	9.31677	13.7207	11.8671
344	-3.28859	-2.45214	-9.3266	-2.3567	-1.07285	1.00327	4.03459	8.93907	11.46	12.1477	11.5568	15.46	9.28528	9.66027	10.4786	7.36011	-0.22123	0.40338	1.15693	4.3345	-4.82773	-7.06611	-4.82208	-4.73701	-1.7304	-2.58839	-4.72425	-7.08914	-10.2283	-6.3281	-8.60601	-4.78964	-4.78131	-6.3281	-5.56416	-7.85599	-4.81639	3.76506	3.01659	5.34759	3.80807	0	3.81971	3.74251	3.04183	10.0077	8.2769	8.53375	3.83142
345.07	-1.98971	-1.74095	-4.89029	-1.95811	0.72408	6.75329	5.62689	3.6719	3.16788	9.02277	13.6275	12.4988	12.8318	8.47105	14.1397	10.7342	8.17516	5.63004	2.40552	6.00862	-1.28851	-4.18371	4.88266	-4.83557	-4.87038	0.29441	-7.81068	-1.93893	-4.83668	-1.94214	-1.94214	-6.3281	-4.88406	-5.57735	-7.78689	-9.30651	-1.12364	7.45156	2.20426	3.59971	5.78453	4.37637	6.82853	5.31108	12.848	11.6959	15.873	8.94855	16.3934
346	-2.77949	-4.15577	-7.71123	-2.78703	2.12856	2.15846	2.88522	11.0693	11.4024	6.56588	20.6605	14.3862	12.3959	13.4879	2.24945	12.1378	4.99532	5.75434	-4.12384	3.01769	-0.70223	0.05035	2.43102	-2.8316	-4.21988	-1.3388	-2.02394	-4.20796	-2.77444	-5.6128	-3.50524	-4.17911	-7.03582	-4.18678	-7.03233	-7.03035	-4.18678	5.0578	0.70972	4.19874	2.14133	4.20463	7.19942	0	11.2202	10	11.5691	13.4466	10.0792
347.07	-4.91468	-1.9991	-3.6254	-2.22133	2.20068	3.9178	10.3617	13.8669	9.67746	17.185	12.5266	6.88469	10.235	9.56685	4.25764	6.46651	4.51788	3.40764	3.59394	2.83974	-0.02558	-0.15103	1.52343	-4.2302	-4.18525	-1.52041	-1.42957	-1.47037	-3.51912	-10.5239	-4.24187	-6.3281	-4.88926	-7.03432	-4.21543	-2.1701	-4.26341	3.50877	-2.11864	7.02247	0	0.69204	6.97837	7.05716	15.043	11.2915	8.40336	11.4865	5.10576
348	-4.91268	-0.39339	2.0401	0.70424	7.08998	3.99536	3.06787	17.3488	11.2528	18.8996	9.66633	8.53389	13.6306	9.53396	9.05651	7.08998	8.29178	6.31235	-0.61382	6.26812	-1.42271	-2.80201	-2.8679	-1.4771	-7.03582	-3.49122	-2.81687	-3.54259	-5.62239	-4.20796	-4.22873	-3.52502	-4.22579	-8.4187	2.08115	-0.72194	-1.39853	-0.68681	5.75954	0.68399	3.46741	-6.33357	9.34579	7.80142	14.3934	9.73574	2.14592	14.7472	9.85915
349.07	-2.78703	-5.60189	-1.5662	-0.67839	-2.11166	2.7628	8.54442	13.1977	8.13321	10.4904	13.8108	15.2446	8.89681	10.1103	10.7538	11.6525	9.19765	0.65514	6.51986	-2.87268	-2.09381	-2.77949	-3.45866	0.68452	-4.23313	-4.23459	-6.3281	-9.16297	-7.01776	-1.37761	-0.04319	-1.44325	-4.2491	-9.10395	-5.63173	-2.04545	-4.9295	0.71736	-2.11864	2.09205	7.28332	0.70771	4.35414	9.20028	15.4494	9.299	12.775	9.92908	4.33213
350	0.11889	-0.5352	-1.44325	-4.23459	4.2056	0.58275	14.9339	7.60918	15.8479	12.8237	14.2247	16.2389	14.6363	11.4923	7.51273	6.56588	12.2832	0.70424	-2.8679	-2.82915	-0.00344	-3.52305	-4.21988	-0.6301	-4.26908	-0.10834	-4.88614	-5.63606	0.05035	-2.81933	-8.43633	-4.92754	-2.06976	-5.63366	-4.91368	-7.7228	-4.24622	1.45455	6.19835	0	6.36492	4.35414	6.28492	3.58166	9.7629	12.8848	13.6888	8.42697	9.81079
351.07	-1.47373	-3.51714	-0.71013	-0.01231	4.07412	3.84139	13.3864	5.38795	9.07712	15.5897	18.1817	8.92848	16.4305	8.25109	9.12133	9.33026	3.25437	3.77291	3.16986	-0.89332	-0.17636	-2.85105	-1.53358	-4.90462	-2.25202	-2.67847	-2.87268	-9.13512	-5.62586	-3.56185	-3.55994	-2.91047	-7.00105	-4.94689	-2.17586	-2.20439	-4.9421	1.42552	3.42936	6.20262	5.5905	4.29185	4.78142	7.60193	11.822	7.06215	7.72472	9.63524	8.39748
352	-1.60476	-1.44665	-5.00184	-0.3281	4.45357	3.01769	8.8334	14.2198	5.56879	12.1172	12.9795	11.1921	10.3831	9.68257	6.40648	8.26076	2.50342	2.41433	3.68525	-0.43419	-2.92211	-0.25523	-0.97693	0.32083	-7.00791	-4.28032	-7.67581	-4.31873	-4.95069	-2.33609	-5.64922	-7.69891	-7.0015	-5.67875	-5.63269	1.00523	-7.00791	-4.84765	-1.34499	1.31148	2.02293	6.64452	1.33067	4.04585	11.1695	16.8577	10.8254	14.0562	7.58621
353.07	-3.21478	0.22927	-2.52582	-5.02006	0.59014	3.13562	15.0588	19.6377	17.6165	14.8425	15.6499	11.9109	10.2113	11.8537	11.4467	7.63129	2.91404	-1.16015	3.74112	2.61758	2.46035	-3.82027	-3.80921	-0.6427	0.53831	-5.67494	-6.95822	-2.53304	-6.3281	-5.68543	-8.85176	-5.06627	-6.96995	-4.39387	-2.55214	-6.3281	-1.91727	3.27869	0	6.89223	1.89753	5.13809	3.22581	7.59975	12.9116	12.8535	5.6926	7.74194	13.132
354	-6.92299	-3.3233	-5.13975	-1.06495	0.82327	12.4712	11.9201	11.7743	14.3697	14.0068	11.5503	12.1133	10.6211	14.1757	9.09447	7.78232	6.55246	6.1348	5.89683	0.20396	-4.56857	0.84464	2.10563	-1.41108	-2.12642	-8.19378	-5.11451	-3.91265	-6.3281	-1.00896	-3.94147	-2.64486	-2.149	-1.51463	-4.52087	-4.55085	1.05197	4.84262	2.42131	1.19332	2.38806	3.74766	4.19413	6.2383	9.40623	13.269	10.8108	11.0429	12.7042
355.07	-1.93732	-0.72272	-1.94454	-1.49719	1.19878	4.18656	12.3635	19.6531	17.4682	13.4196	9.18436	7.99034	9.20157	8.31398	3.59472	5.37758	3.4196	-1.17936	-0.17942	-2.40654	-1.92524	0.69133	-1.78523	-2.96488	-0.75086	-2.96676	-4.61968	-1.29736	-7.4343	-4.58392	-6.3281	-5.18785	-2.91319	-5.21328	-1.94454	-2.49878	-5.75602	-0.55679	4.40529	3.78174	2.2792	7.92303	4.43459	11.3122	11.4817	11.0132	8.08781	6.76056	11.0723
356	-4.82735	-1.81852	-4.33508	3.50626	7.06015	6.25711	8.74466	12.9542	17.8697	12.0542	12.3386	9.17163	8.053	9.71744	6.25395	8.6853	-0.53253	4.03996	3.40052	2.1375	-4.21729	-3.13151	-3.7103	-2.56871	-1.65521	-3.08311	-4.74749	-5.79505	-6.84517	-8.5454	-5.7942	-9.00476	-7.93067	-6.3281	-5.79984	-4.23605	1.46006	0.51177	1.5448	4.58248	2.14247	6.23377	4.17755	9.375	10.7637	11.0468	12.8342	14.0617	10.5208
357.07	-8.68105	-3.3768	2.09098	4.58099	2.96126	11.3162	8.50443	17.1954	19.0794	14.9897	10.515	12.2522	6.05426	6.85549	7.78382	6.74379	2.66811	2.10444	-0.39045	-2.51495	-2.90512	-3.88192	-5.31953	-3.41265	-2.01363	-4.34299	-3.91381	-7.32165	-5.35629	-6.81567	-4.29765	-2.86276	-5.83935	-7.30276	2.40129	-2.00534	-3.37825	2.40154	0	5.25813	3.53	1.47131	7.37826	12.4008	11.0803	10.7737	9.81354	12.018	11.7532
358	-1.98971	2.7628	4.41534	1.69893	1.4062	9.59546	12.8941	13.7612	15.5274	13.6541	12.5823	13.8934	9.0904	6.85371	9.459	1.45934	4.7369	2.13892	-1.30757	-0.39203	0.58115	-0.3648	-4.08696	-0.81846	-3.56058	-5.36887	-4.54478	-4.01436	-1.73463	-5.87967	-2.61925	-3.59959	-5.86685	-6.79847	-2.20534	-3.99275	0.01822	3.67309	2.31267	0.90212	3.27562	5.03432	6.3234	9.35891	10.168	13.6364	12.6754	9.31099	10.3676
359.07	-0.30884	-0.41094	-1.56809	4.54146	2.92726	10.1276	12.767	15.4916	14.6099	11.4384	11.4309	8.93574	8.49891	5.40804	3.79421	5.86702	0.33024	2.82795	2.46955	-0.47526	-1.71207	-1.00024	-3.03185	-5.48918	-3.33665	-4.62453	-4.19591	-6.3281	-4.62162	-2.99755	-2.96676	-7.15455	-5.92061	-4.66697	-3.25927	-2.44879	0.07941	2.05592	5.44389	0.83299	0.43745	6.65557	10.1366	12.1212	12.0632	11.1801	7.89692	8.3717	11.8243
360	-2.54739	-1.56998	0.86614	2.9038	7.90814	8.8926	15.1005	15.9383	15.9549	13.3019	10.1813	11.2158	6.51736	5.16615	4.80952	5.34661	2.94983	0.00351	-1.58877	0.32552	-0.83144	-0.34247	-6.3281	-5.5627	-2.2581	-7.53438	-4.32329	-2.29747	-5.10661	-3.96404	-6.74581	-5.49857	-4.34161	-3.51799	-3.13449	-3.2393	-0.40594	2.31839	2.64951	-0.3917	0.79523	7.1799	9.02669	14.9665	11.0106	10.8514	9.39702	8.9322	10.4923
361.07	-0.88148	-0.50992	0.15838	5.87127	9.75869	7.09472	9.84947	15.2975	10.4696	13.4998	10.4943	6.12473	4.50492	4.3533	4.53739	2.28936	3.19571	1.36984	-2.13603	0.25566	-1.83204	-6.3281	-4.84881	-3.26062	-4.42407	-2.90995	-5.56475	-6.71316	-5.1484	-2.91643	-4.44345	-2.13603	-3.60225	-4.08595	-4.10176	-2.58839	1.59942	1.07643	5.95681	5.44267	9.71267	4.75494	10.3742	10.1128	12.6099	9.6225	8.82353	9.45626	8.7619
362	-3.18125	-1.74741	0.09081	2.18109	8.52338	7.23992	18.2271	15.498	8.68384	11.7355	12.8821	8.84531	8.92553	5.82467	4.63681	4.98576	0.71415	-1.21862	1.38578	-0.7017	-1.69683	-1.32632	-3.09069	-4.5932	-1.70999	-4.86129	-4.88666	-6.68782	-5.61254	-5.22638	-4.83278	-3.46687	-6.3281	-5.97109	0.59105	-0.0344	1.2534	3.51494	3.8746	3.8115	5.11883	7.22282	6.19082	14.958	14.5849	11.2604	11.1654	11.698	5.14706
363.07	-0.33797	-2.03319	6.10713	4.2056	3.90731	10.5568	12.8389	16.3992	12.6178	13.0491	11.0416	7.21356	8.17516	9.23744	2.8236	0.6649	2.53714	0.86355	-1.8853	0.65758	-2.11018	-3.1023	-1.36356	-4.18754	-6.67034	-2.15036	-3.85286	-4.85914	-3.90008	-5.9771	-5.97223	-5.97512	-4.86665	-5.97096	-3.84231	0.52368	2.48247	1.77494	4.53911	3.84615	4.29492	8.42993	9.80736	8.83392	10.0539	13.2774	10.2319	10.2564	7.04473
364	-0.77833	2.43742	2.71022	4.44002	5.98182	11.6206	13.5922	10.2797	11.6252	10.9505	9.40552	11.6427	9.69754	7.50013	1.56569	3.49008	3.02441	-0.16198	0.28711	-0.86561	-4.21691	-4.53535	-4.1303	-4.53019	-1.43168	-1.54693	-0.73943	-5.95046	-2.98611	-5.23081	-4.17448	-4.49391	-3.70048	-6.69108	-4.85643	-1.21301	1.66028	3.24091	1.46039	3.5524	5.85437	9.02256	8.47458	10.8658	10.9971	12.2267	11.0497	6.1706	7.12411
365.07	-4.45264	-1.75145	4.05252	3.98511	6.35932	9.86166	14.932	13.5289	15.6167	8.84065	7.48087	8.09315	6.43616	5.04891	4.20232	3.9108	1.68716	-3.25944	1.86542	-0.75811	0.99367	-4.8095	-2.35038	-5.18394	-2.45364	-5.93332	-2.81933	-5.92569	-4.3313	-4.0124	-3.9281	-8.58884	-2.84648	-5.54008	-1.51463	-0.96823	4.30615	4.56969	4.22265	5.79151	7.04225	9.00901	10.1207	10.6973	14.2035	10.4936	8.48765	8.14901	11.7371
366	-1.99227	-2.63655	2.71989	3.87998	8.26756	8.77523	13.3348	12.6159	11.8979	9.69112	9.22654	9.14421	8.2409	8.48671	2.94609	1.85186	-0.93839	3.23365	-0.63705	1.70402	-4.35182	-1.07982	-3.91847	-1.51076	-6.3281	-4.7313	-3.87712	-1.78265	-5.52002	-3.08267	-7.55913	-3.87912	-4.28978	-2.26472	-3.90777	1.49083	3.42799	4.42478	3.25071	3.58852	3.6855	6.45422	11.041	11.3131	12.6183	14.6045	12.2399	11.3406	15.6443
367.07	-0.24644	0.29734	1.99428	5.74086	3.67625	8.29044	9.92849	11.3945	11.9591	12.3386	5.63998	10.208	7.12481	2.09015	-0.23054	2.91892	4.79727	0.68329	-1.0066	-2.47371	-1.51199	-1.14676	-2.12995	-2.37553	-1.97839	-4.16921	-7.20185	-4.16641	-5.4608	-1.49719	-4.11376	-5.02715	-0.14436	-1.47159	-1.80117	1.53903	11.2543	4.73526	1.75901	4.29	5.71429	6.06849	6.63717	10.879	10.0877	11.0522	11.5556	6.57606	5.84007
368	-4.03347	1.89107	2.59648	4.95858	11.5536	10.5054	17.283	11.7413	12.0855	9.65363	9.31847	7.45233	1.40972	2.93974	5.64243	2.42362	1.99752	-2.21476	-3.15781	1.86489	-3.57075	-0.55289	-0.51155	-6.3281	-6.3281	-2.24647	-5.87479	-3.59088	-3.55674	-4.46069	-2.5985	-5.42923	-1.31443	-5.38515	0.90517	1.41324	5.2944	7.75194	4.67508	6.25838	6.44864	6.7598	12.7505	6.0947	11.6117	10.6729	8.8208	9.25497	12.987
369.07	1.15553	-0.49153	5.0517	4.11695	10.5574	5.88356	9.12133	9.03502	13.7279	11.1908	8.86527	8.74491	9.194	0.24775	0.89733	0.33539	-2.58279	-0.81593	1.61953	-1.23551	-3.01685	-1.20229	-3.00111	-2.95623	-6.3281	-8.22294	-5.84826	-4.92031	-8.70566	-5.38069	-6.3281	-3.94602	-5.85818	-3.02466	1.06903	1.56419	9.71468	3.79867	2.29674	5.55298	7.05882	6.08329	9.32836	9.98573	11.6605	8.49457	10.4513	8.41515	10.8593
370	-0.15974	1.71798	4.79397	5.20031	10.738	13.0545	15.7046	15.818	15.8608	14.004	13.7026	9.02102	8.22937	6.14498	3.55437	4.1167	2.39852	0.68145	-0.11581	-0.82251	-1.44106	-2.32597	-3.4985	-3.17438	-3.63486	-3.20366	-3.64977	-4.01597	-3.45247	-4.10073	-3.83549	-3.50787	-2.81807	-0.36247	2.13377	6.27464	13.1772	5.8382	6.20891	6.04148	8.17223	11.2974	11.9353	11.3781	13.4476	15.7087	13.4708	12.686	11.6725
371.06	0.02053	1.34225	5.04846	6.64172	10.3838	12.1775	13.8381	15.509	15.0367	13.9999	11.0418	9.48075	8.39297	6.25979	5.02853	2.23022	2.39464	0.90564	-0.40152	-0.27074	-2.51363	-2.48397	-2.83435	-2.60032	-3.79977	-4.0262	-3.91639	-3.97352	-4.12118	-4.17275	-3.97823	-3.63011	-2.78169	-1.4527	2.14055	7.53884	15.6792	5.8448	5.17589	6.63516	10.5921	11.4197	12.6002	12.0311	14.485	14.5423	13.6869	11.8093	10.1064
371.96	0.19287	1.27148	4.2963	5.83312	10.8178	12.837	14.1964	14.834	16.1514	12.4832	11.9156	9.274	6.36534	6.73877	4.82112	3.09688	0.96863	0.29327	-0.86647	-1.31774	-0.95874	-3.24406	-3.07885	-3.85391	-3.46228	-4.15173	-3.52158	-3.80153	-3.94735	-4.59064	-4.14584	-3.24114	-1.75559	-0.2151	3.82022	7.39342	18.4328	5.89918	5.98539	5.82291	9.91663	11.4316	12.2705	11.8591	12.7696	14.6275	13.8924	11.7451	10.7057
373.03	0.40791	1.65491	5.11866	6.05212	12.068	12.4994	14.5392	16.4068	14.1686	14.7254	10.2507	8.11605	8.35656	5.30954	4.2786	2.04868	2.54689	-0.10475	-0.28175	-1.73482	-1.75106	-1.95026	-2.39044	-3.19702	-3.21336	-3.16434	-4.08073	-3.96164	-4.17033	-4.13234	-3.46205	-2.32538	-1.73001	0.90365	3.73758	10.802	19.1968	5.95084	6.72472	7.04883	9.6777	12.133	11.5019	12.1801	12.5258	14.6141	13.8842	11.6748	9.87696
373.93	-0.30401	1.10289	4.03971	6.90186	9.78378	10.0746	11.3259	13.3355	14.8727	12.4349	9.06918	8.31936	5.66627	4.91694	2.64087	2.65217	0.9107	-0.62197	-1.01808	-1.30135	-2.12504	-1.85801	-3.062	-3.58815	-3.17562	-3.64627	-3.93615	-3.93832	-4.43992	-4.38439	-4.271	-2.66021	-1.81399	0.30798	5.07281	10.8083	22.3309	6.22581	6.23752	6.89249	10.0224	11.7975	11.804	11.1129	12.9764	13.3791	13.6043	10.7953	8.92931
375	0.02633	1.37558	4.36667	7.38024	9.25857	11.2773	11.5863	12.8575	13.1192	11.9931	10.3531	7.40314	6.37778	4.62401	3.73927	1.44331	1.69495	-0.53644	-0.38845	-1.47837	-2.35827	-2.32842	-2.18287	-3.58128	-3.67061	-3.40274	-4.68838	-3.74621	-4.42711	-3.96273	-3.52227	-2.45557	-0.88026	0.87429	6.30699	11.8319	24.0551	5.60853	7.23198	7.42752	10.3983	11.6408	10.5936	11.4834	12.8077	14.6389	14.2072	11.384	8.44554
376.06	-0.22964	0.60321	4.05743	7.84715	9.97788	7.96509	11.2344	13.5439	13.7309	12.4118	8.80999	9.46417	5.62642	5.05278	3.48408	1.908	0.18181	-0.61038	-1.00417	-2.1302	-2.46388	-2.63234	-3.37959	-4.43086	-3.53249	-3.78415	-3.73397	-3.10007	-3.25095	-3.49292	-3.30485	-1.72935	-0.69987	1.83363	6.53462	13.6672	27.4213	5.31167	6.89814	7.38935	11.0438	10.6932	10.5125	11.2597	11.6453	14.1708	12.5448	10.1553	9.51869
376.96	0.40542	-0.00589	3.30678	7.15722	9.00588	8.29031	10.9892	12.611	12.2098	12.1851	8.64547	6.7941	4.81873	5.01308	2.72522	1.76008	0.77301	-0.39835	-1.76916	-2.21025	-3.06812	-3.08135	-3.29386	-2.53248	-3.48656	-3.543	-3.52036	-3.62134	-4.08238	-3.39082	-3.14891	-1.97669	0.2262	2.95178	7.21226	15.4693	27.1068	5.90372	5.985	7.95378	11.0175	12.2565	10.912	10.696	12.0165	12.7379	13.0963	10.3288	8.68328
378.03	0.24724	1.34944	4.1044	7.09855	7.08903	8.29364	9.07289	11.774	13.8858	10.5917	8.33299	6.71936	4.52472	3.47786	2.33474	1.58633	1.12523	-0.8134	-2.19843	-1.88644	-2.13717	-2.75668	-3.17971	-3.22054	-3.59175	-3.79414	-3.84243	-3.76126	-3.45552	-2.49832	-2.41936	-1.92766	0.23935	3.83228	8.46338	16.7837	30.5563	5.9676	7.18503	8.03269	10.094	10.7646	9.33126	10.542	11.7697	13.1634	12.1195	9.56773	8.34532
378.93	0.5657	1.28575	5.37576	7.04844	7.69218	7.82971	8.93392	11.5107	11.1189	10.5042	7.66216	5.5945	4.67554	3.12318	1.32088	1.3732	-0.02426	-0.92196	-1.04594	-2.20843	-2.55663	-3.5422	-3.03366	-3.27394	-3.17266	-3.6201	-3.32838	-3.00216	-3.93347	-3.43952	-1.63491	-1.14993	0.57919	4.20909	10.9179	20.0348	30.2858	5.95843	6.84196	7.89847	9.71892	10.0889	9.50236	9.91736	11.3415	12.9698	11.6031	8.43217	8.26332
380	0.68847	1.31694	4.19894	7.35095	7.07747	7.51576	10.362	11.4444	11.3799	9.25844	5.67841	4.54072	3.6671	2.21029	2.76405	0.87437	0.64686	-0.95139	-1.71981	-2.58966	-2.75127	-3.11333	-2.58533	-3.04897	-3.99806	-3.53842	-3.066	-3.22808	-3.47315	-2.44553	-2.52195	-0.96089	1.71552	6.90295	11.541	19.4971	36.1039	6.22392	6.74978	7.98944	10.3497	8.39369	8.54397	9.32548	11.5838	13.3415	11.2413	7.60534	6.57538
381.07	-0.02473	1.93752	3.94331	5.22543	6.18386	8.09397	7.00891	10.2165	10.1199	8.31948	6.24068	4.46227	3.4347	2.63548	1.07469	0.02523	0.59062	-1.30639	-1.71606	-2.1323	-2.34732	-3.55033	-3.07393	-3.76504	-3.40555	-4.12652	-3.71714	-4.44144	-3.44119	-2.6244	-2.03358	-0.92455	1.52894	5.15993	12.746	23.2938	35.7816	7.1903	8.07676	8.80847	9.03465	8.26614	8.93485	10.4913	10.884	11.2703	9.72012	8.28826	7.51035
382	0.0848	1.85878	4.16551	6.23088	5.66912	7.53436	7.55292	10.8799	8.38992	6.61533	4.61553	3.60238	2.61213	2.07697	1.68583	0.1861	0.21185	-1.37588	-2.34517	-2.26586	-2.63655	-2.85659	-2.85516	-3.49642	-3.69561	-3.27594	-3.894	-3.34158	-3.40909	-2.71071	-1.37897	-0.40238	2.62858	7.34887	13.6691	25.0496	38.6929	6.90315	8.08441	8.35674	8.02235	7.95887	8.78416	8.45308	9.48519	10.0242	8.78611	7.42385	6.46812
383.07	0.55279	1.06793	5.34206	4.20033	5.57583	6.55832	6.96093	9.74794	8.26946	7.9398	5.3678	2.53702	2.55687	1.40351	0.17619	-0.91084	-1.38565	-1.80322	-1.95544	-2.10373	-3.07673	-2.2188	-3.74571	-3.76542	-2.71603	-2.76475	-4.24535	-3.7234	-3.45394	-2.85685	-1.29375	0.06585	3.27303	6.76631	16.4431	26.6405	39.7901	7.24885	7.11864	8.67032	8.07518	8.09083	7.73573	9.67856	10.0771	10.0613	9.51992	7.48233	6.47452
384	0.94895	1.16329	4.28232	4.96946	4.32991	6.8757	6.27084	8.01152	8.22381	4.91236	3.84274	3.76754	2.3792	1.94704	0.2588	-1.0075	-1.85959	-2.00349	-2.4705	-1.96504	-2.149	-2.73001	-3.15874	-3.61532	-3.53804	-3.65901	-3.42113	-3.76451	-3.4927	-1.97436	-0.79713	-0.06041	3.68803	7.80569	15.2431	25.8851	42.0197	6.94444	7.50382	7.72664	8.45852	7.21854	7.90514	8.51615	9.86798	9.67808	9.04393	7.8825	5.96651
385.07	0.45134	1.69399	4.39105	4.13134	5.06097	5.53997	6.15383	7.05772	8.31744	5.33984	4.08988	2.43858	2.53199	1.48688	0.15265	0.27622	-1.69847	-1.60667	-1.61738	-2.93286	-2.46312	-2.41767	-2.90193	-3.31972	-3.78008	-3.50046	-3.66317	-2.69834	-3.22211	-2.40527	-1.02306	1.68574	4.20493	9.61694	18.5069	30.1272	43.4863	6.94986	7.87805	7.63165	6.73945	7.50408	8.38063	8.32397	8.96245	9.03614	6.56185	6.8159	5.73743
386	0.74403	2.94586	3.29743	3.40563	3.61776	5.05686	6.05893	6.69622	7.19379	5.58647	4.38509	2.15183	2.41807	0.128	-1.43175	-1.24281	-1.84519	-1.71112	-1.76931	-3.00903	-2.88652	-2.45189	-2.87542	-3.37231	-3.07576	-3.80826	-3.22656	-3.24426	-2.73467	-1.64278	-1.53629	1.02257	5.22177	10.8162	20.3093	31.4125	42.9993	7.09888	7.58276	8.27077	6.45161	6.87285	7.3936	7.35436	7.91394	8.57	7.54619	7.3267	5.20503
387.07	0.39752	1.91214	3.33256	3.10755	4.25812	4.94826	5.6611	6.13709	5.74572	3.65494	3.57289	2.25585	0.44828	0.24923	-0.74905	-1.45337	-1.38214	-1.10922	-1.76668	-2.95408	-3.39906	-2.91858	-3.28217	-3.07577	-3.35781	-2.95325	-3.44752	-3.26062	-2.81272	-2.04032	-0.38083	1.96192	5.03908	12.5873	20.535	31.5328	47.3726	7.06499	7.66605	7.76473	6.68165	6.68625	7.44495	7.40561	7.34409	8.43097	7.7838	6.66955	5.79692
388	1.18275	1.89156	3.1047	2.683	4.43043	4.10471	5.05013	5.23724	5.29699	4.64236	3.27603	1.2844	1.91602	0.102	-0.16007	-1.90883	-1.64195	-2.28	-2.64297	-2.7886	-3.7831	-3.00685	-3.8608	-3.7464	-3.48599	-3.56275	-3.94977	-2.91619	-2.43682	-1.94992	-0.01657	1.6261	6.39816	14.7697	22.3494	32.3827	47.5059	7.50787	7.81158	7.29707	6.3234	7.75762	7.02119	7.04139	8.12044	8.12269	7.75762	6.84164	5.09678
389.07	1.11349	1.79917	2.94039	1.85117	2.78391	3.58632	5.43379	5.26796	4.97035	3.48335	2.6647	0.20106	0.13458	-0.87314	-0.8687	-1.7683	-1.67063	-2.51916	-2.53115	-3.17841	-3.2996	-3.41808	-3.68356	-3.06226	-3.95125	-3.6173	-3.43648	-2.56826	-2.58213	-1.50486	-0.56442	3.0991	9.16294	14.4132	24.2313	34.0218	48.0312	6.65716	8.87966	7.0357	6.74876	6.90189	7.18164	7.03111	6.68203	7.69005	6.94809	6.5493	4.92236
390	1.46238	2.38564	2.0781	2.8337	3.41253	3.1573	3.56258	4.52648	4.12446	3.48245	1.74283	0.61432	0.20562	-0.49671	-1.04504	-1.22577	-1.69424	-2.75647	-2.68726	-2.40943	-2.80426	-3.66528	-3.57676	-3.43291	-3.77827	-3.26132	-3.06723	-2.66908	-2.37938	-1.71173	0.25583	4.00085	8.30632	15.9348	25.3725	37.4027	51.6322	8.06406	8.04806	6.20285	6.31738	7.28659	7.1592	7.19967	5.92384	6.86381	7.06734	5.64256	5.34821
391.06	2.00523	2.64807	1.90713	1.6843	2.48705	4.01617	3.47321	2.36264	3.34751	2.71398	1.82556	0.198	-0.07742	-0.5572	-1.49639	-1.94092	-2.50208	-1.93853	-2.62686	-2.95395	-3.0581	-2.58847	-3.34253	-3.48445	-3.22006	-3.24983	-3.4182	-2.89767	-2.05626	-0.84731	1.29293	4.36944	10.5387	17.1538	25.9935	38.844	51.3524	7.27313	7.05333	6.21951	6.37967	5.86366	6.70493	7.8427	6.55773	6.64653	6.50096	5.86003	4.92978
391.96	1.89066	2.59584	2.34971	2.56688	3.63707	3.38268	3.8181	2.6196	3.54984	1.50823	1.60423	-0.78417	-0.16773	-1.0192	-2.00136	-1.9904	-2.11679	-2.38186	-2.76681	-3.21116	-3.14976	-2.93409	-3.53525	-3.52578	-3.59308	-3.74017	-2.75096	-2.86324	-1.75368	-0.91168	1.35198	5.19397	10.7207	18.5169	26.9802	39.8497	52.3292	8.4051	6.95959	6.34413	6.01989	6.85256	6.78233	5.61948	6.19655	4.89903	5.83293	5.49662	4.54718
393.03	2.26279	1.27366	1.43757	1.83087	2.3918	3.02137	2.24127	2.41325	3.12768	1.46014	1.1476	-0.30932	-0.45056	-1.4551	-1.01488	-2.04331	-2.89793	-2.77704	-2.44665	-3.53683	-3.31104	-2.8037	-3.33879	-2.84541	-3.57771	-2.74443	-3.0177	-2.76472	-1.91298	-0.1477	2.56169	6.70088	12.5954	20.8994	31.1765	44.1816	53.682	7.3634	5.84972	6.07369	5.67953	7.35474	6.44928	6.01764	5.71568	5.75254	5.92502	5.32365	3.87191
393.93	3.21726	1.77618	2.78161	1.54707	1.93015	2.66687	2.75546	1.3581	2.6483	1.1469	0.97774	-0.5503	-0.78629	-1.69531	-1.76008	-1.51158	-2.48502	-2.31607	-3.12266	-2.92432	-3.37456	-3.48287	-3.72073	-3.08868	-3.66506	-3.02678	-2.15751	-2.1598	-1.83973	0.37437	2.14691	7.96627	13.4195	22.3073	33.8844	44.5489	55.0545	8.76248	5.81055	5.75226	5.93732	6.90345	6.69052	5.80163	5.13377	5.61576	4.73981	5.4407	4.30097
395	2.54676	1.94883	1.62958	2.89934	3.07175	2.70091	2.39627	1.70102	1.99009	1.09703	0.68822	-0.58465	-1.26342	-1.40506	-2.62995	-2.01541	-2.55396	-2.76459	-2.49669	-2.88068	-2.75495	-3.27178	-2.89656	-3.58099	-3.74203	-3.49609	-3.46348	-2.09445	-0.46227	0.79147	4.1972	8.52927	15.9646	24.4997	34.3897	45.3357	56.2239	7.77756	5.81142	5.95008	6.46562	6.89082	6.21486	5.47667	5.24389	4.98741	5.61072	4.92905	4.31207
396.06	3.28174	1.0194	2.38463	1.69524	2.92345	2.16035	1.56676	0.37215	1.32931	0.58295	0.80148	-0.49261	-1.01967	-1.74998	-2.13283	-2.44784	-3.40653	-2.92606	-2.68659	-3.06603	-3.50604	-3.81839	-3.47855	-3.38443	-3.48067	-2.91192	-2.47945	-1.57483	-0.76581	1.02709	4.83328	9.31304	17.75	25.0989	36.9504	49.0319	57.2033	7.86234	5.82791	5.65109	6.34679	6.56129	7.08258	4.8985	4.40264	5.02929	4.99456	5.48952	4.11667
396.96	3.14522	1.32802	1.95114	2.21847	1.38491	2.27264	1.22643	0.43904	0.64106	0.72272	-0.13232	-0.53412	-1.85178	-2.0702	-2.5115	-2.545	-2.44196	-2.60836	-2.56871	-2.56009	-2.81669	-2.86241	-3.21363	-3.6613	-2.70218	-2.84255	-2.6475	-2.26474	-0.4302	1.5905	5.6723	10.7	19.4021	29.2046	38.7021	51.1725	61.2641	8.43578	5.73795	6.60363	6.38769	6.46718	5.27884	5.51049	4.8072	5	5.08388	4.99448	4.16025
398.03	2.35626	1.23043	2.27765	2.29391	2.6265	2.02209	1.31307	0.98664	0.39835	-0.27126	-0.09628	-1.10944	-2.08504	-1.5752	-2.22533	-2.88648	-3.04497	-3.08509	-3.00791	-3.21639	-2.77749	-3.34042	-3.45729	-3.45679	-2.93426	-3.1255	-2.71967	-1.15684	-0.65958	2.0584	6.82018	12.9095	19.6897	30.0863	41.2495	53.1617	62.0999	7.22132	6.0784	6.33979	6.3183	6.83137	5.78396	4.88599	4.49334	3.91461	4.80343	5.39307	4.43637
398.93	1.65634	0.67816	0.86348	2.66972	1.72418	1.58501	0.70828	0.39196	0.56845	-0.29282	-0.43572	-2.11403	-2.06485	-2.46849	-2.74369	-2.23208	-3.0958	-2.85732	-3.31359	-3.10983	-3.5015	-3.0314	-3.03175	-3.44933	-2.93897	-3.30549	-2.34529	-0.97078	0.33504	3.58811	7.38727	13.4077	22.1194	31.0653	44.0529	53.2337	62.1377	6.91788	5.99019	5.38944	6.43994	6.01722	5.21078	4.36568	4.16711	4.58546	4.51887	4.76291	3.66569
400	1.95156	1.23383	1.35616	1.10224	1.83753	0.86202	0.33037	-0.9769	0.24267	0.27732	-1.00279	-1.51677	-1.95174	-2.30624	-2.84691	-1.72979	-2.61635	-3.33937	-3.25802	-3.15496	-2.94114	-3.046	-3.1439	-3.32097	-2.93863	-2.59447	-2.25554	-0.31811	1.19388	4.42012	8.80444	16.5954	23.3852	35.8067	45.6715	57.0937	65.8572	7.34987	5.52486	5.78561	6.10987	6.01821	4.82307	3.97225	3.10412	3.54938	3.76924	4.61472	3.27713
401.07	0.68306	-0.42331	0.82445	0.81475	0.65243	0.11701	-0.97996	-0.87003	0.10978	-0.40326	-0.47379	-1.55968	-1.76644	-2.74498	-2.4139	-2.39415	-3.14711	-3.09557	-3.28624	-3.44076	-3.13639	-2.83488	-2.57322	-2.63106	-2.81897	-2.56084	-1.90144	-0.28253	1.97729	5.63957	10.4799	18.1948	26.9983	36.5981	47.9042	55.8374	66.1947	7.26317	5.91868	5.90499	5.31396	4.80894	4.31816	3.51579	2.9672	3.70139	3.55891	3.97337	3.14824
402	0.71588	0.20198	0.70042	0.27605	-0.38681	-0.49232	-1.29421	-1.55677	-0.78642	-0.80828	-0.86391	-2.6522	-2.35426	-2.18453	-2.42361	-3.04891	-3.21411	-3.27506	-2.50847	-3.32119	-3.24659	-3.32705	-2.68047	-3.56955	-3.34439	-2.51693	-1.45031	0.04454	1.6336	6.78954	11.4197	18.3848	29.1407	39.7653	49.5634	60.1816	67.8071	5.77178	5.58826	5.58197	5.16605	4.84139	3.82049	3.67703	2.99812	2.95903	3.77472	3.59657	3.42413
403.07	0.53765	-0.61907	-0.23504	-1.02792	-0.43998	-0.80614	-1.69914	-1.95679	-1.78004	-1.55918	-1.6229	-2.81596	-2.46143	-2.66086	-2.95896	-3.15932	-2.91696	-2.97908	-3.06045	-3.07188	-2.82287	-3.40441	-3.66208	-3.17294	-2.93624	-2.65631	-1.14169	0.63635	2.60948	8.12845	12.9892	23.0202	30.3919	42.6352	54.0622	61.7894	70.5837	6.524	4.97825	4.66615	4.24936	3.77988	3.66175	2.44417	2.57144	3.15634	3.63866	3.53974	3.0128
404	0.38115	-0.14653	-0.33487	-0.527	-1.29423	-1.46526	-1.3222	-2.0548	-1.75937	-1.43099	-2.15099	-2.4157	-3.03988	-3.30197	-3.07216	-3.28492	-3.19792	-3.33563	-3.57838	-3.29709	-2.83358	-3.50511	-3.43467	-3.07369	-2.11503	-2.13668	-0.91235	0.74106	3.54328	7.20086	15.2454	23.7195	34.1394	46.2663	55.5334	65.2401	72.3901	5.28254	4.64795	4.35615	4.1845	3.07445	3.16785	3.08916	2.56593	2.67455	2.89772	2.61967	3.22061
405.07	-0.28378	-0.83883	-1.71525	-1.6571	-1.72193	-2.15714	-2.33839	-1.87438	-1.9332	-1.65369	-1.92262	-3.00902	-3.45506	-3.13537	-3.62056	-3.51276	-2.78217	-3.88199	-3.07629	-3.51432	-3.4157	-3.02483	-2.78587	-2.2693	-2.74954	-1.41851	-0.57827	1.46327	5.10593	8.85588	16.5394	25.7063	36.9409	50.5587	59.894	67.795	71.3491	4.69724	4.60892	4.15762	3.74874	2.84617	3.16117	2.28045	2.73911	2.75875	2.74969	2.57441	2.92251
406	-0.56265	-1.43955	-2.0349	-1.27185	-2.56054	-2.1968	-2.26093	-3.26034	-2.3523	-2.66286	-2.41395	-2.61336	-3.09701	-3.14589	-2.86774	-2.811	-3.78263	-3.61832	-3.1417	-3.28723	-3.58535	-3.03365	-3.57646	-2.94029	-1.98402	-1.53484	-0.30824	1.6988	5.89159	11.5476	20.0426	27.6369	38.6046	52.1877	61.0274	72.0494	76.1995	4.69998	4.37771	3.82636	2.78227	2.64585	1.95521	2.54317	2.12785	2.58047	2.65324	3.33995	2.89309
407.07	-1.13409	-1.6455	-1.9755	-2.45834	-2.86759	-3.04729	-3.06647	-2.94988	-2.92312	-2.97751	-2.70254	-2.80964	-3.0983	-3.80843	-3.55764	-2.98794	-2.86728	-3.49762	-3.75487	-3.35627	-3.19174	-2.87998	-2.51706	-3.0221	-2.06043	-1.26349	0.09442	2.7766	6.60331	12.1714	21.6304	31.0909	43.4013	55.0584	63.4992	70.6084	76.325	5.30313	3.82307	3.0299	3.1154	2.68687	1.76452	1.74711	1.52812	1.80302	2.83855	2.7457	2.3443
408	-1.40221	-2.26809	-2.98559	-2.79359	-2.84117	-3.10314	-3.35561	-3.22031	-3.19976	-3.05199	-2.59709	-3.1108	-3.44242	-3.52759	-3.532	-3.44704	-2.89712	-4.07197	-3.42023	-3.05142	-3.11747	-3.04062	-3.66794	-2.93183	-2.25244	-1.51241	0.84114	2.88481	8.04516	14.0692	23.9803	33.8862	45.8385	58.0812	67.825	75.6906	78.7085	4.97882	4.01624	2.94919	2.53308	2.2957	2.23234	2.41779	1.8633	1.86047	2.40028	2.30282	2.38313
409.07	-1.96929	-2.84211	-3.13881	-2.81356	-3.39183	-3.63063	-3.481	-3.27946	-3.46203	-2.81023	-3.44184	-3.0648	-2.98243	-3.83084	-3.70939	-3.59382	-3.33084	-3.48277	-3.1808	-3.68249	-3.37357	-3.53642	-3.1745	-2.47991	-2.18914	-0.84817	0.97915	4.39353	9.11989	15.4283	26.553	36.4576	49.5706	59.2907	69.251	76.5223	81.993	4.63535	3.67085	2.75159	3.52454	2.53198	1.66499	1.59827	1.6116	1.65319	2.18322	2.38588	2.84245
410	-2.13355	-3.27627	-3.69664	-2.78851	-3.48633	-4.00822	-4.24088	-3.89566	-3.28507	-3.60209	-3.11195	-3.76082	-3.3429	-3.99669	-3.03227	-3.44327	-3.77574	-3.80384	-3.31125	-3.42522	-3.57184	-3.34953	-2.92449	-2.45807	-1.82916	-0.95296	2.09935	5.61534	9.86024	18.5204	28.258	40.826	51.5769	63.4069	70.3181	77.8062	80.4057	4.99293	3.40492	2.79652	2.26194	2.07021	1.86435	1.98216	1.54396	1.87467	2.12609	2.3607	2.02224
411.06	-2.46408	-3.34625	-3.8745	-3.70481	-4.23997	-3.89106	-4.17395	-4.11725	-3.23388	-3.3638	-2.94824	-2.90641	-3.78714	-4.29558	-3.70228	-3.72665	-3.07403	-3.61748	-3.69802	-3.56422	-3.4845	-3.04076	-2.78476	-2.3576	-1.33349	-0.36551	3.10422	6.21245	12.7013	21.773	30.7964	43.4247	56.3063	67.8993	76.9394	81.4189	85.09	4.78985	3.26714	2.6524	2.60518	2.04955	1.74833	2.00872	1.51024	1.96218	1.6059	1.85841	1.77549
411.96	-2.59484	-3.26062	-3.7039	-3.5805	-4.24955	-4.7683	-4.46874	-4.39123	-4.2825	-2.75394	-3.99468	-3.62818	-3.96779	-3.75609	-3.73003	-3.81467	-3.75707	-3.53679	-3.38387	-2.8905	-3.25537	-3.44369	-3.31942	-2.68568	-1.26373	0.02956	2.95715	6.81102	13.5809	24.3307	33.6026	46.147	58.5898	70.1435	76.2664	83.0874	84.9383	5.02008	3.46791	3.14062	2.59403	1.6301	1.72216	1.89711	1.93884	1.39706	1.87486	2.05385	2.22853
413.03	-2.57265	-4.17239	-3.95833	-4.32187	-4.6785	-4.5682	-4.26503	-4.38115	-4.14946	-3.69925	-3.64714	-3.49907	-3.5474	-3.53364	-3.54283	-3.78072	-3.29961	-4.04384	-3.28898	-3.81712	-3.21231	-3.03963	-2.21985	-1.16512	-0.90566	1.20119	4.55268	8.04178	16.3547	25.7083	37.5429	48.6126	63.9336	74.2079	80.2847	88.6346	86.7114	4.14816	2.45649	3.16758	1.8015	1.56495	1.8451	1.63983	1.42666	1.75664	2.07693	1.6431	1.78162
413.93	-3.00377	-3.49548	-3.99977	-4.56983	-4.36166	-4.48399	-4.94442	-4.2855	-4.13392	-3.56453	-3.42675	-3.68669	-3.49501	-3.27442	-3.83434	-3.71876	-3.54459	-3.22547	-3.51321	-3.21501	-3.06832	-2.76274	-2.38678	-1.65658	-0.71082	1.34442	5.06779	9.12028	16.7602	27.8982	41.1581	52.756	66.854	80.0562	84.4613	90.9362	89.0814	4.33977	3.01119	2.9767	2.19827	1.97596	1.72315	1.12599	1.54215	1.46107	1.86303	1.89458	1.998
415	-3.41541	-4.396	-4.23785	-4.81174	-4.64871	-4.8955	-4.56422	-4.56574	-3.56043	-3.91312	-4.3413	-3.49593	-3.38773	-4.19784	-3.85739	-3.74698	-3.37686	-3.60982	-3.32474	-3.48489	-3.21607	-3.00345	-2.06115	-2.02857	0.08996	2.33616	5.80236	12.3449	20.8115	31.2447	44.7932	58.3551	71.3508	80.9623	87.4464	92.0797	91.9804	4.48322	2.61221	3.02994	1.7131	1.52791	1.47604	1.39994	1.35956	1.37993	1.43329	1.87393	2.12184
416.06	-3.76686	-4.13843	-4.66043	-4.57912	-4.62545	-5.00365	-4.94195	-4.4489	-4.36843	-3.97067	-3.84625	-4.08679	-3.94616	-3.65936	-3.77046	-3.60488	-3.4845	-3.66902	-3.39276	-3.55011	-3.62266	-2.6993	-1.83271	-0.97221	-0.17005	3.10942	7.8404	14.3805	23.9909	35.9249	50.2231	64.0345	73.9658	84.5109	91.3458	96.5876	94.5401	3.72454	2.57586	2.45988	1.81105	1.49042	1.15009	1.08104	1.35491	1.21858	1.45598	1.90201	1.73926
416.96	-3.89585	-4.65207	-4.95795	-4.90152	-5.05417	-4.76961	-4.37838	-4.71376	-4.4842	-4.32077	-4.01946	-3.72204	-3.55461	-3.92434	-3.96617	-3.52398	-3.61279	-3.79109	-3.22368	-3.22197	-3.2282	-3.0084	-2.14935	-1.01193	0.77301	3.80453	8.4844	16.6174	27.4898	38.5261	52.2655	66.8003	79.946	87.1089	93.5537	96.5588	95.7643	3.18021	3.05747	2.41366	1.67914	1.27494	0.86117	1.02701	1.59329	1.60017	1.65295	1.47059	2.06114
418.03	-3.88212	-4.48867	-5.01708	-5.07367	-4.86223	-5.08213	-4.95527	-4.75281	-5.00795	-4.01721	-3.73432	-3.94914	-3.90582	-4.07695	-3.90807	-3.6515	-3.66461	-3.30391	-3.60575	-3.75286	-3.26326	-2.71203	-1.80379	-1.24461	1.88538	5.39371	11.0933	18.6897	29.7133	43.6408	57.7502	70.6407	85.1368	94.148	97.6448	101.626	97.4449	3.12246	2.92234	2.30014	1.68433	1.60777	1.1023	0.96996	1.19099	1.32429	1.54914	1.81766	1.79794
418.93	-4.08047	-4.8351	-4.94732	-5.01618	-4.76617	-5.04562	-4.89096	-4.84459	-4.64422	-4.51193	-3.96204	-3.83269	-3.89951	-4.08558	-3.9849	-3.79033	-3.6525	-3.64327	-3.2148	-3.14149	-3.42301	-2.48228	-1.45064	-0.40448	1.65054	6.05571	12.6501	22.0427	32.5531	46.7884	62.3829	74.6038	88.4593	96.8803	102.975	102.431	98.6814	2.97125	2.47821	1.92684	1.17647	1.40124	0.8142	1.33888	1.20327	1.45998	1.58276	1.78105	1.57742
420	-4.46657	-4.7522	-5.2072	-5.07872	-5.04266	-5.08132	-4.99103	-5.20631	-4.71907	-4.05607	-4.00066	-3.82634	-3.80127	-3.60618	-4.18309	-3.7101	-3.43367	-3.69442	-3.45125	-2.84998	-3.03573	-2.05427	-1.46796	0.14548	2.81014	7.28227	14.763	23.5032	37.3814	52.4162	65.4841	80.3219	92.8023	102.483	105.074	105.656	99.7216	2.81675	2.70243	2.03289	1.37055	1.43483	1.06053	1.29309	1.31068	1.12433	1.57949	1.49344	2.07533
421.06	-4.52744	-4.72403	-5.12983	-5.1778	-5.20005	-4.85191	-5.16155	-4.99809	-4.63436	-4.18203	-3.95815	-4.13949	-3.79646	-4.23152	-3.64624	-3.95577	-3.74886	-3.36124	-3.72548	-3.40254	-3.0373	-2.23866	-1.09467	0.35989	3.86328	8.88923	16.2802	27.1392	40.6869	54.85	72.0228	84.9577	97.3985	105.097	107.55	106.527	103.543	3.13926	2.69094	1.84305	1.56043	1.46508	1.0516	1.17667	1.02367	1.23269	1.42762	1.62415	1.70423
421.96	-4.30707	-4.63145	-4.96496	-5.03376	-4.91567	-4.98269	-5.07862	-4.89905	-4.60299	-4.31862	-4.0703	-4.16277	-3.73324	-4.3254	-4.00278	-3.7139	-3.62571	-3.65818	-3.67237	-3.26799	-3.13401	-2.21984	-0.64291	1.24406	4.75742	10.5945	18.4133	29.8748	44.5744	61.5803	75.9196	89.7592	101.789	106.554	108.42	107.08	103.623	3.32113	2.42529	1.6627	1.63569	1.8202	1.13546	1.28255	1.41146	1.41877	1.4962	1.45786	1.37925
423.03	-4.60723	-4.87946	-5.08496	-5.42043	-5.35899	-5.24195	-5.06032	-5.0172	-4.88254	-4.56355	-4.16109	-4.20668	-4.03967	-4.21476	-3.97902	-3.68422	-3.87297	-3.32713	-3.6535	-3.31906	-2.7356	-2.14989	-0.80682	2.02887	6.12112	11.2065	21.9357	35.2126	49.6801	64.9895	81.7869	93.2387	104.253	110.806	112.988	108.647	103.491	3.30216	2.58127	1.69613	1.66952	1.41172	1.18522	0.9585	1.18946	1.31972	1.38113	1.39232	1.45302
423.93	-4.30417	-5.23338	-5.18386	-5.13071	-5.1312	-5.2491	-5.08868	-5.06534	-4.92665	-4.27574	-4.16947	-4.16776	-3.95891	-3.93469	-4.01487	-3.92158	-3.53265	-3.32196	-3.59198	-2.82241	-2.61545	-1.57375	0.06748	2.28958	6.9142	13.8988	23.2918	37.4887	53.7008	69.5807	84.9659	99.5906	105.969	113.402	115.892	111.763	104.153	3.71025	2.54102	1.98276	1.3204	1.48838	1.23757	1.02149	1.11419	1.08755	1.15604	1.53477	1.60524
425	-4.68796	-4.85632	-5.19429	-5.3983	-5.23535	-5.20349	-5.23564	-4.96977	-4.61247	-4.64044	-4.16331	-4.20148	-3.9211	-4.20487	-4.10098	-3.7736	-3.84671	-3.62653	-3.28537	-3.24735	-2.62309	-0.78704	0.44859	3.72348	8.74264	15.8616	26.5273	41.6125	57.4993	73.7387	89.8915	102.804	113.576	116.517	117.012	113.039	106.259	3.20032	2.80674	1.92316	1.71741	1.48408	0.90935	1.44038	1.51962	1.32902	1.41126	1.29467	1.40186
426.06	-4.22789	-5.10117	-5.26666	-5.22224	-4.98058	-5.2058	-5.02444	-5.16148	-4.59792	-4.94479	-4.18858	-4.22491	-4.11612	-3.88903	-4.01885	-3.89518	-3.80592	-3.94269	-3.43452	-2.58935	-2.37831	-1.52719	0.95351	4.61179	9.80392	18.0581	30.3779	45.1641	62.4523	80.0088	95.19	107.344	115.985	118.669	118.176	112.537	108.423	3.53365	2.70692	1.98255	1.52665	1.0815	0.9106	1.13022	0.90829	0.96154	1.22097	1.42094	1.20317
426.96	-4.64001	-5.16377	-5.16277	-5.35361	-5.21068	-5.34369	-5.0964	-5.14908	-4.91031	-4.78122	-4.32944	-4.00659	-4.29743	-3.83326	-3.93922	-4.20611	-3.73114	-3.41428	-3.58963	-3.03433	-1.9478	-0.65505	1.33867	5.12135	11.2098	20.5776	33.8927	47.8697	65.1399	84.0776	99.4106	114.111	118.56	121.303	118.888	114.267	105.763	3.27765	2.12314	1.52653	1.42138	1.24958	1.07934	1.14512	0.75266	1.13084	1.17337	1.1974	1.48745
428.03	-4.70204	-4.86357	-5.32196	-5.28142	-5.33445	-5.52815	-5.52808	-4.85419	-4.84881	-4.71524	-4.88556	-4.56956	-4.2367	-4.06365	-4.16698	-3.77546	-3.73978	-3.43055	-3.52948	-2.60257	-1.26488	-0.27847	2.26181	6.1226	14.4323	22.9962	36.1595	53.1015	72.8251	88.5094	103.807	115.27	120.953	124.6	119.942	116.981	109.216	3.26217	1.98578	1.47315	1.37302	1.06303	0.77752	0.70581	0.98489	1.14527	0.88686	1.34547	1.57152
428.93	-4.88791	-5.32056	-5.39627	-5.21287	-5.39595	-5.51237	-5.57852	-4.92526	-4.77922	-4.49455	-4.60844	-4.37165	-4.1621	-4.15967	-3.99026	-3.97102	-4.04281	-3.30408	-3.3154	-2.55241	-2.45355	-0.22145	3.0182	7.66984	15.3089	26.6308	40.5737	59.3477	76.1988	93.7155	110.602	118.852	126.168	125.734	123.2	116.348	108.746	3.00454	2.04579	1.50628	1.3909	1.21045	0.85331	0.66047	0.83183	0.808	1.03737	1.16563	1.46672
430	-5.22822	-5.30616	-5.61855	-5.6299	-5.18735	-5.50256	-5.19041	-5.22043	-4.98629	-4.72226	-4.42641	-4.36376	-4.64202	-4.15687	-4.14051	-3.91672	-3.81238	-3.7133	-3.34038	-2.42644	-1.22884	0.26734	4.58492	9.12798	18.05	29.3663	45.1614	64.6431	79.5429	97.9542	113.85	123.64	130.508	128.288	124.701	117.822	107.217	2.25415	1.81905	1.20908	1.24033	0.98869	0.7132	0.89408	0.8186	0.84369	1.19999	1.2956	1.20766
431.06	-5.02888	-5.42579	-5.31306	-5.69106	-5.5134	-5.10826	-5.25373	-5.27405	-5.12903	-4.85313	-4.64832	-4.48024	-4.31537	-4.08833	-4.1073	-3.94497	-3.90033	-3.57707	-2.97737	-2.43776	-0.97388	1.04531	4.75877	11.8805	20.3679	34.3184	50.153	70.5459	88.9347	106.96	120.542	127.655	129.766	131.908	126.585	120.208	108.617	2.28043	1.33061	1.20534	1.10528	0.80542	0.84728	0.88108	1.04349	0.91667	1.09187	1.3708	1.32283
431.96	-5.17019	-5.22759	-5.46741	-5.49988	-5.4165	-5.30763	-5.51088	-5.12644	-4.78945	-4.74172	-4.66999	-4.64476	-4.33204	-4.03064	-4.2053	-3.72765	-4.05303	-3.71177	-2.89326	-2.11853	-0.6369	1.96468	5.90581	13.5738	23.6186	37.0474	54.9074	74.2376	95.0722	109.366	123.784	131	134.186	133.659	127.353	120.348	108.491	1.56187	1.24754	1.29622	1.12726	0.94008	0.63733	1.02405	0.57037	0.75429	0.97389	1.18728	1.26986
433.03	-5.15555	-5.66255	-5.55257	-5.6161	-5.52828	-5.30444	-5.41785	-4.91921	-5.08386	-4.92284	-4.92933	-4.26758	-4.37516	-4.25765	-4.34694	-4.18934	-3.50429	-3.58297	-2.79432	-1.94392	0.26682	2.63653	8.30021	15.8489	26.8816	42.2919	58.9648	81.2625	99.8554	116.706	130.475	135.867	139.127	135.872	127.952	118.35	108.416	1.60655	1.26286	0.87714	1.09123	0.96645	0.5804	0.71091	1.01997	0.73202	0.91047	1.36731	1.1552
433.93	-5.50011	-5.73203	-5.7973	-5.17739	-5.28704	-5.1269	-5.482	-5.23673	-5.27966	-4.99236	-4.82968	-4.44607	-4.54277	-4.08643	-4.20606	-3.9167	-3.33536	-3.60034	-3.04805	-1.90412	0.26782	3.52143	9.244	18.2219	30.4467	47.0227	64.3116	85.789	102.729	123.061	133.589	139.142	141.653	137.748	127.822	118.984	111.081	1.66708	1.14427	0.79659	1.0231	0.92229	0.80202	0.67128	0.84515	1.02983	1.06328	0.9831	1.18398
435	-5.18232	-5.70455	-5.38643	-5.76325	-5.57124	-5.50247	-5.11939	-5.22035	-5.08682	-5.03592	-4.66875	-4.71351	-4.32948	-4.49798	-4.08649	-3.76454	-3.34055	-3.40607	-2.62628	-0.80937	0.70172	4.64911	9.96511	20.6732	33.9928	49.314	69.7506	92.6415	111.713	127.788	137.482	144.218	141.02	136.615	128.744	120.567	108.029	1.41923	0.93769	0.96484	0.78252	0.86204	0.54251	0.82743	0.84759	0.72615	0.71897	1.05891	1.0756
436.06	-5.49968	-5.64352	-5.54739	-5.52011	-5.49143	-5.58195	-5.56279	-5.57336	-5.24789	-4.92436	-4.87857	-4.49643	-4.21765	-4.36483	-3.69467	-3.85293	-3.77867	-2.67583	-2.58335	-0.83015	1.7357	5.48627	12.5649	23.3521	37.6256	55.908	75.6069	98.1967	117.556	128.722	142.012	146.19	144.978	139.609	130.312	118.006	108.977	1.4396	1.07466	0.82077	0.7874	0.68104	0.60713	0.77748	0.60693	0.71439	0.84967	0.96339	1.21109
436.96	-5.6799	-5.62912	-5.69213	-5.96663	-5.44484	-5.53089	-5.56374	-5.24868	-5.02033	-4.87561	-4.99767	-4.71966	-4.35743	-4.02507	-4.13251	-4.33019	-3.98955	-3.02164	-2.03071	-0.90699	1.75264	6.48326	14.2162	25.7849	40.7084	60.0349	81.5255	102.59	120.512	134.624	147.184	148.866	148.972	139.44	130.165	119.275	109.51	1.28272	0.87905	0.69285	0.63173	0.68932	0.41812	0.42523	0.67328	1.12101	0.83752	0.93942	1.27443
438.03	-5.56535	-5.3951	-5.61361	-5.5678	-5.40591	-5.40713	-5.38144	-5.21949	-5.09266	-4.84031	-4.5583	-4.40229	-4.44259	-4.24811	-3.85227	-3.82645	-3.4259	-3.02787	-2.08934	-0.4017	3.82257	8.09807	15.8504	29.2106	46.4958	65.2963	87.0788	111.133	127.781	140.798	149.431	153.31	145.931	138.791	130.587	119.678	109.231	1.37568	0.89034	0.7962	0.68349	0.8588	0.59641	0.6506	0.74647	0.71227	0.98731	1.1025	1.27076
438.93	-5.61693	-5.51754	-5.73744	-5.86828	-5.66336	-5.43727	-5.28592	-5.35488	-5.22936	-5.13435	-4.67223	-4.56525	-4.44726	-4.34955	-4.02654	-3.99431	-3.35295	-2.83468	-1.79151	0.48416	3.65945	9.98769	19.2547	32.1699	50.0243	71.9479	93.1671	114.405	132.24	145.907	150.097	154.096	148.59	140.378	130.627	116.742	108.742	1.15231	0.98031	0.55547	0.48719	0.68615	0.71219	0.84516	0.46369	0.71957	0.93151	1.30617	1.23247
440	-5.46818	-5.49926	-5.61632	-5.71286	-5.38575	-5.47064	-5.4616	-5.20803	-4.97245	-5.12876	-4.75335	-4.6721	-4.51595	-4.23138	-4.19676	-3.66726	-3.62932	-3.02451	-1.01232	1.50573	4.23636	11.7526	22.6707	35.0349	56.3542	78.3343	99.8864	121.086	136.942	147.616	155.543	154.721	151.042	139.978	129.722	117.001	107.57	1.16573	0.91753	0.63257	0.56173	0.7286	0.69993	0.63705	0.86738	0.73759	0.91613	0.77849	0.95465
441.06	-5.61601	-5.56379	-5.77293	-5.6092	-5.56222	-5.66996	-5.47872	-5.45676	-5.21312	-4.94016	-4.71502	-4.68481	-4.30758	-4.42013	-4.10248	-3.78097	-3.43905	-2.79299	-0.8479	1.56728	5.38456	13.4396	24.4671	41.7236	60.5149	82.9071	106.369	126.607	143.364	152.739	156.044	157.59	150.694	141.349	129.521	115.942	107.257	0.87829	1.03652	0.60959	0.66464	0.70749	0.75864	0.72652	0.65	0.90762	0.89764	0.86551	1.16234
441.96	-5.56812	-5.74178	-5.72146	-5.48838	-5.5744	-5.45448	-5.56362	-5.26427	-5.52921	-5.06092	-4.94719	-4.48545	-4.40112	-3.99416	-4.01652	-4.04594	-3.10509	-2.38874	-0.2783	2.9304	6.86552	14.9193	26.8304	44.5862	64.3619	85.6486	113.274	129.325	146.518	156.649	159.699	157.478	151.894	141.343	130.093	114.744	103.315	0.74865	0.92643	0.67791	0.68334	0.67546	0.56656	0.79579	0.61547	0.75111	0.88202	1.03819	1.07411
443.03	-5.39378	-5.43578	-5.73564	-5.65311	-5.35948	-5.47452	-5.33514	-5.10564	-5.11189	-5.08911	-4.94415	-4.50269	-4.50218	-4.22629	-3.84955	-3.76868	-2.76909	-1.6562	-0.21655	3.01872	8.75395	17.9773	30.9069	49.3678	70.8338	92.9877	116.371	136.426	152.069	158.746	162.12	157.444	150.735	139.961	127.805	116.856	104.145	1.08198	0.63422	0.38375	0.60428	0.7145	0.68192	0.67469	0.68386	0.65653	0.84102	0.94468	1.39481
443.93	-5.6412	-5.71485	-5.85795	-5.81125	-5.81764	-5.37241	-5.60099	-5.3804	-5.13524	-4.87158	-4.90051	-4.43416	-4.63588	-4.3171	-4.03554	-3.88009	-2.70898	-1.63056	0.4815	3.35915	11.0348	20.6039	33.7462	55.1609	75.7694	99.934	121.7	142.018	155.865	159.276	164.991	157.626	150.633	140.896	126.993	112.733	101.223	0.76455	0.79272	0.41122	0.49574	0.48452	0.68293	0.62972	0.68612	0.89859	1.0154	1.06694	1.14554
445	-5.61358	-5.44355	-5.73369	-5.59511	-5.7874	-5.79578	-5.52336	-5.24632	-5.26113	-5.08075	-4.81628	-4.65939	-4.50164	-4.41809	-3.91081	-3.61392	-2.56547	-1.40496	0.93851	5.56624	12.6573	23.3775	38.2719	58.821	81.4171	104.159	126.872	146.106	157.84	164.66	165.743	161.42	153.034	139.778	125.156	113.362	100.828	0.95956	0.63255	0.55183	0.60289	0.72967	0.71992	0.84173	0.67438	0.80199	0.93995	1.05313	1.28808
446.06	-5.86794	-5.64005	-5.6733	-5.95118	-5.71077	-5.50309	-5.42639	-5.27214	-4.92888	-5.36708	-5.09184	-4.5465	-4.53152	-4.12167	-4.11822	-3.55292	-2.87312	-1.08019	1.90597	6.53581	13.8946	26.2924	42.7173	62.0552	87.8736	112.365	133.969	153.074	161.762	165.628	167.033	159.505	150.921	136.405	123.69	112.831	97.4829	0.66339	0.37669	0.49096	0.63434	0.56792	0.59655	0.53639	0.85867	0.52013	0.49576	1.14579	1.06073
446.96	-5.81346	-5.8351	-5.81403	-5.79444	-5.74546	-5.59285	-5.30257	-5.57212	-5.38372	-5.36852	-5.04982	-4.6691	-4.50906	-3.97893	-3.75504	-3.31458	-2.42334	-0.57891	2.87955	8.3141	14.67	29.2	46.732	67.6861	91.7143	118.086	138.526	154.776	167.401	172.282	168.809	160.941	149.766	136.84	123.545	113.246	99.4765	0.65916	0.6526	0.48422	0.49669	0.42359	0.48546	0.54514	0.46628	0.55072	0.858	1.12393	1.29625
448.03	-5.74823	-5.78648	-5.83346	-5.947	-5.63477	-5.4949	-5.60199	-5.31635	-5.10524	-4.9174	-4.76796	-4.71129	-4.4328	-4.37595	-3.96955	-3.51745	-1.95948	-0.02471	3.95178	9.20385	18.7493	32.0427	51.996	73.491	100.868	124.398	144.241	159.934	168.909	172.764	168.457	160.715	150.85	136.486	123.721	109.376	98.1915	0.76568	0.64872	0.51628	0.4637	0.42861	0.59234	0.37936	0.7099	0.81907	0.83662	1.37423	1.21917
448.93	-5.73472	-5.63196	-5.57286	-5.5614	-5.64588	-5.61148	-5.48046	-5.48948	-5.24745	-5.15829	-4.96872	-4.57869	-4.52775	-4.37296	-4.12459	-3.21717	-1.76318	0.17943	4.32054	10.4844	20.2622	35.1428	54.7582	80.8214	103.061	128.292	146.593	162.575	170.277	171.865	167.66	159.194	149.959	133.621	120.757	106.849	95.6377	1.03365	0.55531	0.25166	0.7252	0.39317	0.30499	0.84329	0.55565	0.69928	0.97168	0.83659	1.32245
450	-5.79613	-5.84357	-5.9746	-5.76385	-5.8651	-5.62437	-5.66494	-5.39251	-5.04437	-5.08137	-4.82301	-4.49676	-4.40608	-3.96162	-3.76529	-3.27525	-1.57183	0.98462	5.38217	12.1059	24.02	40.693	62.325	84.1667	108.923	134.42	152.19	165.497	173.001	173.392	166.929	157.477	146.879	131.491	118.876	104.763	93.0307	0.72137	0.47436	0.47198	0.26327	0.41051	0.70053	0.55861	0.74714	0.6166	0.71578	0.84249	1.35759
451.06	-5.73359	-6.0197	-5.57611	-5.85709	-5.80687	-5.58617	-5.68354	-5.40349	-5.05608	-5.19404	-4.85002	-5.00452	-4.59923	-4.11592	-3.28416	-2.75668	-1.4346	1.42835	7.03316	14.7203	26.5013	45.2748	67.0638	89.836	117.607	138.514	155.59	166.404	173.266	173.756	165.785	157.183	144.648	133.009	118.511	104.609	92.8582	0.50826	0.63569	0.54353	0.53001	0.44145	0.31259	0.37306	0.76426	0.70735	0.71691	0.85922	1.39003
451.96	-5.85633	-5.89496	-6.09435	-5.71646	-5.52591	-5.53972	-5.6349	-5.26604	-5.03367	-5.17981	-4.97314	-4.70527	-3.8074	-4.07839	-3.55885	-2.75465	-0.85951	2.18437	7.74668	17.231	30.0995	46.9074	70.2536	95.9904	121.666	143.701	162.566	173.001	179.248	174.933	167.372	155.509	142.767	127.501	114.116	102.101	91.1907	0.9384	0.34097	0.68187	0.56189	0.68927	0.56314	0.69156	0.67935	0.6401	0.86253	1.00365	1.22907
453.03	-5.89494	-5.80618	-5.80443	-6.22251	-5.8048	-5.5276	-5.63532	-5.5502	-5.44098	-5.25751	-4.77673	-4.51799	-4.71605	-4.38752	-3.61071	-2.32206	-0.27909	3.38542	9.19088	17.384	33.3962	53.7622	74.27	103.631	125.469	150.551	166.012	172.904	177.791	175.724	165.072	152.829	141.936	126.52	113.063	102.215	88.8917	0.50055	0.31768	0.4669	0.38792	0.75776	0.56296	0.27898	0.73988	0.65517	1.11487	1.13002	1.31781
453.93	-5.89198	-5.66869	-6.03288	-5.7833	-5.2065	-5.77885	-5.30306	-5.3706	-5.08277	-5.38795	-4.81782	-4.69897	-4.14759	-4.1881	-3.53704	-1.75617	-0.49507	4.35964	10.3139	20.7982	37.6097	59.2606	79.9674	107.13	132.062	155.496	164.397	175.523	176.75	172.057	161.114	151.16	136.87	126.764	111.144	99.6173	88.4121	0.48205	0.22012	0.55182	0.33185	0.67889	0.46752	0.66007	0.96921	0.87658	0.81445	1.18725	1.22948
455	-5.75567	-5.60468	-5.71531	-5.94306	-5.61066	-5.66305	-5.76326	-5.2331	-5.48998	-5.20337	-5.21784	-4.60796	-4.19567	-3.75376	-2.66759	-1.14087	0.55418	5.19194	12.8468	24.5252	42.521	62.0694	86.4401	115.846	138.754	158.97	174.877	176.281	178.391	174.806	162.181	150.038	137.428	122.112	108.707	95.6068	86.546	0.50684	0.61139	0.61848	0.6135	0.37587	0.59704	0.76011	0.8489	0.87237	0.91213	0.99328	1.20515
456.06	-5.81924	-5.8247	-5.78733	-5.80964	-5.74292	-5.36852	-5.47904	-5.23431	-5.03556	-4.94413	-4.71323	-4.29706	-3.94957	-3.58042	-2.60474	-1.58114	1.95004	6.16133	15.6915	28.0678	44.7735	67.1385	93.7936	119.722	144.416	159.511	172.885	184.676	179.68	171.821	161.267	148.085	135.165	121.915	107.073	96.1792	83.5674	0.76712	0.58484	0.58981	0.30288	0.49473	0.61572	0.61633	0.62269	0.47004	1.0537	0.75137	1.20308
456.96	-5.66852	-5.82429	-5.82563	-5.51761	-5.63419	-5.27736	-5.73552	-5.28616	-5.20233	-4.99365	-4.96406	-4.55129	-4.17971	-3.41019	-2.33421	-0.57668	1.58176	7.96488	16.6302	29.7823	49.4139	72.0364	97.1865	125.656	146.464	167.703	175.412	183.395	173.403	171.109	160.029	144.478	133.916	121.396	105.789	94.6232	85.7689	0.35791	0.71157	0.7952	0.57215	0.58167	0.53321	0.67011	0.71808	1.12862	0.69703	1.18301	1.33255
458.03	-5.79257	-5.86569	-5.83236	-6.28996	-5.75802	-5.67591	-5.64499	-5.57555	-5.446	-5.24066	-5.12562	-4.83054	-4.03711	-3.22831	-2.67462	-0.28512	3.29274	10.0766	18.8437	35.3307	54.6165	80.6662	107.159	132.785	155.147	172.328	183.517	180.853	179.595	172.69	157.482	144.741	132.221	116.769	104.791	91.477	80.7616	0.27801	0.53117	0.15217	0.64595	0.63223	0.67247	0.77405	0.65521	0.95752	1.33532	1.50087	1.30064
458.93	-5.9593	-5.88519	-5.59373	-5.582	-5.47518	-5.58786	-5.58712	-5.24383	-5.04353	-5.31877	-4.84178	-4.19747	-4.24012	-3.27585	-2.39636	0.59451	3.99477	10.9785	21.6201	36.7847	60.8201	84.8392	113.446	137.633	160.464	173.845	181.626	184.701	178.788	171.018	158.715	145.539	130.374	118.241	102.4	90.9479	79.0119	0.40886	0.41188	0.66927	0.40437	0.62141	0.58292	0.639	0.89989	1.058	0.73812	0.81666	1.42771
460	-6.03991	-5.82214	-5.99716	-5.45967	-5.75424	-5.57676	-5.3285	-5.26507	-5.46118	-5.37512	-4.85265	-4.93402	-4.27834	-2.90258	-2.21244	1.06221	6.1081	12.8511	25.1463	40.8839	65.6221	89.3017	117.656	140.739	164.527	176.537	184.909	180.89	178.21	169.019	157.955	138.153	126.677	115.107	103.25	88.4002	77.3987	0.43448	0.46877	0.22113	0.25188	0.07192	0.35811	0.93734	0.4709	0.85403	1.10262	1.44917	1.37239
461.04	-5.92454	-5.59362	-5.74082	-5.64278	-5.86245	-5.34407	-5.49229	-5.08718	-5.12315	-5.31669	-4.97299	-4.25001	-3.98102	-2.68387	-1.13398	1.4417	6.54195	15.0439	28.0792	44.8416	64.7296	96.2788	123.041	144.182	166.397	181.295	182.036	183.063	177.151	165.588	154.822	139.416	124.933	110.691	97.9198	84.5975	76.871	0.4032	0.54929	0.66077	0.43407	0.54397	0.50233	0.70475	0.58341	1.00785	1.12604	0.90959	1.0634
461.94	-5.72914	-5.55932	-5.87084	-5.65445	-5.36667	-5.65558	-5.45361	-5.20949	-5.21708	-4.80615	-5.0466	-4.55385	-4.13653	-2.64712	-0.39962	1.88226	6.70686	16.4462	30.215	49.5198	72.7982	98.9508	128.206	149.524	171.13	180.581	182.515	181.511	174.569	164.433	151.155	134.746	122.074	108.414	94.3508	86.818	74.3557	0.54358	0.39102	0.4183	0.37607	0.48711	0.53004	0.75358	0.65884	0.82697	1.04159	1.19167	1.63722
462.98	-5.8545	-6.04072	-6.04589	-5.79855	-5.40722	-5.53224	-5.63679	-5.60524	-4.9103	-5.11505	-5.02337	-4.50786	-3.82353	-2.67554	-1.01306	2.75202	8.41937	18.1752	33.2819	53.3656	78.0343	104.403	128.226	151.076	167.512	179.194	183.496	179.095	169.814	160.753	144.418	132.004	117.543	106.989	91.4704	80.2245	71.2897	0.37453	0.36465	0.48479	0.82778	0.24376	0.74825	0.52766	0.85662	0.73565	1.25914	1.11469	1.17662
464.02	-6.01598	-5.83699	-6.1554	-5.93024	-5.24138	-5.51384	-5.63112	-5.20164	-5.39152	-4.79483	-4.54007	-4.17275	-3.53765	-1.7316	-0.46838	3.56402	10.7528	20.7295	37.3868	58.0071	84.9319	111.383	134.955	156.454	174.017	181.472	183.773	175.343	165.72	154.698	144.269	127.213	114.231	101.735	88.5143	77.3029	67.4596	0.6257	0.62478	0.40513	0.63683	0.66572	0.69523	0.63386	0.96551	0.79713	0.57645	0.92291	1.46348
465.07	-5.55873	-5.60573	-5.7095	-5.60771	-5.57566	-5.48706	-5.3489	-5.44096	-5.21171	-4.69457	-4.65626	-4.0898	-3.84799	-1.60498	0.90197	5.37884	13.0231	23.5129	40.7831	61.9987	88.415	116.033	137.806	160.662	175.999	177.366	180.995	175.461	163.89	152.835	140.053	124.119	110.404	97.4815	86.8302	75.6977	67.9437	0.52591	0.43363	0.33349	0.33596	0.23473	0.33638	0.66508	1.02823	0.715	1.18929	1.46944	1.2769
465.97	-5.81024	-6.1711	-6.17927	-5.693	-5.64008	-5.27593	-5.49223	-5.20615	-5.37491	-5.01679	-4.85151	-4.61904	-3.12834	-1.51994	1.54951	6.18431	15.3026	26.2253	43.8311	66.8834	96.8797	121.998	147.869	163.035	177.953	179.518	180.099	174.084	166.341	150.651	136.494	122.176	110.551	101.039	85.1212	73.4335	65.6912	0.35293	0.05082	0.39908	0.15081	0.75248	0.63697	0.69735	0.90452	0.83864	1.03714	1.30019	1.61812
467.01	-6.06386	-5.65183	-5.6919	-6.12353	-5.44955	-5.77824	-5.52226	-5.764	-5.05532	-4.69052	-4.34791	-4.37989	-3.43245	-1.16728	2.28242	8.15871	15.6726	28.8462	50.0731	69.2134	97.9524	125.352	146.702	163.042	179.629	179.049	184.383	170.483	159.666	145.255	132.495	122.905	106.709	93.3053	81.6674	71.2697	60.7257	0.3599	0.52585	0.52208	0.78485	0.97261	0.50297	0.3552	0.62497	0.72213	1.00888	0.78092	1.90124
468.05	-6.06449	-6.05692	-5.78812	-5.58736	-5.64324	-5.08361	-5.96835	-5.50569	-5.59703	-4.98277	-4.76021	-3.69775	-2.93392	-1.79307	2.97301	9.3043	17.9396	32.5104	53.6635	76.5391	101.305	128.619	152.231	169.855	176.125	180.402	177.446	170.043	155.469	143.428	131.124	111.202	104.375	90.1701	79.3907	68.9886	62.5717	0.81024	0.79872	0.4713	0.47844	0.2656	0.41815	0.21365	0.79495	0.47685	1.24462	1.00211	0.99523
468.95	-5.78383	-5.77614	-5.77874	-6.3281	-5.68564	-5.58012	-5.85345	-5.51584	-5.13589	-5.06181	-4.67442	-3.42457	-2.4302	-1.23527	3.08405	11.2328	20.3329	34.8706	57.3577	80.3799	107.317	132.79	153.829	169.335	178.943	181.021	173.145	164.918	151.361	140.971	125.797	110.726	98.7881	87.2885	75.9679	68.2956	59.7091	0.5481	0.43771	0.70926	0.92754	0.27014	0.75261	0.53781	0.53385	1.01735	1.21777	1.45788	2.10788
470	-6.10242	-5.69762	-5.98783	-5.71747	-5.44937	-5.15242	-5.55578	-5.44927	-5.18307	-5.17057	-4.76307	-3.43262	-2.97498	0.2362	4.45147	11.5911	22.2573	38.7011	58.1234	85.9882	113.293	135.857	160.145	171.31	179.309	177.856	172.398	163.697	149.893	134.111	122.306	109.461	102.653	84.2022	76.6595	64.6798	56.8171	0.27861	0.40082	0.16914	0.3924	0.5012	0.50209	0.50006	0.27927	0.90019	1.10828	1.59299	1.59402
471.06	-5.75217	-5.50288	-5.87049	-6.03867	-6.21536	-5.0754	-5.65338	-5.25046	-5.36066	-4.79723	-4.81065	-3.74253	-1.33904	0.98869	5.57735	12.8425	25.0831	43.2653	66.1899	91.3989	119.445	138.026	160.094	173.226	174.115	176.348	169.092	157.15	145.453	132.441	118.997	107.365	93.95	82.866	72.6162	66.0145	53.5092	0.35092	0.46439	0.40158	0.40458	0.52253	0.68481	0.73492	0.91827	0.85189	1.06898	1.68713	2.12412
471.96	-6.3281	-5.91309	-5.80424	-5.5142	-5.69061	-5.69031	-5.64493	-5.58166	-5.05635	-4.73303	-4.21988	-3.8953	-1.4202	1.55574	6.19884	14.2045	27.1628	46.2736	68.3291	94.7394	118.563	139.025	163.822	169.575	172.912	174.235	162.279	154.097	141.472	131.529	114.849	102.443	89.3662	78.7795	70.5724	61.4814	53.3148	0.46251	0.17851	0.23347	0.46205	0.70274	0.63983	0.74567	0.81733	0.85131	1.20954	1.40911	2.04129
473.03	-6.02933	-5.73498	-6.269	-5.91889	-6.15431	-5.26257	-5.23458	-5.27621	-4.78654	-4.82243	-4.31995	-3.00216	-1.84145	2.46323	7.80906	14.5239	31.5594	52.115	75.9294	98.9381	124.767	144.324	161.282	172.252	169.659	170.455	162.878	148.611	135.472	126.203	112.625	100.097	83.6684	76.3649	67.0801	58.8107	52.1782	0.41435	0.36295	0.29886	0.35413	0.36197	0.52234	0.88002	0.7212	0.98385	1.48254	1.19703	2.11082
473.93	-5.91255	-5.90992	-5.0529	-5.78976	-5.68887	-5.62692	-5.45591	-5.08152	-5.13897	-4.0701	-4.09434	-2.76812	-1.1008	3.99279	8.92672	19.116	33.1127	55.035	76.7761	101.333	129.717	149.862	162.498	172.105	169.005	168.573	159.234	147.928	136.174	120.701	109.743	97.9882	87.2063	73.0175	66.0675	56.3274	47.8476	0.59301	-0.05878	0.41824	0.35834	0.41225	0.05882	0.57884	0.71539	0.65535	0.93814	1.9356	2.36463
475	-5.67323	-5.6043	-6.09055	-5.84849	-5.68475	-5.84869	-5.86629	-4.90647	-5.45793	-4.55058	-4.00377	-2.72376	-0.52029	3.16741	10.5476	20.8824	37.0621	56.6888	82.6981	107.338	128.575	148.288	165.657	170.03	170.785	165.273	155.111	144.105	124.578	116.825	103.228	90.9191	79.9082	72.7666	61.1807	53.1189	47.2932	0.41826	0.53223	0.72608	0.23964	0.58741	0	0.98079	0.80257	1.3082	0.94736	1.60724	2.59679
476.06	-6.26851	-5.97251	-6.38666	-5.85707	-5.74866	-5.43742	-4.83984	-5.23747	-4.86131	-4.67804	-3.78403	-3.01184	0.05876	4.21702	13.4648	26.6467	41.6242	63.1042	84.4343	110.599	132.929	152.578	161.501	170.146	168.129	159.925	147.002	141.154	126.029	113.665	98.8337	90.6197	83.1171	69.0378	59.536	50.7766	44.0746	0.81466	0.53069	0.12096	0.82489	0.23307	1.07918	0.70935	0.70377	1.16428	1.63829	1.88313	2.51904
476.96	-5.46395	-6.15189	-6.15574	-5.86672	-5.53052	-5.44653	-5.1034	-5.10018	-5.12211	-4.28871	-3.5938	-2.18851	0.41487	4.44254	14.2994	25.782	43.0377	66.1167	90.7328	114.56	129.58	152.735	160.61	166.725	163.459	160.113	145.813	135.499	121.177	111.061	97.7065	87.2516	76.2941	66.4732	59.1453	47.8437	44.2234	0.23064	0.34524	0.29863	0.45982	0.45908	0.34618	0.85063	0.91111	1.19386	1.42816	1.99635	3.01869
478.03	-5.98729	-6.09246	-5.98628	-5.59797	-5.65932	-5.8814	-5.77403	-5.19771	-5.01487	-4.15637	-3.52384	-1.33365	2.20488	6.86406	16.9237	30.3933	47.8914	68.7557	93.5947	118.889	136.18	156.339	163.179	166.596	159.727	153.334	144.864	130.438	119.087	103.881	98.3597	82.8787	72.2461	62.9049	56.2071	47.9558	38.1012	0.22458	0.22712	0	-0.11266	0.55374	0.44024	0.39468	0.77476	1.41868	1.58282	1.96035	2.96902
478.93	-5.99472	-6.21458	-5.78418	-6.21552	-5.42207	-5.50479	-5.17924	-5.50088	-5.18325	-4.18345	-3.09664	-1.08032	2.13085	8.07349	17.9473	32.7889	51.7042	73.0038	101.274	119.504	139.511	155.74	162.709	161.233	161.104	150.992	143.44	127.887	110.997	100.696	90.9395	79.9298	70.507	64.7568	55.0884	45.7019	38.0328	0.38201	0.43995	0.4003	0.71397	0.33343	0.81217	0.59838	0.71768	1.27778	1.39981	1.89616	3.33461
480	-5.80986	-5.64854	-6.17611	-5.56884	-5.72069	-5.87259	-5.71404	-5.0537	-4.91553	-4.1051	-2.5045	-0.93083	3.06518	10.1662	19.6751	33.3692	55.4622	77.2188	101.947	123.463	141.717	155.928	159.991	162.459	158.117	146.81	135.323	123.101	110.12	97.7833	90.2866	76.0409	67.0738	58.1681	51.9338	43.4905	37.9049	0.15138	0.20907	0.30799	0.30536	0.31128	0.6022	0.35692	0.67585	0.76169	1.25628	2.18012	4.56106
481.04	-6.01354	-5.74289	-6.01915	-5.97669	-5.46365	-5.61097	-5.6208	-5.58272	-4.85869	-4.58366	-2.78571	-0.93298	3.67323	11.6796	22.1138	38.6922	58.1996	79.9049	106.246	124.249	143.132	154.687	161.678	160.628	153.905	142.367	132.353	120.654	108.031	95.6019	84.0263	74.3052	65.3401	57.1527	48.8621	40.3112	34.8345	0.53388	0.35817	0.13523	0.58309	0.4079	0.57461	0.66091	0.814	1.22839	1.56446	2.4644	3.53701
481.94	-6.17199	-5.81613	-6.09773	-5.77986	-5.59437	-5.51244	-5.65492	-5.17399	-5.00412	-3.95733	-2.10275	0.40252	4.80448	12.5311	25.1325	42.2221	60.0052	86.2097	109.35	130.704	145.202	154.096	159.797	159.82	149.431	140.405	129.515	116.063	106.141	95.041	82.6607	72.3674	62.2215	54.8129	47.8022	39.3901	33.5671	0.23266	0.46575	0.66934	0.54451	0.61567	0.69095	0.84867	1.12981	1.12709	2.03642	2.63169	4.18328
482.98	-5.85572	-5.75195	-5.98958	-6.09008	-5.52821	-5.5774	-5.6728	-5.01863	-4.8384	-3.43861	-1.42462	1.1056	5.89935	13.98	27.4896	44.3337	64.1252	91.0076	111.455	131.433	147.567	157.267	154.919	155.036	148.419	138.505	126.343	112.735	102.475	90.2087	79.2705	69.1646	62.0442	52.5267	46.3629	37.5348	32.3431	0.2006	0.2397	0.40469	0.54476	0.33756	0.60122	0.42913	0.97113	0.94232	1.7386	2.85685	4.3689
484.02	-6.17572	-5.81787	-5.85208	-5.66519	-5.80341	-5.69355	-5.27617	-5.11354	-4.35612	-4.03977	-1.44465	1.42128	7.57092	17.0354	28.2004	47.8533	68.4853	92.3985	114.513	135.756	145.258	155.466	155.704	153.786	144.194	132.13	121.27	109.77	98.6185	87.7733	77.0176	68.4765	58.7215	50.562	45.0892	37.8741	32.0595	0.1191	0.33588	0.21156	0.41289	0.44779	0.77264	0.69148	1.07749	1.68087	1.78348	3.27703	4.51582
485.07	-5.91358	-5.87931	-6.04902	-5.54853	-5.85681	-5.55065	-5.40688	-4.93329	-4.45884	-3.51826	-1.15077	2.44239	9.17641	18.1268	32.3431	52.283	73.673	94.5533	114.795	136.462	150.172	154.981	152.639	149.052	141.591	129.438	117.533	104.266	94.3279	82.0349	73.6852	64.6271	55.3948	48.7031	42.5141	36.6222	29.0525	0.68647	0.39726	0.25465	0.28067	0.47289	0.47777	0.71112	0.87647	1.39307	2.23632	3.54224	6.03746
485.97	-5.976	-6.04911	-5.9478	-5.97371	-5.7285	-5.48647	-5.31502	-4.92152	-3.92255	-2.74554	-1.17894	3.73396	10.129	20.2252	35.783	54.5994	75.1242	100.031	118.717	137.605	147.658	151.594	150.804	142.743	137.043	124.859	114.581	102.012	91.0669	81.7066	71.7255	61.3717	54.3606	46.4534	38.8738	32.4438	27.7769	0.29888	0.24832	0.33112	0.2169	0.43761	0.65324	0.76624	0.9054	1.41017	2.10705	3.53454	5.97539
487.01	-6.05023	-6.04632	-5.96395	-6.13433	-5.66084	-5.52389	-5.38688	-5.17035	-4.15816	-3.14339	-0.23961	4.22548	11.5241	22.7984	38.9067	59.0854	81.7293	101.41	122.094	135.723	146.502	150.555	149.63	143.595	133.591	122.514	108.827	97.3075	89.9234	76.2472	69.3769	60.1971	50.618	43.949	38.5415	32.5986	26.6483	0.35534	0.05644	0.55888	0.33409	0.33504	0.81137	0.67214	1.35036	1.80135	2.36439	4.00745	6.24755
488.05	-5.77789	-6.09205	-5.92411	-5.88933	-5.91693	-5.42331	-5.20503	-4.94202	-3.86364	-2.76795	0.59371	6.02746	13.0552	24.6646	41.6555	60.0178	84.0482	106.473	123.739	139.305	144.931	144.541	144.687	139.586	128.598	118.744	106.244	94.2008	83.7419	73.2633	64.3224	56.2814	49.9673	42.1809	36.6331	30.7089	24.9456	0.02913	0.1467	0.14599	0.43253	0.46623	0.31683	0.76464	1.113	1.58826	2.86315	4.56567	7.30224
488.95	-5.96212	-5.92729	-5.94212	-6.08549	-5.69491	-5.4475	-5.59931	-5.02119	-3.79042	-2.0457	1.30479	6.90253	14.1926	28.0161	46.4235	65.6533	88.4615	106.149	125.958	139.703	145.625	148.611	141.496	137.054	127.413	115.556	101.462	93.2255	81.4406	72.0833	62.311	54.7144	47.9771	40.959	35.2088	28.938	24.503	0.32928	0.37035	0.21604	0.63297	0.42204	0.59828	0.7859	1.20901	1.79292	2.83467	5.19673	8.09877
490	-6.00587	-5.81046	-5.8837	-5.69856	-5.94744	-5.53324	-5.15592	-4.56917	-3.84924	-1.18494	1.67345	8.16647	16.7957	31.0963	49.6352	68.6991	92.7332	109.251	126.449	140.307	144.382	148.624	142.301	132.479	122.704	110.894	98.843	88.7497	82.7602	69.7568	60.558	53.3892	45.594	40.1702	32.8399	26.8403	23.7361	0.28425	0.35583	0.64606	0.4051	0.60531	0.66267	0.87102	1.28547	1.778	2.73964	4.75944	9.12543
491.06	-6.12713	-6.02209	-6.09108	-6.12597	-5.68393	-5.92409	-5.12477	-4.27818	-3.0022	-0.97409	2.61075	8.86531	19.1123	32.9744	51.9556	72.2162	95.1315	112.668	128.303	142.302	144.845	144.644	139.566	131.769	120.837	110.545	98.6921	84.7735	77.0969	65.1792	58.6025	51.0473	44.1049	36.79	31.8985	24.8003	22.0004	0.3026	0.24057	0.4972	0.56531	0.50192	0.75492	0.97407	1.4997	2.17712	3.56331	5.90565	9.737
491.96	-6.18785	-6.07401	-5.87494	-5.93978	-5.41306	-5.44452	-5.11689	-4.14659	-3.21724	-0.84596	3.25792	9.30184	22.3292	35.3592	55.1882	76.3377	97.1022	116.182	126.783	138.624	145.325	142.841	135.885	126.11	116.219	103.058	91.8417	84.8662	72.9708	65.1834	55.7007	48.1967	41.4412	37.2131	30.0355	24.914	20.8749	0.24658	0.2146	0.46502	0.17528	0.68078	0.94067	0.65949	1.58853	2.35512	3.53945	6.35465	10.3523
493.03	-6.12823	-6.13133	-6.09334	-5.93261	-5.71374	-5.67375	-4.80698	-4.34239	-2.55001	-0.78129	4.30344	12.0116	24.4781	38.462	57.8177	79.8553	101.974	118.323	133.197	139.383	141.166	140.463	134.694	119.904	113.375	100.88	91.4734	81.4361	72.6284	60.942	54.4042	47.0016	40.5867	35.4514	28.631	23.1646	19.1696	0.26785	0.15504	0.65769	0.37744	0.66112	0.73741	1.04392	1.62892	2.63883	5.04221	7.02275	11.12
493.93	-5.90376	-5.94347	-6.07562	-5.4403	-5.74406	-5.25056	-4.97033	-3.85106	-2.3256	0.33659	5.93648	14.8448	25.238	42.8641	61.737	85.3085	104.661	120.456	134.26	140.726	142.619	137.586	130.639	119.608	110.489	100.351	91.9536	78.6837	66.4224	61.0186	53.7929	46.0845	39.797	33.1023	27.4	22.6176	17.696	0.2092	0.08409	0.25443	0.20504	0.76969	0.67066	1.33562	1.68379	2.54347	4.23391	7.87966	12.6358
495	-6.08567	-6.28056	-5.99954	-5.80683	-5.66962	-5.14997	-4.41007	-3.42016	-1.94689	1.06288	6.83163	15.2276	29.0527	44.8426	64.9212	87.8343	108.482	122.113	132.681	136.81	138.23	133.297	128.63	120.248	106.759	95.8593	83.6663	76.2898	68.4639	58.51	50.3381	43.1996	36.6476	32.2255	27.5869	21.1687	17.4244	0.09273	0.42141	0.23324	0.46417	0.55962	0.60796	0.91022	1.80035	3.04667	4.40753	8.79561	15.21
496.06	-6.27639	-6.01674	-5.97371	-5.56315	-5.51086	-5.0198	-4.41941	-3.69865	-2.14997	1.65823	8.76488	16.8013	30.9916	50.022	69.9644	90.6392	109.398	123.323	133.215	141.301	137.339	133.575	125.986	116.733	105.753	94.7012	81.3712	72.9461	62.8655	56.2896	49.5631	41.1714	36.0733	31.2488	26.7712	18.3735	16.1636	0.15048	0.40628	0.30133	0.50472	0.61162	1.01384	1.31121	1.71605	3.64799	5.33142	8.91523	15.1447
496.96	-5.72793	-6.16951	-5.68923	-5.79134	-5.48409	-5.02704	-4.22517	-3.58926	-0.99932	2.72424	9.77255	19.6806	33.2018	52.4423	73.2625	92.7839	111.3	128.06	135.173	137.857	138.434	135.127	122.68	109.576	102.622	92.3351	79.4014	71.9169	64.0263	54.5026	48.3486	42.3177	33.7344	30.2514	23.641	19.6452	15.5767	0.47723	0.32229	0.7997	0.3683	0.6382	0.52765	1.63614	2.06242	3.54115	6.5307	9.87589	16.4873
498.03	-6.10048	-6.05437	-6.05214	-5.55633	-5.68242	-4.63818	-4.05685	-2.52011	-0.12243	5.13545	11.6418	24.9031	39.7496	56.3647	77.6708	99.0773	116.986	129.891	136.646	141.392	141.024	130.743	123.793	115.826	98.8892	87.7662	78.1688	70.0446	61.7693	52.8645	46.0038	39.4225	33.9826	28.1018	24.9151	21.1468	15.2055	0.49491	0.3968	0.38295	0.43309	1.05773	1.03537	1.59306	2.22037	3.59076	6.90531	10.847	19.1796
498.93	-6.15251	-5.81628	-5.75362	-5.47418	-5.22889	-4.58222	-4.03318	-2.29946	0.25719	4.72717	12.4682	24.8792	41.9716	60.5043	83.0188	101.899	119.01	133.658	136.951	135.929	135.028	130.509	117.134	105.977	97.7536	86.9294	76.8182	68.5139	60.0386	50.697	44.1345	38.9764	31.6807	28.4868	22.1389	17.0886	15.0864	0.44823	0.17258	0.5067	0.83135	0.51145	1.07863	1.59463	2.52639	5.13834	7.68411	11.7235	19.2383
500	-5.72457	-6.08499	-5.85259	-6.02919	-5.45469	-5.19019	-3.96222	-2.43292	1.28582	5.78325	13.4739	27.8879	44.0241	65.7552	85.5728	106.506	123	130.078	137.259	138.979	134.094	125.193	115.885	105.177	94.9765	86.1598	73.5176	67.2238	56.5155	49.653	45.1038	36.332	31.7369	26.8053	21.4368	17.5227	14.0146	0.34884	0.1818	-0.23692	0.58042	0.53185	1.00218	1.81488	3.08696	4.69157	8.70378	13.6711	22.2261
501.04	-5.75642	-6.3281	-5.8976	-5.83625	-5.40412	-4.09515	-3.83698	-1.10046	1.55618	7.59673	17.4448	29.342	49.2542	68.4542	87.337	110.722	123.383	135.548	137.53	139.101	133.362	124.826	112.367	103.232	93.2981	82.4189	74.8871	63.0936	58.5888	46.3456	41.3312	34.117	30.1166	26.2494	20.8936	17.0355	13.8315	0.36576	0	0.12204	0.55487	1.0101	0.67688	1.85094	2.81673	5.3407	8.82187	15.3429	23.5555
501.94	-6.06375	-5.86483	-6.00955	-5.4953	-5.57599	-4.13608	-3.22153	-1.58166	3.35697	8.44323	18.7661	31.6135	50.9609	71.6038	92.4784	111.937	127.898	132.109	138.72	137.239	133.103	122.214	111.941	102.418	89.7976	81.8617	69.7432	62.8943	54.0167	44.9653	38.7393	31.5402	28.2172	22.9054	18.289	14.7413	13.7842	0.19152	0.38375	0.75758	0.43258	0.91146	0.95945	1.68771	3.26902	5.8465	8.95541	17.4686	26.001
502.98	-5.52784	-5.93186	-5.81495	-5.19598	-4.51169	-3.94208	-2.66559	-0.08583	2.6361	12.2732	21.5965	35.3112	56.8697	76.3631	96.8501	115.688	126.087	135.46	140.536	134.248	126.558	120.8	109.484	98.0063	90.6868	79.8889	69.1146	60.8866	55.723	45.946	38.853	34.347	27.8427	23.1403	19.6827	14.0868	13.9474	0.78059	0.06472	0.45039	1.07656	0.8519	1.43913	1.83378	3.59759	7.38363	10.8717	17.9633	29.3101
504.02	-5.85802	-6.3281	-5.66651	-5.65863	-5.39271	-4.3604	-2.11952	-0.37303	4.10808	13.3103	25.0149	39.5325	61.6761	80.242	99.2062	113.645	129.334	137.433	137.464	133.328	131.49	117.253	109.447	98.4025	87.7073	76.0588	67.7363	58.125	50.3362	40.904	37.7886	29.8039	27.955	23.729	17.6305	14.3939	12.2726	0.33154	0.71142	0.45644	0.5887	1.05125	1.59925	3.30863	5.0748	6.86967	11.5952	21.1717	33.4753
505.07	-5.85821	-6.53297	-5.45521	-5.24666	-5.24431	-4.07615	-2.37423	1.75956	7.10886	15.1471	27.2503	45.4922	63.7953	83.3338	101.791	121.932	133.317	137.344	138.71	133.003	127.967	117.893	106.472	93.4494	87.4403	75.8502	67.4956	56.4489	47.9852	42.8811	35.3885	31.9552	25.2627	21.1617	18.761	13.4765	12.6746	0.06585	0.51783	1.24992	1.18561	1.39832	1.96489	2.46519	4.27179	8.83031	14.405	23.0975	34.103
505.97	-6.12351	-5.71719	-5.86499	-5.32018	-4.06639	-3.47664	-1.31789	1.08224	7.8744	17.161	30.9735	48.3681	68.3007	86.3967	108.018	121.958	128.064	136.27	136.492	133.632	119.691	111.769	105.426	91.8651	78.5744	73.2463	62.0276	56.9074	48.1835	43.2286	34.9641	29.5878	24.3667	20.507	16.1894	13.7599	11.5128	0.26511	0.32787	0.59304	1.00227	1.13972	2.34972	3.46247	4.85568	10.656	14.7359	23.6173	36.7981
507.01	-5.8571	-6.19587	-5.54338	-5.53816	-4.81852	-3.62201	-0.63563	2.31573	9.00589	19.7187	34.2959	53.6797	72.7308	91.3448	110.819	127.515	133.439	139.609	138.328	128.183	125.746	112.029	102.518	90.6936	81.2111	72.7981	63.5437	55.6674	46.7859	41.474	33.6561	29.171	23.3182	20.3462	16.4244	14.3209	12.6831	0.52077	0.12796	0.32354	0.96382	1.49555	1.68974	3.90981	5.28646	10.7279	16.6753	26.4778	41.5564
508.05	-5.92404	-6.26335	-5.49981	-4.98882	-4.39909	-2.20439	-0.48353	4.04628	12.6381	22.212	36.1178	57.8655	78.5474	97.4298	116.591	127.811	139.784	137.152	138.027	129.104	121.854	113.693	99.9838	89.6915	77.9366	70.7768	61.1496	52.1609	47.0461	38.0656	33.2607	29.6244	22.0151	17.7728	14.9579	12.0621	11.0173	-0.12872	0.57241	0.44811	0.83531	1.57449	2.43574	3.62066	7.23187	11.7806	20.1053	28.7546	40.2157
508.95	-5.62016	-5.88571	-5.62446	-5.25147	-4.83203	-2.45509	0.67851	4.39439	12.4065	26.2697	42.9119	59.7407	84.4382	99.2393	116.64	128.343	136.198	142.54	136.466	129.535	118.314	110.484	98.1504	87.0152	78.1035	68.387	56.3255	53.4508	44.759	38.0242	30.7275	26.0022	22.6366	17.2035	13.3705	12.9755	10.545	0.56754	0.62794	0.37456	0.63792	1.37853	2.52765	3.96201	7.82236	13.1612	19.9901	32.3363	47.2312
510	-5.51173	-5.20835	-5.09475	-4.35754	-4.25012	-2.56688	0.96612	7.32061	14.6551	27.3585	45.9352	63.9946	87.9528	104.071	122.595	134.801	141.175	138.032	134.84	126.985	118.55	106.452	95.4168	84.0807	77.5291	65.609	57.1659	50.034	43.7181	37.1715	31.8481	26.6316	22.2135	17.0435	14.8884	13.0911	10.5665	0.44058	0.48671	0.98141	0.93785	1.54112	3.06974	5.00978	8.94992	13.4888	22.38	34.6154	51.3136
511.04	-6.3281	-5.33407	-5.42569	-4.99542	-3.34048	-1.09376	2.47318	9.45442	18.1931	31.0674	49.2975	66.2372	94.0257	110.293	121.315	133.832	141.428	138.347	132.012	124.24	116.331	105.977	97.2694	81.7726	71.9826	65.2678	55.3219	48.7222	42.7696	35.917	29.0076	25.3746	20.8072	17.2154	15.4905	11.1878	9.57168	0.24638	0.30241	0.24329	0.80396	1.83688	3.868	5.90727	9.83103	14.8883	24.0067	38.3867	53.8531
511.94	-5.71879	-5.7185	-4.86798	-4.36972	-3.24765	-2.08182	2.00875	9.11501	21.0385	34.0777	53.1914	72.4935	96.1098	111.649	130.53	133.25	142.482	139.846	136.791	125.022	113.064	103.851	92.5319	80.1798	72.2329	62.2889	53.8072	50.8721	39.7706	34.8033	28.4733	24.933	19.8873	17.2742	13.2632	10.9758	9.49394	0.60857	0.78446	0.91263	1.4094	1.94281	2.96431	5.34378	10.057	17.2919	28.1403	40.433	57.5732
512.98	-5.82088	-5.64901	-5.29366	-4.598	-3.58253	-0.27343	2.80765	10.7511	22.0329	37.1814	56.6912	76.1839	98.4412	115.916	132.801	139.063	140.571	140.956	133.647	120.349	112.339	101.535	91.3109	81.4822	72.2468	61.971	51.5156	46.3958	39.6	34.2246	28.8209	25.6028	19.381	14.7995	12.5171	10.3063	10.1228	0.66796	0.73683	0.54765	1.3067	2.63513	4.56402	6.74722	11.3299	19.0144	30.8797	40.3723	59.2447
514.02	-5.25697	-5.82901	-5.29429	-4.28362	-2.35344	-0.22641	5.49836	14.3524	24.6391	41.9077	61.9137	81.9487	105.285	121.046	134.064	141.565	143.798	138.586	134.041	119.13	108.237	97.5036	87.7931	80.173	69.457	60.1268	52.2431	44.5173	39.1986	34.085	27.7739	24.1001	18.7775	15.1941	12.143	10.9154	9.97396	0.79099	0.86703	0.68485	1.34771	2.48077	4.15968	7.01305	14.1087	19.8817	32.7288	47.2672	63.0555
515.07	-5.88719	-6.01149	-4.99331	-4.2524	-2.14375	0.81565	6.44584	14.7277	28.8312	45.5123	64.9381	85.0826	106.192	124.663	135.433	139.947	145.176	141.429	133.465	120.029	110.829	95.0028	86.7377	77.9344	66.4688	60.3879	50.6181	43.5847	37.0702	32.4888	26.8111	22.3163	16.7558	14.499	12.825	11.2328	8.68487	0.92558	0.60879	0.93914	1.67921	2.72412	4.9923	8.72495	14.7416	22.358	34.9308	53.006	68.0376
515.97	-5.26361	-5.29967	-4.69905	-3.84807	-1.65549	2.42017	8.04832	17.9392	30.9416	49.4342	67.5606	97.0597	114.988	128.379	142.475	144.062	141.437	137.941	131.428	120.06	108.539	96.5751	87.8874	74.242	66.7397	58.6085	50.1895	44.7694	34.9034	31.9129	25.9896	19.2614	18.2763	13.9507	11.6883	10.0349	8.85079	0.42169	0.77677	0.84495	1.63162	3.06178	4.56868	10.155	15.9683	26.2103	37.8844	54.8663	72.4065
517.01	-5.32533	-4.79833	-4.50103	-3.29639	-1.14193	3.36379	9.87588	20.0951	36.183	54.2638	77.0101	101.127	119.655	134.937	144.917	145.294	144.201	134.478	129.146	119.326	107.767	93.1695	85.3293	72.799	66.5615	57.259	49.9843	43.2293	35.8879	30.2262	24.6854	19.7814	16.37	15.2851	13.6033	9.61501	8.20778	0.58011	1.02249	0.82542	1.73331	3.81429	5.78517	11.3247	17.7142	28.8834	42.2102	60.0585	73.9059
518.05	-5.51689	-5.39494	-4.00884	-2.78778	0.79336	3.89336	13.0609	23.3589	38.7476	60.1472	82.1829	103.632	122.801	137.592	145.32	144.573	141.007	139.42	129.65	113.873	103.45	90.9869	85.5641	72.696	65.1044	56.3246	48.1031	42.3057	34.8602	30.7337	25.7072	20.3511	16.832	13.7856	12.5918	9.91028	8.59895	0.68039	0.71887	1.52018	2.79952	4.14043	6.36584	10.7243	19.725	31.6331	47.0035	63.92	80.8656
518.95	-5.64586	-4.96725	-3.91899	-3.05552	1.09253	5.25067	13.2669	26.7819	43.7341	64.2097	89.2452	105.787	123.811	140.708	148.845	150.487	144.004	140.16	127.002	117.98	102.284	91.1595	79.9327	73.1914	64.1099	54.7187	47.3195	40.4504	34.152	30.0578	23.4345	18.9932	15.1761	12.3753	12.1031	10.6913	7.88492	1.23291	1.0901	1.17227	2.53578	4.67108	7.57148	14.4441	22.8225	33.8644	47.7327	67.8389	84.4516
520	-5.59152	-4.83697	-4.34354	-1.86306	0.65947	7.42217	17.4167	31.5805	47.0481	70.023	89.812	113.343	127.472	141.087	150.992	147.755	140.651	135.234	122.941	113.111	102.267	90.3397	77.2744	70.6296	61.4343	50.8836	45.2445	38.4763	34.2331	28.2715	21.9873	19.0574	14.0086	13.0738	11.3812	9.2742	6.95526	1.16086	1.10687	1.55685	2.6455	4.71275	8.73803	15.5197	25.4766	36.3269	51.374	69.1957	89.3744
521.02	-5.28463	-4.15841	-3.75035	-1.56086	3.07859	8.11671	16.7315	32.6483	51.0189	76.4293	94.8122	116.223	134.462	146.284	147.604	151.154	140.436	134.831	123.258	111.692	100.726	88.6396	75.9783	71.1788	61.4497	50.7475	44.9468	37.9436	32.3801	28.4675	22.9926	17.7676	15.0057	13.5499	10.7688	9.3573	7.34048	0.9035	1.11303	2.1295	3.34353	5.87998	10.3633	16.8312	26.4859	40.8444	57.5269	76.6477	92.248
522.05	-5.50136	-4.15151	-3.84729	-0.94314	3.53463	10.9847	22.0699	37.4632	57.1006	80.2897	102.871	120.438	140.381	147.536	155.367	151.309	144.024	132.131	120.267	109.205	100.546	90.389	79.5385	68.2591	59.681	50.9499	43.1683	37.025	32.8652	27.8924	23.0127	17.8406	14.8292	12.9471	10.5023	8.8936	7.64688	0.69388	0.92092	2.47311	3.25033	6.51736	11.3556	20.364	28.799	42.5988	59.4935	80.9249	96.0656
522.94	-5.27201	-4.27628	-2.68606	-0.59562	5.41155	12.2021	25.3085	39.7666	61.7371	84.2119	110.481	126.78	141.975	151.28	153.545	151.498	147.35	134.915	123.754	109.495	95.4987	85.9401	79.1367	67.4714	57.7082	48.5264	43.8052	35.883	31.5188	25.7995	20.2967	16.6657	16.2427	13.2266	10.4872	9.69537	6.58067	1.04185	1.46918	2.38962	4.02045	7.15417	12.5482	22.3242	31.2952	49.3124	63.4527	84.5757	102.677
523.97	-4.6883	-4.1065	-1.85445	0.61672	6.01964	15.0866	28.2638	48.2351	68.0629	90.968	114.231	136.529	148.706	156.89	160.894	153.033	145.242	133.908	124.982	109.219	97.1795	85.5437	78.2403	66.4149	59.9515	49.324	43.511	36.5644	29.8338	26.6608	20.9466	17.3074	14.1373	13.0271	9.43027	8.71325	6.68284	1.32751	1.64303	2.50878	4.19936	8.16349	13.8331	23.8294	34.17	53.7964	70.127	89.0037	105.5
525	-5.01749	-4.0223	-1.91074	2.09817	8.40633	17.018	32.0507	51.3055	78.7124	98.278	124.746	138.652	154.527	163.434	159.641	158.401	147.426	137.525	122.143	107.912	98.9459	88.9244	74.8592	66.8713	60.0676	50.2597	42.2867	36.6534	32.388	26.1371	20.2188	17.3041	15.4317	12.5446	11.1173	9.35953	6.02936	0.86211	1.40612	3.22437	4.60387	8.89752	15.2761	27.0406	40.1678	56.0915	76.8768	95.8533	112.217
526.02	-4.87481	-3.16541	-1.4757	3.15099	11.3945	21.3654	36.2882	58.5768	83.0179	105.796	131.818	148.871	160.942	165.825	167.269	158.118	148.363	136.854	125.305	109.587	99.7119	87.1926	76.1672	67.1104	58.222	50.5661	42.3943	34.7536	30.537	25.113	21.4472	17.5391	15.0331	13.5323	10.9704	8.24679	6.79091	1.48568	2.07561	3.63424	6.31117	10.5647	17.8611	27.7188	43.4547	60.4846	81.224	100.217	117.049
527.05	-4.43599	-3.18383	-0.69959	3.60998	12.2795	24.1652	41.5337	64.0944	87.6006	112.11	134.197	153.543	165.831	172.176	164.743	160.319	148.11	133.147	122.891	110.846	97.2357	86.8234	77.0785	66.651	56.6834	50.5997	41.1934	35.6917	27.5648	24.9823	19.8165	17.7553	14.8991	12.53	9.92552	8.59963	6.54828	1.53035	2.1777	3.99712	7.13911	11.9436	19.8282	33.8704	48.8644	66.5847	87.0642	103.704	120.248
527.94	-4.49751	-2.78254	0.28155	5.79311	14.5177	27.0521	46.0858	68.729	93.1025	119.353	141.618	156.832	169.943	173.412	165.83	160.917	148.484	134.869	122.536	109.71	95.9691	83.3699	74.195	66.3652	55.0216	50.266	40.6983	35.0837	28.0759	23.4246	20.4058	17.0388	13.5919	12.7911	9.43529	8.09978	6.20802	1.66534	2.29053	3.89207	8.01325	12.9401	22.2081	35.3226	51.0907	70.8217	90.0291	110.63	124.051
528.97	-4.50062	-2.49147	1.08824	6.62857	16.2986	30.2659	49.7604	73.9848	100.426	124.891	148.703	158.963	169.218	172.416	168.339	156.686	147.147	132.804	122.154	107.704	94.3265	84.4966	74.072	64.6334	55.7894	46.2144	40.4421	32.8932	28.5782	22.7907	19.2687	15.3911	14.5566	12.6445	10.0186	7.64921	6.48048	1.65796	2.55728	5.00072	8.71231	14.1722	24.0823	38.5358	55.1463	76.02	96.8151	112.755	129.254
530	-3.94924	-1.70752	2.58411	8.77742	18.7721	35.0004	55.6624	81.1337	105.652	129.914	151.474	168.06	171.828	172.692	168.187	158.642	145.853	129.545	117.247	104.563	94.6913	83.2949	73.2429	62.7898	52.6709	45.8677	39.3165	32.7242	28.6496	22.9414	18.6001	15.7005	13.4618	12.2623	10.3957	8.06524	5.74764	2.19503	3.04446	6.42814	9.38542	16.2215	27.6331	40.7275	60.423	80.6508	101.395	119.648	132.161
531.04	-3.73266	-1.12206	3.11043	11.2879	21.9435	38.4352	59.2414	84.7748	113.047	135.806	157.554	171.762	176.322	175.619	168.804	157.861	144.284	131.628	118.465	105.009	93.3492	83.0176	70.5006	62.1081	54.9039	45.2482	39.6251	31.6088	27.5361	22.0713	17.8696	16.4894	13.6601	11.0399	9.54491	7.7758	6.364	1.88165	3.39271	5.93062	10.3592	19.1692	29.623	43.8716	65.5873	85.9783	105.416	122.157	135.205
531.94	-3.13475	-0.2348	4.84766	11.6088	24.3323	43.6854	64.7918	91.8671	118.706	145.938	159.657	173.608	178.182	175.504	167.717	158.332	143.165	131.253	117.534	103.473	93.3337	83.5608	69.4242	61.2888	54.5196	46.6715	38.1628	32.3741	26.4073	22.1028	19.3727	15.8151	14.7397	12.0452	8.96148	6.78436	5.65297	2.67318	4.27579	6.84508	12.6161	21.0081	31.6708	48.8487	68.8945	91.0461	111.18	125.721	139.569
532.98	-2.78726	0.42423	6.7356	14.4667	29.0191	48.6686	73.882	101.364	128.002	149.129	170.121	179.412	183.4	180.99	171.257	160.02	145.768	132.025	116.357	107.721	88.4695	81.5478	69.4694	59.9355	52.8086	45.3031	37.6735	31.3056	25.4211	21.1658	18.1146	16.8039	13.7304	11.9738	10.0128	7.3598	5.15915	2.51736	4.28222	8.03872	13.5057	22.9933	36.9526	53.9988	76.8003	96.9712	118.969	130.688	140.296
534.02	-2.41911	1.87948	8.45622	17.2813	32.1434	55.0063	81.5845	109.319	135.421	161.504	177.218	189.397	188.364	187.678	173.45	162.776	148.328	129.719	120.632	103.847	90.4378	81.018	70.3784	60.4676	52.5259	45.6375	38.0401	32.1351	25.7303	22.4039	17.8154	16.5408	13.128	11.7429	9.19023	6.17137	5.45763	3.20405	5.25551	9.24152	15.4399	26.3102	40.0034	59.4825	81.6827	104.405	123.4	138.478	145.663
535.07	-1.62127	1.67735	9.70855	21.6034	36.4119	61.5598	90.3258	117.016	143.92	167.444	184.614	192.007	192.651	186.692	176.77	161.166	146.052	129.311	119.54	103.142	94.9454	80.3084	70.7795	59.7504	52.0759	43.5351	36.3261	30.4559	24.5673	22.1315	18.5017	16.1661	15.0109	11.8188	9.56163	6.91459	4.89418	3.729	5.73673	10.3792	18.4154	27.8886	46.5763	66.5168	89.0201	107.022	130.284	145.271	149.028
535.97	-0.37853	3.43951	12.6385	24.8217	43.2172	70.3477	96.1459	124.093	150.596	176.644	188.998	197.269	195.255	186.833	175.043	162.643	148.622	131.871	119.542	103.233	92.3974	79.275	69.4667	61.0585	49.8983	45.3944	37.0878	31.0469	25.3455	22.0248	18.5514	16.6942	13.434	11.4938	9.72673	6.63056	4.96378	3.83797	6.80462	12.0232	19.7487	32.5053	49.4614	71.3263	92.9774	117.35	134.821	148.138	156.017
537.01	-0.23054	5.25835	14.9783	28.143	49.4517	73.0354	103.222	135.372	160.853	181.132	197.356	198.354	202.494	190.519	178.449	165.999	147.761	132.044	119.338	105.294	91.7891	80.4042	69.1154	59.1475	53.7111	44.3976	37.0995	30.1109	24.9855	20.7511	18.7359	16.5914	14.0505	11.344	9.11955	6.67599	5.63571	4.00156	7.62765	13.4248	23.4487	36.9155	55.0504	78.1552	98.1658	122.176	140.757	152.338	158.377
538.05	0.36582	5.85711	17.2815	34.4564	54.3012	83.5106	114.892	147.173	173.494	195.894	208.094	211.552	205.326	196.762	184.495	167.041	149.81	132.729	118.901	104.545	91.0665	79.1211	70.1416	59.3242	53.355	43.8981	36.9828	29.1975	25.2862	22.6011	19.8041	16.3455	13.6896	11.6872	9.65841	6.8773	5.75076	4.6817	8.15765	15.6754	25.2753	41.4067	60.3133	82.783	105.863	131.155	148.127	155.639	165.033
538.95	2.67952	9.09301	21.3084	39.5758	64.8001	91.9015	127.66	156.077	181.545	202.188	210.171	214.763	210.946	198.133	188.078	167.399	153.664	137.435	121.728	105.983	94.6275	80.9512	71.3775	61.8172	53.351	44.2913	36.7189	30.1603	25.5023	22.6725	19.0695	17.1965	14.0174	11.0011	8.68304	7.37931	4.64145	5.87484	9.72847	16.7198	27.8375	44.6164	68.2671	90.1086	116.02	137.626	154.157	168.246	166.882
540	3.69164	11.8918	24.639	44.3259	70.694	99.8939	134.417	162.513	193.624	214.578	226.166	226.454	216.627	205.068	191.709	170.294	154.662	136.903	121.759	104.257	94.7485	82.0896	70.4055	62.1964	52.8624	45.5034	36.369	31.2648	26.2712	21.9398	18.9853	17.0038	13.8967	11.7185	8.60647	7.12417	4.39448	6.38402	11.9434	18.8817	32.3614	50.1899	73.8921	94.6956	124.267	145.953	162.94	171.067	177.372
541.02	5.12299	14.8661	29.2521	50.532	76.8397	111.696	147.677	176.857	204.386	223.011	228.831	226.936	221.7	204.617	190.727	172.021	152.611	137.144	123.831	107.654	92.9742	80.5601	73.1375	62.1669	51.701	45.4096	36.2058	29.2657	24.6322	21.6219	18.9889	16.0183	14.0414	11.3763	10.3178	6.5105	5.02828	7.45884	12.859	22.0875	37.0285	53.9804	81.1934	108.364	130.485	149.319	167.913	176.182	180.253
542.05	7.2708	16.5343	33.2496	55.904	87.2213	118.374	155.738	188.522	213.609	230.501	235.805	233.744	226.058	209.832	191.953	171.645	154.598	136.068	123.787	110.006	94.961	81.8244	71.1071	60.7988	52.1726	41.4902	35.7138	30.2353	27.1031	22.9977	20.0558	16.8777	15.377	11.3144	9.35504	7.18417	5.00056	8.33524	14.1362	25.4187	40.168	59.8547	84.8015	113.392	137.087	159.199	172.178	177.618	178.263
542.94	8.67721	20.6682	36.7184	61.8732	95.312	129.917	166.845	198.443	221.889	236.452	238.856	233.954	224.483	210.563	191.943	174.828	155.694	139.1	120.297	107.607	93.238	82.448	68.8541	59.9359	52.4714	42.6742	34.9048	31.2428	25.3953	22.2953	18.5735	16.5322	13.3389	11.2046	8.75643	6.73108	6.10537	8.62272	14.9712	27.5167	43.7098	67.0324	91.5623	120.177	143.104	163.399	176.768	180.981	183.05
543.97	10.1236	23.0539	40.3651	70.8521	102.974	140.198	175.024	204.862	223.995	232.351	245.351	235.002	228.783	207.308	196.741	174.28	153.672	137.2	119.481	102.35	94.6921	79.8813	69.9849	60.4762	50.5149	42.6127	34.9326	31.573	25.9749	23.0993	20.1755	16.6947	13.3939	10.1304	8.53624	7.06497	5.32913	10.5513	17.3775	29.5256	50.8681	72.1312	99.2466	125.323	149.759	167.413	182.834	187.257	184.494
545	12.8367	27.6662	48.3	77.9962	112.44	149.86	187.59	211.992	239.405	248.749	249.414	242.562	232.778	212.005	189.763	172.181	149.836	136.796	122.375	106.336	92.869	80.0923	70.3636	57.14	51.5231	42.0623	35.6489	30.3301	25.3092	21.8745	20.257	16.5504	13.1952	10.9133	8.53248	7.41075	4.27059	11.8108	21.0186	34.3498	55.7556	80.0188	107.363	132.21	158.696	175.164	189.295	189.031	183.273
546.02	15.9917	29.2405	54.7066	88.0051	123.833	164.576	197.56	224.754	246.711	255.283	254.709	240.739	234.49	209.944	192.977	172.056	152.407	135.694	123.325	106.317	91.3629	81.5308	67.1443	57.6696	49.875	42.1862	36.7576	27.2213	25.6983	22.9275	21.2836	15.8233	13.8123	9.97655	7.94042	5.43131	5.02021	13.7194	25.0014	36.8831	60.9869	86.0146	114.353	140.414	163.424	181.984	190.871	195.319	186.562
547.05	20.3069	35.8127	64.9678	94.4345	136.795	178.082	210.493	233.482	258.303	263.951	264.436	243.859	235.286	214.383	193.523	176.272	155.266	136.9	118.702	102.152	91.8524	79.3355	68.3308	58.338	50.1109	40.1663	33.5985	29.4149	26.1655	22.011	19.3909	16.5223	15.145	10.2677	7.71803	6.83141	3.06358	15.8478	27.1516	43.8672	65.7735	92.3677	120.454	148.955	170.048	191.288	199.786	196.272	190.654
547.94	20.9977	41.8801	71.8928	106.07	140.802	188.918	215.819	246.37	266.081	267.338	261.785	255.614	236.189	217.287	194.007	174.861	157.545	135.973	118.73	106.728	92.3961	78.9298	70.9468	59.9624	50.3244	42.1695	34.3992	30.4979	24.7128	23.5853	19.0662	15.2441	12.2914	11.5195	8.04411	6.84467	3.83021	17.1302	28.9361	48.0649	73.9784	100.681	129.815	156.442	178.884	189.879	198.36	197.167	190.015
548.97	26.4588	46.1255	75.611	111.697	154.972	197.163	230.582	258.013	270.929	278.8	270.115	257.343	239.496	217.958	198.591	180.359	152.849	135.4	122.182	104.584	93.1011	80.6809	68.1109	58.9712	50.4754	42.3276	34.0443	29.4095	25.065	23.2543	21.0022	15.5787	13.6244	9.45156	7.51772	5.76665	4.24548	18.9289	34.005	53.0535	79.5521	108.611	136.549	166.799	185.114	203.365	204.749	199.143	189.713
550	33.3688	52.2053	85.3399	126.067	166.254	204.757	244.977	267.911	277.222	286.131	274.756	261.111	240.868	221.224	194.344	176.921	153.88	137.013	121.642	107.087	89.9059	80.9541	68.0573	55.2576	49.4851	37.832	35.9555	30.3138	25.9376	22.9531	20.2819	16.7897	13.6594	11.1408	8.39167	5.35739	4.39338	24.4473	35.941	58.2111	87.493	119.591	147.259	175.919	194.831	207.366	206.662	204.306	193.099
551.04	34.9706	61.5456	98.8897	138.588	184.925	223.821	254.582	279.008	286.191	289.594	280.306	260.648	243.103	218.837	196.679	176.664	156.413	136.303	121.516	102.813	94.13	81.0674	67.5247	57.7117	48.1302	40.3639	32.2237	30.7366	27.8133	22.3785	18.6338	16.7585	15.1627	9.60426	7.88017	5.91919	3.31365	24.5441	43.7938	68.0158	95.4834	126.888	159.513	181.6	203.147	215.059	209.893	206.055	196.845
551.94	41.6041	71.5062	105.054	146.677	196.687	236.131	266.924	286.862	300.027	295.989	279.731	267.346	249.802	222.953	196.478	174.111	159.037	139.06	121.407	104.878	93.896	77.7792	67.5251	55.5592	45.9868	40.2236	37.7971	30.4009	25.0136	21.2443	20.5453	16.3121	12.1856	10.475	7.78914	6.87039	5.18379	28.6053	47.4343	73.141	99.9555	130.4	162.987	194.38	207.314	215.463	213.692	207.976	197.769
552.98	46.7271	76.7522	118.498	160.566	207.533	250.469	278.414	300.638	300.016	297.806	290.059	271.025	248.736	223.293	194.029	179.86	154.255	136.771	119.719	107.286	90.5997	78.6608	66.6387	56.9314	47.3091	39.6255	33.9708	29.9541	26.7773	22.7731	17.8432	16.4011	13.08	10.3489	8.66176	5.72551	5.08603	32.7116	51.3795	79.7835	111.917	142.522	174.312	199.643	215.774	221.318	224.752	214.887	197.181
554.02	54.0784	87.2181	127.557	173.116	227.857	257.368	296.655	308.318	310.069	307.944	292.04	270.688	244.404	223.597	198.978	179.77	153.816	135.356	119.032	103.704	95.2909	77.1397	66.5442	54.7948	47.2642	37.2497	34.995	28.6293	25.7085	23.3367	17.7375	14.2933	14.2814	10.8602	7.93019	5.02233	2.82045	37.4181	60.1433	92.9789	118.911	148.015	179.62	209	221.867	226.703	223.505	216.089	197.729
555.07	59.6588	97.3826	136.667	186.365	238.993	282.054	299.248	312.363	312.596	311.898	296.313	273.54	246.865	218.215	198.09	176.322	151.313	136.381	117.367	105.665	94.5346	73.2837	68.3631	55.8605	46.7957	38.7161	36.3334	29.2469	26.9801	22.881	18.2858	16.9342	12.5908	7.69884	7.38726	5.2848	3.92689	38.8781	66.1252	93.6723	131.173	161.1	188.197	213.456	224.945	233.009	224.85	217.841	202.431
555.97	69.4766	102.568	153.335	200.301	245.035	286.601	310.499	317.484	326.646	307.739	293.262	271.994	250.192	211.822	196.639	171.063	153.789	135.914	112.608	104.241	86.4352	75.6874	64.354	54.4109	44.2177	40.7928	34.4802	31.0687	26.2088	21.8839	19.0164	13.727	12.9923	9.89382	7.57294	3.98219	2.57024	47.9171	71.5428	101.268	133.569	172.475	201.81	216.467	229.911	232.246	226.044	211.838	197.904
557.01	72.4495	114.335	163.023	209.541	251.673	284.048	319.465	324.91	324.668	310.187	288.98	268.842	245.11	219.677	189.92	172.345	148.115	133.728	115.885	103.132	82.9172	73.7479	65.9836	53.0437	44.2097	39.9218	35.637	30.1638	26.266	21.6235	19.4914	14.4125	13.1205	9.46813	8.28277	4.85959	3.83243	49.7589	77.5853	109.045	138.895	177.09	203.83	218.983	230.613	233.882	228.566	216.082	191.774
558.05	82.1376	126.69	173.506	224.269	265.25	300.613	320.192	329.056	324.751	309.893	294.357	260.016	248.06	218.616	190.719	174.654	147.526	134.479	110.127	101.119	87.0715	72.5917	59.8272	49.7367	43.5398	40.3871	34.2322	28.3927	24.8532	21.9182	16.8911	13.2715	9.79593	9.32788	6.39843	3.96189	3.14909	57.7468	80.6417	114.246	152.111	182.799	207.603	230.313	236.956	232.457	223.647	212.112	192.588
558.95	90.3671	135.697	184.127	233.232	270.3	307.886	323.543	328.473	324.78	314.325	287.542	267.459	239.811	213.124	187.433	166.01	152.004	128.059	107.423	99.9108	83.8042	73.9842	60.7565	50.6472	42.3888	39.1843	32.4753	29.6643	22.4988	21.1793	15.2873	14.6923	9.95369	8.24213	6.42254	5.58045	2.34483	63.3263	89.9448	126.646	161.771	191.968	216.289	231.774	234.637	236.929	225.987	211.168	188.268
560	101.663	144.151	197.513	242.611	287.173	314.988	332.847	331.865	323.57	320.229	287.261	266.233	235.822	206.946	188.35	163.97	144.841	128.326	113.617	99.9439	78.5377	69.2976	59.9556	49.1918	40.1633	35.8275	31.7113	29.0099	24.0622	20.4462	15.3688	13.9949	11.197	7.87552	6.1519	5.39989	2.47079	67.1133	99.1417	133.166	168.537	192.211	226.617	239.739	243.433	236.508	223.44	207.366	194.637
561.02	106.818	152.442	203.729	254.271	292.824	320.656	335.29	335.626	329.897	306.336	281.945	259.864	231.844	208.759	185.357	164.261	141.25	121.786	111.426	96.4353	83.5488	69.9036	57.6033	47.2067	41.7633	37.047	32.69	30.7605	22.1972	20.3659	16.4624	12.4883	10.1206	10.4087	5.78226	3.1632	2.54951	68.8129	105.147	142.622	173.216	205.334	225.905	240.34	243.459	235.611	226.005	206.309	191.269
562.05	115.231	160.993	216.897	258.346	300.333	328.557	338.261	331.151	324.7	302.905	279.88	255.483	227.393	202.836	182.436	158.039	141.836	121.542	106.56	91.6568	78.707	64.0135	58.4768	46.0055	41.5556	37.0939	31.1449	27.5814	23.3609	15.5759	15.4801	13.7062	9.84039	7.99579	5.34259	4.01672	3.64295	82.6566	107.75	142.748	179.533	204.158	228.443	246.683	237.067	233.003	221.802	208.623	190.945
562.94	122.177	173.781	224.036	272.782	307.552	325.5	338.811	332.256	322.395	305.045	274.123	247.493	220.163	193.607	173.993	158.53	138.375	117.096	103.911	87.5325	76.8542	64.8073	54.2149	46.4163	38.2072	32.3366	29.9436	25.5364	22.4728	20.7927	14.7758	10.9061	8.7079	7.74597	4.8515	4.70826	2.95091	83.5053	118.12	151.045	189.915	209.181	231.689	244.253	242.18	231.401	215.745	198.074	181.818
563.97	133.986	183.105	231.483	274.852	314.758	334.882	334.545	330.806	322.397	295.199	271.539	245.444	216.451	198.536	171.424	148.848	129.024	116.676	101.847	85.4817	71.9944	61.024	49.9432	46.3536	35.8844	32.4316	29.3223	27.1122	21.0936	17.0306	14.0885	11.0385	9.4917	6.87529	4.13343	4.03775	2.54221	90.3341	119.554	159.072	189.675	219.133	237.693	244.302	241.423	235.232	216.1	194.85	176.346
565	144.45	192.871	241.575	281.436	316.691	333.659	336.827	326.902	316.755	286.817	261.7	232.573	212.685	187.78	165.782	142.192	128.145	111.55	97.4201	84.435	67.9006	57.3894	50.6307	43.5623	36.9694	32.5108	28.4811	24.055	20.9052	16.2719	14.9464	10.7312	8.60949	5.50972	5.48411	4.02886	1.00611	96.7709	131.829	164.944	194.453	227.362	240.128	237.925	237.896	229.883	212.608	191.169	175.521
566.02	153.985	198.009	244.32	287.14	322.741	326.494	332.7	325.065	308.85	280.286	263.461	222.706	199.941	181.283	162.675	140.684	124.443	106.973	92.8802	78.4719	67.3996	57.7745	47.1819	42.5729	35.6812	31.453	28.8376	22.543	20.9537	17.5935	13.0179	10.0967	8.11447	8.63694	4.13406	3.36608	1.29706	100.83	138.277	169.008	203.766	228.822	240.278	239.856	234.794	222.626	209.567	182.622	171.043
567.05	154.857	212.056	247.913	289.845	309.094	330.499	322.65	315.867	290.988	273.117	243.136	217.707	200.038	170.318	157.315	135.779	117.791	107.986	90.3284	78.4378	66.9928	57.0827	47.9294	39.7764	33.8714	27.7718	24.7125	22.0478	19.2254	16.2763	13.2035	9.42452	8.4036	6.07761	3.86498	2.31476	0.91109	103.507	143.307	174.801	206.197	225.197	235.735	235.927	230.846	216.395	199.135	178.682	162.604
567.94	165.469	213.626	261.405	291.173	312.282	323.595	314.843	305.138	291.053	261.566	235.337	211.902	188.934	169.52	151.127	128.975	117.245	98.9825	86.928	74.8191	59.6455	50.3698	43.8911	40.568	34.4498	29.0923	25.7386	20.6989	17.6193	13.8218	11.3087	10.0572	7.82751	5.81328	3.43657	3.18721	0.56376	112.352	147.086	177.548	206.928	223.763	230.924	228.17	225.567	216.561	196.622	173.047	160.024
568.97	173.613	215.66	259.24	287.901	315.561	317.296	309.075	301.124	275.53	254.266	222.826	203.968	179.049	161.304	143.029	121.231	108.708	92.8504	82.7759	68.5099	59.8158	51.403	41.6987	34.6343	30.2125	25.7308	24.7017	19.4043	15.7799	12.0303	10.3485	7.54302	6.04715	4.25074	3.80214	0.20062	1.19446	117.152	149.481	183.063	206.816	225.033	232.189	230.848	221.957	207.102	190.986	170.425	152.375
570	173.246	223.367	256.951	291.305	307.009	315.604	311.017	284.343	268.899	242.191	222.151	197.631	171.77	158.77	132.45	116.812	101.673	89.1819	78.8997	64.4691	57.3098	46.7606	39.2813	35.023	29.6305	29.4491	22.2284	20.3107	16.9074	12.0546	11.0778	7.77985	7.24183	3.00699	2.04448	1.05821	0.07464	120.018	150.321	185.551	208.688	220.738	225.578	225.58	214.136	197.459	179.188	163.891	145.035
571.02	179.72	222.38	255.352	289.365	303.171	310.431	299.407	276.684	261.677	230.621	207.702	189.092	166.14	146.666	125.233	112.141	98.1657	87.3706	73.4186	61.2269	54.3408	42.6849	39.5623	31.8366	25.9572	26.1235	20.4108	16.8428	14.6652	11.3476	8.38149	6.70287	5.99222	3.72386	2.72708	1.21971	-0.21574	126.741	157.722	188.934	208.068	219.869	224.335	218.507	203.184	188.649	175.066	156.75	139.707
572.05	183.339	223.438	258.514	277.87	295.3	293.169	283.997	262.749	242.391	219.542	197.205	177.139	162.382	139.578	120.597	107.736	91.0788	78.9246	70.2515	58.3274	47.4736	39.8967	35.3591	32.3232	28.4466	23.9297	22.5094	15.9786	14.9128	10.3674	8.07675	5.59637	4.10409	2.1987	1.61103	1.00995	-0.39562	131.77	159.361	189.817	207.699	218.228	217.381	207.166	197.803	184.618	162.458	153.204	136.455
572.94	192.267	224.93	254.932	277.75	287.14	287.248	273.649	260.785	234.547	218.656	191.927	173.611	148.4	132.924	116.503	100.73	88.2554	74.8618	65.0367	56.5883	45.7561	38.2928	35.2604	30.4807	26.2354	21.1485	19.8354	16.7309	11.5631	9.04513	6.13727	6.56823	5.14355	2.14996	1.24454	0.1025	-0.28136	132.56	160.913	188.635	202.553	212.596	217.787	208.725	193.399	175.751	163.007	141.836	127.912
573.97	188.234	222.018	251.562	279.517	280.027	275.113	262.562	243.795	222.991	208.741	184.267	163.089	141.198	122.353	108.977	95.0193	86.577	72.5174	60.9413	49.3718	45.8444	37.1609	31.2233	27.3677	24.0025	23.3879	17.3531	13.5251	11.7884	9.15512	8.0035	5.10236	2.62393	1.72779	1.79931	-0.26551	-1.33015	132.468	162.524	190.066	201.412	210.318	203.1	196.414	190.167	172.759	152.156	139.965	120.234
575	182.694	225.494	246.755	265.867	271.072	263.096	248.569	229.539	207.36	191.589	172.488	151.736	135.238	118.808	100.391	89.4318	81.1096	63.6495	55.4654	49.4368	39.274	32.5997	29.978	26.5023	21.9466	19.0114	16.1619	14.3737	10.5398	8.11961	5.54644	4.04605	2.76127	1.23318	0.92008	-0.03345	-1.63524	134.126	162.576	183.438	193.082	196.178	198.721	184.395	169.224	158.407	140.594	132.556	113.95
576.02	181.877	220.181	236.02	249.911	258.64	249.297	232.86	213.977	201.255	180.847	156.518	139.8	124.908	109.463	95.5894	84.8768	74.0691	62.4246	52.9827	46.0247	34.9235	32.3603	28.7535	22.9664	21.6549	17.4752	15.7545	12.3692	7.77751	5.98119	4.68739	3.96032	2.00957	-0.06255	-1.48741	-1.85756	-2.59741	133.148	159.979	185.208	191.16	195.398	185.884	180.831	166.933	151.641	134.46	123.104	107.487
577.05	183.981	208.046	237.353	240.697	243.25	235.016	220.415	209.707	184.557	168.032	150.378	130.949	114.873	102.93	87.6777	79.4284	66.9103	57.3644	47.0794	42.3319	34.9213	30.6954	25.6196	22.8562	17.6792	16.1345	13.2994	10.9579	8.56827	7.36419	4.45829	3.00819	1.08823	0.01672	-0.15974	-1.62157	-2.50366	133.073	159.532	173.909	182.297	186.649	180.647	169.073	155.275	145.546	123.302	115.103	105.292
577.94	186.463	204.256	230.634	232.669	233.925	224.296	207.515	191.173	172.798	156.259	142.677	122.827	110.403	98.6903	83.8414	73.832	62.6209	52.6279	45.2805	40.5094	30.5321	28.7408	23.648	21.3831	18.6336	12.5489	10.9184	9.80093	7.37985	6.39405	3.24311	1.43135	1.54894	-0.25932	-0.39452	-1.65832	-2.43595	135.517	154.201	170.424	177.654	182.058	169.819	161.572	148.105	135.484	119.318	107.397	95.8574
578.97	177.835	196.201	218.632	222.3	222.699	210.758	197.717	181.929	162.545	140.562	130.917	112.092	98.1007	86.9778	76.6355	64.488	56.2916	53.1128	40.616	32.5488	27.5754	26.3585	20.563	16.7417	16.3422	11.4794	11.7988	9.24952	5.7398	4.4772	4.04724	1.59351	0.60413	1.00509	-2.68909	-3.40265	-2.93862	129.819	147.73	165.884	171.363	170.972	163.505	147.411	136.857	129.536	114.709	98.7733	91.9612
580	170.613	192.066	205.948	212.829	208.084	197.763	183.129	160.267	151.538	134.557	121.19	107.293	93.1793	85.2733	72.1731	62.8255	54.065	43.0012	37.7397	30.8366	26.1752	22.8296	19.8221	16.7753	13.5697	9.98891	9.62992	8.27521	7.18541	3.79139	2.17697	0.6013	1.08668	-0.90922	-1.70146	-2.40154	-3.8443	131.606	148.515	156.354	160.643	163.606	156.047	142.479	129.011	118.875	104.902	94.4125	84.8406
581.02	161.764	179.112	193.577	201.022	186.761	184.658	168.351	156.542	134.459	121.402	106.414	95.5971	83.6135	75.314	63.3524	57.2148	46.5509	39.4803	32.033	24.9008	24.3113	19.4279	17.2867	15.3399	9.91052	10.5245	7.6467	5.21258	5.88528	2.05403	1.21131	0.347	-0.46234	-0.76182	-2.48543	-2.58746	-2.8822	130.037	145.63	150.104	152.658	145.904	141.278	131.01	123.885	108.077	96.9747	88.7059	75.895
582.05	157.921	175.557	178.767	183.425	178.64	162.399	153.648	141.431	122.034	112.201	100.717	87.0869	78.7909	66.2835	59.2632	50.132	43.5298	35.822	28.5143	22.1626	22.9281	18.473	15.8032	13.2705	10.0164	8.68904	7.84267	4.53504	2.81502	2.10775	1.95886	0.48661	-0.6409	-1.93798	-2.33421	-3.76996	-3.95083	125.384	133.12	141.718	145.762	143.878	129.91	121.977	113.37	102.082	88.838	78.6571	70.8937
582.94	154.329	166.507	175.637	174.362	164.262	153.548	145.009	125.174	118.657	109.675	93.149	79.637	69.3933	63.019	53.3607	47.0068	38.4949	35.1025	25.4808	22.4367	19.3315	16.5597	13.5859	12.2957	8.82341	6.789	5.85068	3.83524	2.7595	0.02377	0.87804	0.35071	-2.4343	-2.80012	-3.05696	-3.11229	-3.44175	118.272	132.289	137.179	134.815	132.884	125.898	114.662	104.111	94.6838	81.8215	78.4148	67.9506
583.97	145.04	151.699	164.549	160.983	155.312	139.14	135.722	117.493	106.152	93.1037	83.7675	68.1842	64.4868	54.3339	49.9033	38.5445	39.3351	29.0647	24.1538	20.5679	16.5158	15.1825	13.9877	11.7553	9.78109	5.72299	4.53615	3.13447	1.96559	0.84777	-1.32078	-0.51204	-2.52447	-2.3911	-3.07548	-4.03701	-3.62374	119.539	124.105	127.699	131.455	124.354	111.056	106.624	94.1046	85.5924	74.7204	68.6844	63.7649
585	138.854	146.684	150.347	147.96	145.401	131.827	117.901	105.596	95.8662	84.7978	75.5194	65.7329	59.2395	47.7691	42.7846	39.1491	29.8434	25.1468	20.3843	17.8217	16.9305	13.8351	10.3939	10.573	7.85371	5.41071	3.97094	3.40096	-0.34381	0.35672	-0.69982	-2.40461	-1.10942	-3.34451	-3.4784	-4.37259	-4.87585	112.305	117.528	119.626	119.26	109.719	107.147	93.4764	88.6835	77.4613	75.8168	62.2123	54.5811
586.02	127.407	136.334	141.806	132.627	128.551	119.138	103.389	99.602	87.6022	76.3544	69.1412	58.188	51.4997	44.979	38.5734	30.9382	25.8572	22.7566	18.5212	15.029	14.1711	11.2887	10.418	7.87396	6.20994	2.95063	3.43945	0.37431	1.23076	-0.78828	-2.3261	-1.79323	-3.19527	-2.21851	-3.88371	-4.63667	-4.59005	103.2	113.273	113.845	111.293	109.116	98.1886	88.5165	79.894	70.565	63.6087	60.7795	52.3744
587.05	121.415	123.276	133.157	128.087	117.337	110.868	103.389	91.4825	75.7041	67.9383	60.698	52.1016	48.99	41.2446	36.672	30.1505	24.8987	17.1887	15.0186	13.7129	12.2892	10.4042	7.8802	5.19292	4.25521	2.27669	1.20348	1.42002	-0.6533	-0.41094	-1.32932	-1.97818	-4.04418	-3.39484	-3.8714	-4.84424	-4.34668	96.0999	106.74	110.555	103.831	93.5991	89.7485	81.1808	74.0695	66.5191	61.4815	53.865	47.089
587.94	109.284	121.178	116.062	113.833	107.512	99.0641	87.2363	80.7135	73.1043	64.9262	54.2634	48.3918	47.039	36.1241	33.1603	28.2302	21.3095	16.4728	12.4716	12.5902	9.55439	9.42768	6.2212	7.3508	2.23563	2.83404	0.56599	0.65816	-1.37282	-1.4849	-2.66823	-2.23418	-3.90445	-4.06107	-4.64075	-4.39527	-4.87883	96.0721	95.9143	98.5776	100.902	87.7364	83.4864	73.8038	68.7285	60.4883	51.301	48.0532	41.9015
588.97	105.734	109.537	111.385	105.34	96.7634	90.3257	80.0696	70.3298	64.7186	59.2457	48.3069	41.5006	35.7073	35.6917	27.1501	22.7301	18.1726	14.4539	12.2579	11.1931	8.72821	7.33405	5.80031	4.5884	2.64748	2.71844	-1.40373	-0.73565	0.06514	-1.78953	-2.91674	-3.65772	-3.52338	-3.42821	-4.3067	-4.228	-5.38515	89.8544	91.8798	92.5416	89.0944	81.401	76.2784	69.694	57.9536	55.8713	49.9941	43.5205	40.6367
590	98.3117	105.5	98.5543	94.6655	88.3186	81.9666	71.1058	66.1067	55.2998	48.8507	44.5784	36.6876	35.0913	26.002	25.1624	18.2147	16.5745	15.8446	9.29325	8.99757	6.72551	5.82995	4.44077	2.88304	2.37471	1.01113	-0.66973	-0.85126	-1.65575	-2.4535	-3.27072	-2.72513	-3.99574	-3.88936	-3.74534	-4.46504	-4.54727	84.8663	86.2254	86.6667	81.7204	74.7799	70.1001	62.4265	54.4608	48.8931	45.1199	40.8671	32.3415
591.01	88.6809	91.5781	90.2451	83.0847	73.4236	74.74	63.8844	57.9994	50.5401	43.9078	38.8075	32.0889	29.7239	24.0844	18.981	16.3646	14.5247	10.0693	7.14617	7.06935	6.59691	4.57204	3.55241	2.62538	1.6936	-0.79879	-0.94673	-0.90711	-0.67706	-2.80408	-3.53643	-2.74677	-4.45938	-4.47174	-3.73407	-5.52026	-4.00711	82.5185	77.6482	80.0423	76.5664	67.9413	62.5074	52.8937	48.5995	44.2934	37.8894	36.2946	31.6501
592.02	83.1114	84.105	85.3247	78.9949	70.1111	68.0982	58.6517	49.2989	45.8738	38.2505	35.8596	30.7557	24.1223	22.6508	19.7659	15.4061	11.5902	8.84096	8.98403	5.41062	5.149	3.402	2.63839	2.09886	0.19812	-0.34697	-2.39428	-1.22784	-2.21758	-2.57042	-4.0181	-4.3222	-4.83659	-5.05702	-4.93259	-4.70529	-5.4133	74.7237	74.874	72.7713	66.1469	67.701	55.6872	51.9113	46.5144	42.7449	36.5538	32.3107	29.3023
593.04	76.4087	77.8147	75.1001	71.072	69.0412	56.9764	53.5487	46.7785	41.4896	35.2567	29.6539	25.7239	21.5842	18.3053	15.4011	12.4629	11.4193	8.77276	6.20037	5.19341	2.70226	1.5078	2.6233	1.54774	-0.89763	-0.95422	-2.25502	-3.12334	-3.97147	-3.72541	-3.79237	-4.52305	-4.39629	-4.60575	-6.3281	-4.86166	-5.05775	68.7655	68.9454	64.6778	62.4347	55.6971	50.5316	46.0571	39.0436	37.9005	32.4213	28.1333	25.4512
594.05	72.3766	66.9157	65.9148	62.1171	55.5217	53.1356	44.6015	41.3442	35.4272	30.6634	26.2794	23.6596	19.3301	15.0783	12.6909	11.458	8.12627	7.09767	5.82928	3.46164	1.42641	1.91151	1.228	-0.27484	-1.32977	-1.31666	-1.65625	-2.90231	-3.89178	-3.68493	-4.01048	-4.02117	-5.34536	-5.67415	-4.66088	-5.88878	-5.88376	65.1174	59.6367	60.6605	55.2953	52.1445	46.1073	40.3109	36.4019	32.4151	28.0837	26.6023	23.1374
595.07	61.4704	61.5876	58.3242	53.8536	47.626	46.8532	38.7548	32.5649	31.1785	28.0007	23.3853	18.9075	14.9643	13.0405	9.43863	8.5481	6.88263	5.2625	2.79366	2.62998	2.41518	0.11942	0.41347	-0.98565	-1.10534	-0.85306	-3.02883	-2.62558	-2.93576	-4.7408	-3.75493	-4.29341	-3.97567	-5.01734	-5.16899	-5.80278	-5.69426	58.0886	57.9116	52.3667	51.2005	45.0972	42.2747	36.1131	30.5311	29.3742	25.2509	22.759	19.9021
595.94	57.5871	58.2879	50.8601	47.0066	47.026	40.8417	33.8421	30.6545	25.2785	23.432	19.3317	16.3992	15.678	11.6133	8.52133	7.49678	5.31865	4.82767	2.75631	2.09536	1.4641	0.67571	-0.66617	-1.6264	-1.66659	-2.16577	-3.42955	-3.22123	-3.3381	-3.43764	-4.8062	-4.16293	-5.30603	-5.92746	-5.5091	-5.30645	-4.99859	54.0483	53.3347	48.7754	44.8691	43.0798	35.7951	32.4702	30.087	25.8462	23.9661	22.0319	17.9801
596.95	53.8076	50.3209	50.0943	44.8048	37.7805	35.9008	30.9441	27.262	24.5679	21.2124	16.2298	13.3813	14.0552	9.71578	6.78665	6.85381	4.99341	3.02427	3.12768	1.10426	1.05344	-0.43694	-0.04135	-1.21583	-2.75668	-2.89064	-3.11667	-3.92474	-4.90923	-3.39881	-4.3034	-4.81372	-5.41883	-4.93645	-5.41662	-5.51699	-5.63013	50.6576	46.9029	41.946	41.2815	39.1397	34.5671	31.0226	24.5835	24.9677	22.3865	20.2792	15.9716
597.97	48.0538	46.6185	47.1191	40.5566	37.0242	30.628	28.5448	23.5593	23.9718	16.0131	15.1939	13.4404	9.89414	8.73898	7.01083	5.11768	2.73042	2.42937	2.10817	0.4519	0.3154	-1.72994	-1.54049	-2.22301	-2.68733	-3.77552	-2.95456	-3.66417	-4.04973	-4.9065	-4.37899	-4.90389	-5.30088	-6.12415	-5.51402	-6.0231	-5.1281	46.4487	42.6797	40.4124	36.5479	32.5669	32.3815	27.5976	23.6996	22.7578	18.8898	15.6887	14.8618
598.98	43.4733	43.7037	38.5542	34.6626	29.771	27.2239	23.0899	23.0112	18.1677	15.3875	10.9759	11.1992	9.22984	6.94483	5.19312	3.93995	0.94731	0.54976	0.9758	0.35128	-0.74445	-1.27068	-2.06394	-1.82501	-3.9068	-3.24004	-4.32557	-4.28794	-5.26178	-4.31347	-4.62815	-4.54014	-5.26642	-5.70088	-5.05028	-5.48529	-6.22322	41.6214	38.9794	36.6943	33.2306	30.5055	27.232	23.2434	22.1354	18.7704	17.1281	15.0215	12.5362
600	40.8322	36.4127	33.9312	31.7902	23.703	23.1738	20.8391	15.7522	16.0176	12.3253	10.5119	9.9114	6.25329	6.59864	4.20895	1.30465	1.34229	0.16255	-0.19985	-0.28149	-1.29528	-2.47772	-2.31964	-2.91851	-2.79804	-4.04202	-4.45255	-4.03578	-4.4227	-4.34025	-5.11344	-5.77396	-5.12249	-5.67014	-5.02771	-5.65463	-6.111	40.2344	35.7382	33.9414	28.513	25.8505	22.3848	22.1491	20.1357	16.5691	14.3385	13.4318	12.1125
601.02	31.0753	31.7117	29.8095	26.5261	24.5856	20.9857	16.9039	13.4806	12.6155	10.6306	9.92461	8.77088	6.04728	2.91654	2.80119	2.02007	-0.38489	-1.02424	-0.35964	-1.93925	-2.39065	-2.69875	-3.39886	-1.92185	-3.76372	-3.77312	-3.75309	-5.20979	-5.54326	-4.86017	-5.66255	-5.31698	-5.9951	-5.65876	-5.87816	-5.99148	-5.77513	34.3963	30.1303	27.9393	25.722	24.5614	20.7736	20.2315	18.1266	15.4518	12.6582	11.9143	10.9555
602.05	29.1782	28.302	25.316	24.7719	19.5197	15.6363	13.0346	13.0616	10.5806	8.41364	6.92357	5.63053	4.2134	2.55829	0.41446	0.09891	-0.23187	0.36086	-1.27483	-2.31383	-2.66347	-2.11991	-3.12014	-4.46754	-3.78751	-4.11816	-4.80884	-4.67321	-4.6803	-5.45892	-4.99905	-5.57176	-6.43773	-5.88292	-6.21925	-5.78451	-6.76766	31.4066	27.7405	25.0808	22.7324	21.5149	17.8769	17.2395	15.7097	13.1841	10.8576	9.99214	9.75177
602.94	25.3925	24.3067	21.5774	20.4313	15.39	14.6509	13.3345	10.6606	8.85056	6.25588	5.35195	4.22571	2.87922	2.11985	0.51316	0.20225	-0.17687	-1.76092	-2.44318	-2.65009	-3.35728	-2.21765	-3.81001	-2.3203	-4.10282	-5.26755	-5.38133	-4.96813	-4.59162	-5.05083	-5.06481	-5.48573	-5.79477	-6.0193	-5.48181	-6.12038	-5.80317	29.4055	27.1259	24.0329	21.5559	17.0086	16.1459	15.352	14.0965	12.1301	9.51557	10.3485	8.89642
603.97	24.7265	18.73	18.3977	16.3556	13.9161	13.4014	10.1074	7.2884	8.01061	6.50133	4.83216	2.10193	2.08889	1.69838	-1.24387	-0.11754	-2.29544	-1.75599	-2.01992	-3.3242	-3.00451	-3.82885	-4.40269	-4.12126	-4.14881	-5.51551	-4.20152	-5.12195	-5.23802	-6.12798	-5.63013	-5.61752	-5.51814	-5.2419	-5.93265	-5.52481	-5.827	26.048	21.3202	21.9195	18.255	16.5323	14.9392	13.7027	12.2893	11.413	10.482	9.20214	7.33742
605	20.1027	20.3505	16.6844	15.5582	13.9088	9.50039	9.8201	6.90908	5.11768	5.10047	3.81551	2.0279	1.16727	0.77319	-0.07871	-2.16515	-2.48119	-1.5611	-1.74408	-3.39469	-3.8504	-4.95015	-3.87784	-3.45426	-4.7397	-4.74238	-5.6375	-5.12534	-4.76101	-5.05309	-5.93782	-5.16576	-5.74586	-5.9393	-5.8352	-5.5464	-5.73952	26.1608	21.0738	19.3638	15.6173	13.8987	15.2294	12.7786	11.5377	8.67765	8.42697	9.28188	5.92593
606.02	17.1094	15.8627	13.6356	12.5946	10.8516	7.85913	7.5301	6.68859	4.59218	3.09219	2.02406	1.4593	0.29965	-0.4557	-1.21905	-2.19831	-2.39071	-3.67949	-3.59826	-3.42843	-3.87086	-3.48775	-4.24869	-3.58328	-4.95918	-5.34472	-5.32429	-5.6429	-4.84589	-5.83834	-5.93246	-6.3281	-6.03427	-5.34055	-5.43746	-5.74845	-6.52315	22.22	19.2327	17.8625	17.4722	13.7415	11.5305	11.3491	10.0869	9.3878	7.41987	6.66269	7.08661
607.05	15.4445	13.1988	11.2103	10.0703	8.86822	8.48972	4.81281	3.86671	3.00925	1.69627	1.67271	-0.24635	-0.79212	-1.21686	-1.99823	-2.62958	-3.1793	-3.41001	-3.74823	-3.08003	-3.31212	-4.73193	-3.80489	-4.8664	-5.3262	-4.71634	-4.9377	-5.6186	-6.02891	-5.83515	-5.72088	-5.73363	-6.22834	-5.52449	-6.62913	-6.3281	-6.03344	19.7065	15.8566	14.2338	13.8429	12.534	10.7483	9.67906	8.14398	7.76366	7.59571	5.16038	5.93442
607.94	13.2048	12.1692	10.3876	7.92467	7.78979	7.70143	5.10652	2.22331	1.99666	2.12436	-0.31383	-0.72843	0.69234	-1.83922	-2.28974	-2.19331	-2.91549	-3.64852	-3.64465	-4.15464	-4.06891	-4.89162	-3.44418	-5.08355	-4.79452	-5.80662	-4.98638	-4.69278	-5.90952	-5.60159	-4.89338	-5.8209	-6.22631	-6.63432	-5.71063	-5.71977	-5.40132	18.5595	16.5237	13.8297	12.8634	11.4232	9.06377	8.51152	8.6092	6.81959	6.82768	6.43688	4.76043
608.97	11.1232	9.61867	7.86094	6.12587	6.99079	4.79132	3.54314	1.75356	1.85555	0.87223	-0.61503	-1.27388	-0.85211	-2.77437	-2.90674	-3.22849	-3.57182	-4.43556	-4.00498	-4.65131	-4.62489	-5.04756	-5.0496	-5.16421	-4.9539	-5.68735	-6.3281	-5.48118	-5.24819	-5.27603	-5.68674	-5.5876	-6.01068	-5.68994	-5.58104	-6.3281	-5.90634	15.2393	14.83	13.883	10.8871	10.3777	9.63701	7.39075	7.64737	5.09716	5.90636	5.45746	3.59104
610	8.67027	7.49267	7.1611	5.93424	4.94261	3.15956	1.73018	1.46832	1.0328	0.34672	-1.03767	-2.02425	-1.33895	-2.61753	-3.54785	-3.38372	-3.63646	-4.27715	-4.09406	-3.95741	-5.13698	-4.79369	-5.01606	-5.12262	-5.33691	-4.83381	-5.14671	-5.55334	-5.13154	-5.78826	-5.44937	-5.67784	-5.57167	-5.34503	-6.65633	-6.21895	-5.68885	14.1478	12.668	11.1569	10.0592	10.0022	7.49642	6.53452	6.09027	5.95238	3.95127	4.09881	3.52928
611.01	8.53707	5.04598	5.79517	3.24891	3.6578	1.38218	1.26999	1.12877	0.26481	-1.08175	-2.26765	-2.12595	-2.2232	-3.11053	-3.48816	-3.51817	-4.44653	-4.5576	-3.96988	-5.65591	-4.97263	-4.98747	-4.75472	-5.66062	-5.87623	-5.5465	-6.10341	-5.19611	-6.43955	-5.88018	-7.00807	-5.33909	-5.65921	-6.10588	-7.00219	-5.3242	-5.89004	11.8336	10.7438	10.4689	10.6419	7.91103	7.60967	5.55178	4.58085	4.28652	2.91088	4.09091	3.2555
612.02	6.16889	5.9507	5.76379	2.38755	1.46286	2.82742	0.30225	-0.24944	-1.95251	-0.40665	-1.07249	-2.98322	-3.00506	-3.21212	-4.29193	-3.36672	-4.91234	-4.12085	-4.82434	-4.68163	-4.5962	-5.7373	-5.62239	-5.85163	-4.78618	-5.61126	-5.61535	-5.73758	-5.38169	-6.09105	-5.97189	-6.09421	-6.7949	-6.68192	-6.68005	-5.85862	-5.73883	13.0063	10.596	8.50605	8.40234	6.72511	6.46088	5.32986	4.42796	4.15369	4.28011	3.89769	3.9281
613.04	6.74633	4.83928	3.16845	1.73125	1.67396	0.61009	0.00823	-1.34057	-0.94166	-2.12803	-1.07977	-2.90865	-3.37257	-3.1051	-5.16831	-3.95399	-4.96452	-4.80584	-4.43225	-5.69583	-4.68731	-5.06052	-5.57594	-4.9481	-5.32257	-5.19859	-5.82324	-5.82904	-5.20071	-5.94749	-6.3281	-5.95329	-5.58396	-6.3281	-7.08377	-6.45287	-5.57415	11.145	9.34094	9.59202	6.92396	5.82223	5.73394	5.35305	4.48201	5.14403	4.02545	2.4075	2.52143
614.05	5.01534	2.58927	1.74539	3.42256	1.31928	-0.50044	-1.20543	0.22659	-1.66929	-2.45696	-2.80268	-4.30463	-3.64138	-4.18983	-4.29668	-4.69944	-4.84222	-5.64949	-5.9245	-5.92991	-5.92088	-4.71563	-5.38024	-6.46048	-5.79505	-6.06108	-5.1071	-6.3281	-6.19284	-5.9159	-6.72998	-5.79949	-6.19209	-6.3281	-6.05794	-6.05954	-5.65678	10.402	8.33797	6.76224	6.07651	7.4186	3.29173	4.04749	4.44325	4.03117	2.89495	2.17303	2.15112
615.07	1.4994	2.71563	1.21031	1.40912	0.84344	-0.78713	-3.08231	-1.93655	-2.51939	-3.599	-2.66922	-4.63677	-4.35932	-5.4734	-4.33607	-3.48032	-4.76937	-6.04834	-5.04951	-3.4421	-5.34936	-5.90539	-5.33166	-5.47813	-6.04128	-5.76401	-5.9067	-5.89929	-4.77924	-6.1843	-5.34689	-5.89978	-4.75936	-6.88281	-5.6291	-6.3281	-5.47716	9.38683	6.78666	5.47077	6.22196	5.87544	5.03307	3.85714	2.86328	3.73617	3.62634	2.85878	2.94902
615.94	3.0421	0.75645	1.36885	0.25185	-1.95141	-1.11434	-2.15212	-0.59702	-2.84682	-3.93933	-3.06352	-3.97066	-3.71638	-5.13727	-3.51454	-4.4278	-3.53686	-4.86931	-5.45436	-5.00574	-6.3281	-4.86247	-4.87165	-6.03216	-5.60389	-5.30141	-5.4623	-6.17847	-3.70113	-6.18107	-6.47153	-6.3281	-6.18246	-7.36591	-6.3281	-6.0395	-6.3281	8.72093	6.83683	6.59769	6.7828	4.01368	4.30523	2.80112	2.68416	2.70962	2.73806	1.31945	1.87753
616.95	1.00648	0.59776	0.67688	-0.22099	-2.30084	-1.27605	-2.21288	-3.18204	-3.92426	-3.9057	-3.61522	-4.22474	-4.81753	-4.81295	-4.69315	-4.25679	-4.50965	-5.26476	-4.68754	-4.84574	-5.87765	-5.27198	-5.43057	-4.14438	-4.98762	-5.41389	-6.47763	-6.17793	-5.42435	-6.62818	-6.3281	-7.07404	-6.62935	-6.92789	-5.43538	-6.02484	-5.72849	9.67843	6.60522	3.89894	4.99844	5.3325	4.32032	4.44513	2.64921	3.87886	2.45738	1.95577	1.93222
617.97	0.87967	0.06985	-0.9594	-0.72673	-2.35607	-3.2393	-3.33786	-1.84033	-3.2955	-3.24073	-3.77094	-4.20335	-4.03066	-4.33332	-5.07732	-4.32964	-5.08914	-4.63528	-5.42025	-4.32718	-5.24619	-4.31072	-6.17275	-4.81272	-4.80835	-6.93926	-6.17569	-6.3281	-5.71366	-6.3281	-6.48176	-5.87738	-5.87252	-6.7938	-5.71234	-5.731	-6.47923	7.1508	6.40825	5.23976	4.35662	3.32911	2.35775	3.89894	2.63689	1.37153	0.76781	3.09119	2.0303
618.98	-0.68476	-0.5459	-2.24775	-1.96764	-1.66047	-3.16204	-3.32558	-2.52813	-3.09783	-4.9119	-3.50413	-3.84594	-6.17139	-5.38855	-3.82341	-4.79765	-6.02022	-6.02164	-5.86911	-4.66068	-5.56299	-6.64036	-6.17347	-5.87328	-6.01764	-5.40715	-5.7131	-5.85957	-6.17768	-5.24266	-5.85752	-6.17445	-5.41165	-6.94358	-6.02309	-6.3281	-6.01779	6.16383	4.64967	4.63629	4.13157	2.38701	2.65459	1.89514	2.50941	2.65584	1.7142	0.94059	1.56495
620	-1.42614	-0.57531	-0.94825	-1.48001	-3.15098	-3.04223	-2.69863	-4.09774	-3.65262	-3.59058	-4.10729	-4.16494	-4.0036	-4.74482	-5.39075	-5.69878	-4.7806	-4.60397	-5.85282	-5.85648	-4.911	-5.86471	-4.60072	-6.1728	-6.011	-6.79641	-6.3281	-5.21132	-5.70418	-5.06866	-5.07536	-6.63871	-6.01408	-7.09042	-6.01759	-6.48521	-5.37375	6.3394	5.26904	4.95921	2.88415	5.43652	2.54009	2.52685	2.20126	1.41066	2.0737	0.78321	2.82575
621.01	-1.5662	-2.65715	-1.93572	-3.23162	-1.79443	-3.21233	-2.66685	-4.11641	-5.68872	-2.8755	-5.52874	-4.60153	-4.43267	-5.68667	-5.21963	-5.70476	-5.70544	-5.70689	-5.2081	-6.3281	-5.07024	-5.68851	-6.00661	-6.17092	-6.48719	-5.69789	-5.54868	-6.95634	-6.3281	-5.53971	-6.48295	-5.86198	-5.69469	-6.64311	-5.85184	-5.54551	-7.11476	3.74045	4.41351	4.55359	3.8999	1.75916	1.90718	2.0727	2.405	2.06218	1.27226	1.42023	2.0648
622.02	-1.29201	-2.01847	-2.31338	-3.59191	-3.52883	-3.87512	-2.79964	-4.91345	-4.12754	-5.37829	-5.20125	-6.0126	-5.67801	-5.52772	-5.84833	-6.3281	-4.74608	-5.53471	-4.5616	-6.01477	-5.84964	-6.3281	-6.16769	-4.55362	-5.85395	-5.85729	-5.37406	-5.54033	-5.8461	-6.49044	-5.69659	-6.48443	-6.16993	-6.0126	-5.53382	-5.53344	-6.3281	5.39128	3.47682	3.43868	2.96785	2.43112	2.25515	2.09306	2.53485	1.09426	0.65041	0.94652	1.27755
623.04	-1.402	-4.02471	-2.87074	-3.33598	-3.93576	-4.18395	-5.05725	-5.05987	-5.385	-4.75479	-4.0197	-5.70203	-4.90742	-4.58069	-4.74206	-6.64366	-5.70466	-5.54317	-6.172	-6.16851	-7.26619	-5.69298	-6.79891	-6.64257	-5.85184	-4.75355	-6.01418	-6.16846	-6.1706	-6.48507	-5.70824	-6.94739	-6.01619	-6.01374	-6.01379	-6.17364	-6.3281	7.09337	4.77366	4.0997	4.11929	2.25189	2.67801	2.39196	2.40231	0.79441	1.11058	1.89454	0.47649
624.05	-0.89679	-2.81709	-3.29296	-3.31701	-3.53654	-4.78394	-4.14606	-6.01339	-3.14146	-5.39046	-6.01009	-4.93599	-5.09029	-5.24233	-5.40715	-6.17677	-5.09373	-6.02164	-6.02785	-5.8728	-6.17456	-4.62426	-5.42231	-6.48426	-5.39657	-6.17684	-7.10114	-5.86464	-5.55638	-6.17435	-6.3281	-5.10374	-6.17732	-7.38743	-6.4811	-6.3281	-7.08534	3.14911	2.26647	3.95445	2.67759	2.21344	2.03538	1.4142	0.91898	0.79352	2.01394	1.24146	0.92279
625.07	-2.42429	-3.68753	-4.05089	-3.70546	-4.51897	-5.1269	-4.0728	-4.83222	-4.41493	-5.42162	-4.22062	-5.14098	-6.03013	-5.14921	-5.43017	-5.59882	-5.15646	-5.43071	-6.3281	-5.72397	-6.47383	-5.58901	-6.3281	-5.43591	-6.02902	-7.07359	-5.44263	-7.06426	-6.62188	-5.74973	-6.02924	-6.47649	-4.83065	-6.47571	-5.89015	-6.17845	-6.62572	4.49612	2.65957	2.32162	1.95049	3.40399	2.11896	1.96553	1.49858	1.33472	0.59889	0.44583	1.32939
625.94	-3.49186	-3.9436	-4.38636	-3.50072	-5.16158	-5.00729	-4.70664	-4.87377	-5.88667	-4.99477	-5.29854	-5.16902	-4.58442	-5.89294	-4.71709	-6.18391	-6.18612	-5.58582	-6.04079	-5.61707	-6.61103	-6.61353	-5.89583	-6.3281	-5.75323	-6.3281	-5.61484	-6.18184	-5.3002	-6.6122	-5.89199	-5.89508	-6.7658	-6.74851	-6.18362	-5.3373	-7.04898	3.52734	4.19413	3.71306	3.48533	0.73271	1.18501	1.76367	0.29678	1.00894	1.02011	1.30985	1.46563
626.95	-2.62824	-3.24757	-4.49866	-4.15356	-3.33835	-5.18492	-4.59625	-4.90725	-5.33632	-4.91087	-5.48517	-5.91385	-5.46887	-4.7542	-6.61071	-5.62059	-5.90664	-4.79607	-5.48706	-5.0562	-5.76129	-6.46849	-6.3281	-6.46688	-6.04736	-6.75106	-6.1875	-5.48268	-5.61999	-6.3281	-6.3281	-5.63221	-6.04936	-5.77301	-6.3281	-6.61386	-6.3281	4.87301	3.06167	3.28947	2.55682	0.42882	1.14074	0.99616	2.12044	0.56298	0.28082	0.43328	1.69205
627.97	-2.53525	-2.97875	-4.01897	-5.31508	-4.43692	-5.47316	-5.75232	-5.06919	-4.06758	-5.62348	-5.34288	-5.37104	-5.47692	-5.61656	-5.62457	-6.04994	-5.20734	-6.05156	-5.90999	-5.76607	-6.88998	-6.04685	-6.04259	-5.76882	-6.751	-6.04979	-5.62576	-5.76772	-6.61497	-6.74774	-6.18551	-6.18914	-7.03144	-6.3281	-5.48089	-6.60527	-4.7905	4.0253	2.61134	2.28539	1.66991	1.28132	1.13863	1.41243	1.85794	0.8596	0.70731	1.00618	0.42638
628.98	-3.77708	-4.2133	-3.33678	-5.29474	-4.56651	-4.72996	-5.88829	-4.02097	-5.75561	-5.3238	-5.03444	-5.75733	-6.47215	-5.47486	-5.59828	-5.17287	-5.90075	-5.46986	-5.18508	-5.46863	-6.3281	-6.18443	-6.3281	-6.3281	-5.75968	-6.04345	-7.04157	-5.76065	-5.90033	-5.89676	-6.61808	-7.04753	-5.45065	-5.89701	-6.61592	-5.90438	-6.18539	4.06627	3.53409	1.32704	1.60842	1.61361	1.88844	0.86969	1.02384	0.572	-0.14863	1.6167	0.43103
630	-4.14265	-4.62294	-4.17889	-3.30311	-4.95217	-5.87197	-6.02594	-5.41305	-5.13032	-5.5703	-4.81042	-5.43178	-4.36525	-6.3281	-5.44575	-5.87664	-6.92387	-5.44184	-6.77546	-5.58072	-6.3281	-5.59075	-5.88061	-6.47914	-5.72876	-5.43418	-6.17707	-5.28752	-5.87759	-5.88187	-6.02928	-5.88353	-6.03071	-6.47669	-5.43178	-6.6244	-6.17916	2.81162	2.77478	1.98564	2.44648	1.81187	-0.1509	0.91491	1.07477	1.80587	1.06415	0.60223	0.15115
631.01	-4.37498	-5.18319	-3.73281	-4.52246	-5.03277	-5.52798	-4.89817	-5.86001	-4.65051	-6.80642	-4.91545	-6.01467	-6.01706	-6.48329	-6.79995	-5.69288	-5.10468	-4.93492	-6.01855	-6.7938	-6.17292	-6.48399	-6.17117	-5.70026	-6.3281	-5.40574	-5.85199	-6.01105	-5.5471	-6.79	-6.4836	-6.0173	-6.79751	-7.10007	-5.22713	-6.17449	-6.95252	2.90042	2.57359	1.11982	1.76906	1.60102	1.57828	1.41956	2.39655	0.93327	1.25648	0.31461	0.78321
632.02	-5.29824	-4.29833	-5.17127	-5.32694	-4.84124	-5.34498	-5.5176	-4.03715	-5.02814	-5.83371	-5.68636	-4.88995	-5.51151	-6.98937	-5.33849	-6.65241	-5.35281	-6.16481	-6.64836	-5.35754	-6.3281	-6.81838	-6.3281	-5.68698	-6.00856	-5.68325	-6.3281	-5.33768	-6.16574	-6.3281	-5.68085	-6.3281	-5.51311	-6.97957	-4.58013	-6.3281	-5.53896	3.87205	2.23291	1.33645	0.98961	1.63854	1.64609	1.78687	2.13325	0.162	0	0.65887	0
633.04	-5.2775	-4.24187	-3.58838	-5.15812	-6.3281	-4.858	-4.52068	-5.32694	-6.3281	-5.8296	-5.01145	-4.51561	-5.01275	-6.66334	-4.37116	-5.83232	-5.67494	-5.8296	-5.66144	-6.3281	-3.8711	-6.98567	-5.67194	-6.4946	-5.33506	-5.67738	-6.65928	-5.83903	-5.84022	-5.50029	-6.00018	-6.3281	-6.3281	-6.98277	-5.67086	-6.3281	-6.81417	4.43383	1.86884	1.33824	2.22679	1.19169	0.67058	1.16473	0.83514	2.15374	-0.16554	0.9985	0.32819
634.05	-5.44844	-2.845	-4.44519	-4.80113	-5.47978	-5.12886	-5.8179	-5.49878	-4.31198	-5.15871	-6.15876	-5.01727	-6.3281	-5.82702	-4.66918	-5.47978	-5.34931	-5.66673	-6.65689	-6.3281	-6.3281	-4.98695	-6.8329	-5.66618	-6.83163	-5.3453	-6.15947	-6.49685	-5.66673	-5.16454	-6.82504	-7.32132	-5.8301	-6.3281	-5.83166	-6.65868	-5.49823	3.60206	2.23637	0.83991	1.55629	1.68691	1.86757	0.67912	1.83364	1.03448	1.01764	1.83028	0.16044
635.07	-5.9804	-5.10625	-3.23266	-5.30106	-4.95754	-5.12058	-4.08556	-5.99112	-5.65617	-6.15485	-5.81616	-6.1621	-6.16194	-6.49794	-5.32004	-5.13925	-4.9981	-6.66351	-5.3251	-6.15844	-6.15896	-6.49662	-5.15223	-5.30578	-7.33128	-5.47661	-6.3281	-6.82258	-5.66387	-6.16066	-7.15908	-5.99872	-5.33882	-5.65865	-5.99731	-6.66865	-5.66519	1.71233	1.88292	1.90147	2.59291	2.08297	0.50505	0.34165	1.18825	0.5102	0	1.3624	0.50505
635.94	-4.74388	-4.91268	-5.46826	-6.15192	-5.12453	-4.39285	-6.15637	-4.9445	-4.63031	-5.80826	-5.30787	-6.83598	-6.1585	-5.46988	-5.65357	-5.13702	-5.47588	-6.3281	-5.81273	-6.3281	-5.99354	-5.47032	-5.31834	-5.98785	-6.49725	-6.3281	-6.49922	-6.66784	-6.83188	-6.67714	-7.0128	-5.47863	-6.83831	-7.33583	-5.65538	-7.00907	-5.64933	3.06472	1.41995	2.24215	1.4013	0.69759	1.55172	0.33361	-0.86911	-0.17132	0.69025	1.02845	0.68178
636.95	-4.30157	-5.03826	-5.79477	-4.68667	-4.88692	-5.62026	-6.3281	-6.6769	-4.71952	-5.79468	-6.15352	-6.5051	-4.36241	-6.68769	-5.63833	-5.6333	-6.3281	-5.98052	-7.03258	-6.6769	-6.50419	-6.15029	-6.15631	-5.9745	-4.59229	-6.15257	-5.62462	-6.67812	-5.43253	-6.67714	-6.50469	-5.45474	-5.98196	-6.3281	-5.97864	-5.98094	-6.3281	1.47629	1.4245	2.17746	1.24777	1.25718	2.31688	1.23153	-0.35168	0.34928	0.35695	0.17603	1.05171
637.97	-4.61578	-6.14115	-7.44004	-5.56314	-5.05073	-5.58764	-5.95978	-5.96019	-4.66636	-5.04252	-5.78698	-5.96519	-7.23637	-5.22537	-7.06857	-6.14941	-7.4088	-5.96794	-7.06205	-6.69167	-5.41785	-6.8705	-7.04987	-6.50748	-5.96153	-6.51079	-6.14766	-6.68678	-6.3281	-6.3281	-5.97425	-6.3281	-5.78999	-6.14802	-7.7618	-5.60399	-6.68925	3.0349	3.15926	0.56306	1.48231	1.47438	0	1.10538	0.55279	0.54437	1.50404	1.45719	1.28511
638.98	-5.15071	-4.94251	-5.55261	-5.34636	-3.44626	-5.76185	-6.3281	-5.38878	-5.94874	-5.19346	-5.75841	-5.95566	-6.13989	-6.13631	-6.51707	-7.82455	-5.9516	-5.58461	-5.58613	-5.96039	-5.76089	-5.56329	-6.89254	-6.13737	-7.84326	-5.95231	-6.8851	-5.20156	-5.95308	-6.3281	-5.95518	-5.76175	-6.52082	-5.9556	-6.89682	-6.14017	-5.58225	2.36127	3.47625	1.76194	1.35528	0.56593	2.11824	0.57548	1.14767	0.56433	0.75829	0.95129	0.37601
640	-4.04878	-5.92634	-4.722	-6.3281	-5.54425	-4.92248	-4.94771	-4.52558	-6.3281	-3.9971	-5.17292	-5.18568	-5.74274	-5.74308	-4.59733	-5.1859	-6.91324	-5.35078	-6.13351	-5.94701	-5.74783	-6.52254	-5.55486	-5.93717	-5.55065	-5.9387	-5.34443	-5.15965	-5.94178	-6.13336	-7.08871	-6.90128	-6.92488	-5.36583	-6.71316	-6.13222	-5.75852	2.86065	2.42473	2.0145	1.58793	0.60084	1.76229	-0.19928	0	1.34409	0.98775	1.5531	-1.36692
641	-3.9686	-5.90455	-6.11393	-5.91403	-5.51028	-3.71241	-5.92177	-7.34478	-5.51724	-5.31164	-6.12766	-5.33169	-6.3281	-5.13145	-4.94059	-5.72858	-6.3281	-6.3281	-6.3281	-5.72678	-5.92127	-6.3281	-6.72778	-5.3257	-5.93104	-5.33506	-5.73192	-6.3281	-7.11442	-5.3303	-6.73263	-6.92193	-5.92786	-6.52519	-6.12686	-6.72266	-5.93541	2.3153	1.88324	2.07814	0.20921	1.21261	-0.20239	0.20313	1.02902	0.81533	0.62254	-0.20247	0.19775
642	-4.81557	-6.11286	-4.84222	-6.11588	-5.90687	-4.659	-7.58967	-4.67521	-5.91462	-5.10386	-4.05678	-5.92463	-6.7398	-6.53797	-4.2426	-5.30645	-5.91726	-5.51327	-4.66594	-5.71272	-7.14095	-6.53277	-7.35903	-5.50759	-5.28295	-6.73777	-6.3281	-4.4484	-7.15353	-6.3281	-6.73769	-6.12498	-5.51244	-7.14343	-5.30078	-5.71623	-5.92061	3.46696	1.90355	2.85213	0	1.6698	0.62696	2.13812	1.45742	-0.63412	0.84211	-0.41391	0.81583
643	-5.88336	-4.53519	-6.10613	-4.19682	-4.83938	-5.06441	-5.26788	-6.3281	-6.9577	-4.8538	-5.06388	-6.3281	-4.86398	-5.2768	-6.94987	-5.91565	-6.74818	-6.5354	-6.3281	-5.90455	-5.70518	-5.90257	-6.3281	-6.53899	-6.3281	-5.49857	-7.39261	-7.15013	-5.30267	-6.11601	-4.43257	-7.9979	-5.91793	-6.74451	-6.53357	-4.01426	-7.78189	1.52605	1.97542	0.21915	1.30548	1.29005	0.42132	1.92102	1.4709	1.89314	1.06519	0	1.25813
644	-6.3281	-6.3281	-6.3281	-4.34223	-3.6971	-6.3281	-7.20013	-7.61153	-5.2595	-5.04523	-5.45474	-5.47084	-5.47831	-6.3281	-6.11429	-4.44605	-6.11198	-5.04303	-5.04083	-6.3281	-7.83803	-6.54205	-6.11753	-6.96383	-6.3281	-5.4844	-5.69224	-5.05987	-5.05287	-5.91074	-5.90607	-6.75067	-5.90402	-5.90446	-5.2579	-6.75895	-6.53797	2.9148	2.44336	0.45444	0.44101	2.86849	0	3.02572	0	0.84782	-0.21432	1.07596	0.42499
645	-5.87023	-4.76246	-5.42741	-3.41527	-5.88277	-4.78523	-8.08287	-5.89161	-7.81683	-6.7668	-5.88504	-5.00913	-5.45797	-5.23065	-6.10593	-4.60508	-5.89679	-6.54474	-6.10828	-6.98014	-5.88553	-6.54545	-7.42532	-5.67437	-6.10919	-6.3281	-8.09372	-5.23545	-5.89567	-6.75327	-6.3281	-6.11231	-6.76298	-6.97689	-5.6738	-6.5433	-6.98643	2.19635	3.33704	1.3471	1.5625	0	-0.21867	1.54628	1.54696	1.09218	-1.30492	1.09433	0
646	-5.41025	-4.70886	-7.00211	-4.5161	-5.88217	-5.42639	-6.3281	-5.01174	-7.2078	-4.76211	-6.99403	-4.14708	-6.54885	-6.76941	-5.66409	-5.25491	-6.10962	-6.10933	-7.86623	-7.41981	-6.10943	-6.3281	-5.45053	-7.44442	-4.33387	-7.21169	-6.76298	-3.93002	-5.45226	-5.66571	-6.54512	-5.23925	-5.44743	-7.19503	-6.54735	-6.54339	-5.47668	3.00092	2.23214	2.94251	0.90355	1.33541	-0.22528	-0.22188	0.88771	1.58586	1.09457	-0.21925	1.52905
647	-5.19355	-6.09917	-6.78379	-7.92957	-5.88874	-5.64675	-5.22508	-5.43664	-4.78421	-6.10647	-6.77176	-6.3281	-7.22799	-5.43144	-4.99001	-4.78251	-6.3281	-5.44724	-6.77364	-4.37243	-6.3281	-5.88494	-7.1939	-7.85515	-6.99036	-6.3281	-6.10519	-6.54659	-5.45302	-6.76786	-8.05709	-6.77714	-5.88602	-5.01174	-6.3281	-6.98456	-5.23569	2.75356	2.30521	1.59672	0.88928	2.23364	1.55073	1.12918	0.67674	0.44336	0.44484	2.21337	0
648	-4.46374	-4.69944	-4.96447	-7.00899	-5.64998	-5.88128	-5.42903	-5.43941	-4.34878	-7	-7.21997	-5.2197	-5.88287	-6.98156	-5.22581	-6.3281	-6.3281	-5.89237	-6.10623	-5.44588	-4.37073	-4.99447	-6.99388	-5.66833	-5.22338	-6.10706	-6.99123	-5.66409	-5.01835	-7.42028	-5.45626	-5.6547	-6.54881	-6.54895	-6.10519	-5.2292	-6.55062	3.44669	0.46653	1.14705	2.49886	0.44484	0.44773	1.58085	-0.22681	2.01072	-0.44356	0.44415	0.67325
649	-6.09652	-4.73321	-4.27939	-5.4011	-5.87967	-5.42801	-6.10369	-7.2115	-5.45283	-5.88078	-5.44374	-6.11	-6.3281	-6.77009	-4.99121	-5.88903	-5.0071	-6.76632	-5.44743	-5.67875	-5.68735	-5.65876	-6.3281	-5.67136	-5.66129	-5.65951	-6.54969	-7.2078	-6.10818	-5.67536	-5.89313	-5.89247	-7.43971	-5.23854	-6.98701	-4.57256	-6.3281	3.87067	2.5	0.67583	0.9005	1.10939	2.00669	0	-0.66741	-0.22012	0.89166	1.10302	0.66065
650	-5.192	-5.2035	-5.63797	-6.10399	-4.7808	-6.54895	-5.6728	-6.10957	-7.18574	-6.3281	-5.67337	-6.11203	-7.42967	-5.88572	-5.89123	-6.3281	-6.3281	-5.24209	-7.20549	-7.20761	-5.6738	-6.5421	-7.19559	-4.78557	-8.09919	-6.98629	-5.44608	-6.10871	-5.45398	-6.11207	-6.54592	-7.18427	-6.97023	-7.17592	-7.21818	-3.53361	-4.80438	0.45683	0	2.50684	1.32392	2.19106	0.67114	1.53509	-0.67416	1.31033	0.22477	0.22207	-0.67099
651.01	-4.97217	-5.42801	-5.87541	-5.2292	-6.5492	-5.46992	-3.69479	-6.54817	-6.3281	-4.58822	-7.42918	-6.76007	-6.54731	-5.67763	-7.4179	-6.11637	-5.68336	-6.53885	-7.19203	-6.3281	-5.24889	-5.00302	-6.54692	-5.46099	-6.54507	-5.46268	-5.6796	-5.46955	-5.89066	-5.69021	-6.11005	-7.63359	-6.54256	-6.11226	-6.54228	-6.3281	-6.3281	3.854	0.88692	0.44375	0	2.16123	0.21935	-1.52939	-0.65804	1.51221	0	0.44504	0
652.02	-4.49911	-4.97401	-5.4451	-4.53237	-5.03025	-5.67308	-6.10706	-6.76536	-7.18044	-6.77623	-7.18592	-7.84621	-4.39345	-6.54769	-6.54256	-6.11231	-5.04824	-6.11147	-5.68529	-6.11067	-6.11457	-5.26269	-6.97257	-4.81459	-6.11452	-6.54654	-5.03834	-6.11	-6.3281	-5.69305	-6.11207	-5.68776	-5.90121	-5.68858	-5.25422	-5.23041	-4.81459	3.43407	0.67431	0.88988	1.33333	-0.44053	0.87203	0.43159	-0.4344	1.5191	0	1.30605	1.51057
653.04	-6.3281	-3.83434	-6.76507	-6.77845	-5.24842	-5.01835	-6.3281	-4.55151	-5.67021	-5.67294	-6.11052	-5.46042	-6.76757	-7.67672	-6.11151	-5.45455	-5.89855	-5.46286	-5.67522	-6.11062	-4.84285	-5.24091	-5.2402	-5.68763	-6.98977	-7.63104	-5.44918	-6.75932	-6.76185	-5.66483	-6.3281	-7.18906	-6.3281	-7.21522	-5.88425	-5.88543	-6.54587	2.70088	0	2.66016	0.22406	0	0.87989	-0.21834	0.89606	0.65502	0.87374	0	-0.87623
654.05	-4.5012	-4.96292	-4.9807	-5.40814	-6.98977	-6.3281	-5.20172	-7.20916	-5.89018	-7.66979	-5.66453	-5.44354	-6.99256	-7.43552	-6.5455	-5.23545	-5.66424	-6.54357	-5.66365	-6.11128	-6.3281	-6.98875	-5.2364	-5.66702	-6.55152	-6.10176	-6.3281	-7.63132	-6.10449	-5.03053	-6.99864	-6.54521	-6.54959	-6.54413	-4.56832	-6.76565	-4.598	3.00509	0.91158	1.60183	-0.22743	1.82941	1.11782	-0.44573	0.22257	-0.2207	0.21815	0.88496	-0.88968
655.07	-4.73792	-4.49786	-6.10333	-5.64876	-4.74188	-6.3281	-6.54993	-4.76874	-6.7644	-6.77684	-5.66144	-6.54827	-5.42963	-6.77284	-6.3281	-7.84819	-6.3281	-6.76961	-6.3281	-5.45091	-6.55641	-6.55003	-6.76488	-7.22036	-6.55003	-6.3281	-7.21286	-5.89047	-6.99477	-5.89707	-6.3281	-5.66468	-5.88592	-5.67889	-5.44782	-4.76874	-5.66876	1.62639	2.33754	1.58622	-0.22826	1.79695	1.13947	-1.34378	0.22153	0.22056	0.66386	0.22624	0.87623
655.94	-4.72591	-6.55868	-5.19457	-5.87846	-6.3281	-5.01404	-7.44893	-4.55858	-5.666	-3.84503	-6.75619	-5.47084	-5.45702	-5.66862	-4.7947	-7.2051	-5.89161	-6.3281	-6.76185	-5.66306	-4.57641	-5.88257	-5.66365	-7.43064	-5.65921	-5.89586	-5.4534	-6.54251	-6.54465	-7.64188	-6.3281	-7.41482	-7.64447	-5.89735	-7.64188	-6.5464	-8.09684	1.59163	1.10914	1.59055	0.21949	0.4416	1.55659	-0.22153	-1.11284	1.76211	-0.44063	-0.66167	0.88028
656.95	-4.98522	-6.76223	-6.1089	-5.68113	-4.61907	-6.3281	-5.04496	-6.11452	-6.11727	-5.8952	-6.3281	-6.75058	-7.18226	-7.40662	-6.3281	-5.69653	-6.11475	-6.11277	-6.75427	-6.3281	-7.37985	-6.75436	-6.9694	-7.40919	-5.64161	-5.27414	-6.3281	-6.11628	-7.17431	-4.44368	-5.89874	-6.3281	-6.3281	-6.96115	-4.58328	-6.96142	-6.53912	2.63968	0.21915	2.42665	1.97846	1.92802	1.31291	0.21075	1.95525	1.08696	-0.21692	1.08085	1.2931
657.97	-4.84032	-6.53575	-5.90687	-6.3281	-5.51178	-5.9142	-5.91582	-6.73777	-5.50523	-5.71247	-8.18339	-5.31902	-6.12247	-5.49719	-6.3281	-5.11525	-6.73878	-5.09985	-6.73735	-5.29654	-5.72143	-6.53111	-6.12469	-4.70637	-5.72278	-5.7136	-6.12818	-6.72947	-6.12285	-6.3281	-5.3079	-5.09074	-5.92617	-5.32227	-6.93051	-6.3281	-5.31102	2.07727	1.07158	0.42043	1.05374	0.20978	2.07555	1.24095	0.2079	-0.41093	1.44868	1.23533	0.20292
658.98	-5.5236	-7.33232	-6.3281	-5.71661	-6.52826	-5.33702	-4.36501	-6.3281	-5.3273	-5.73357	-5.15256	-5.15417	-6.3281	-6.52495	-6.3281	-6.91553	-6.13141	-4.3723	-6.3281	-4.35143	-4.92754	-7.11211	-7.92651	-5.34944	-6.52285	-5.33761	-6.1293	-4.57098	-5.92585	-6.72383	-5.74388	-6.72461	-6.92134	-7.52261	-5.15279	-6.3281	-5.15163	2.21729	1.60353	1.83673	1.8065	0	0.60253	1.7734	0.59242	1.7755	1.02354	-0.19736	0.19822
660	-5.34211	-5.74456	-6.13442	-5.93824	-4.57781	-6.90748	-6.3281	-5.55902	-7.10677	-5.54898	-7.28724	-6.13921	-6.1316	-6.91358	-6.52153	-5.75405	-5.18219	-5.74828	-6.89769	-7.28633	-5.93786	-5.94635	-6.13543	-4.96677	-6.51782	-5.75624	-5.36173	-6.13686	-6.90161	-5.55065	-5.94058	-6.3281	-6.13806	-5.56823	-5.74761	-5.74376	-5.74873	1.99681	1.55069	1.58353	1.17463	1.15763	0.58468	0.78911	0.38388	-0.19482	-0.39487	-0.9688	0.78431
661	-4.51724	-6.12444	-6.52484	-7.51528	-5.13668	-5.73918	-5.14069	-6.3281	-6.52376	-5.93128	-6.52296	-6.91119	-6.92322	-6.72212	-6.91749	-5.36061	-7.09645	-5.74194	-6.13298	-6.71383	-7.30257	-6.13094	-5.73522	-5.74182	-6.13329	-6.91074	-5.9323	-5.93456	-5.14932	-5.35911	-5.16846	-6.91427	-6.72072	-6.3281	-5.35911	-5.93549	-5.73779	2.60992	1.00543	1.35949	0.79793	0.20218	0	0.196	0	1.61421	0.9982	-0.19596	-0.20206
662	-5.69426	-6.3281	-6.53687	-5.2768	-3.82131	-5.91454	-5.91317	-4.00645	-5.30035	-5.07758	-6.94513	-6.12502	-5.286	-6.3281	-4.67794	-6.12373	-5.5174	-6.12281	-6.3281	-5.92374	-5.50675	-5.9181	-6.53437	-6.53185	-5.7202	-6.3281	-6.74425	-6.12411	-5.31411	-5.70711	-6.94526	-7.76992	-6.3281	-5.91462	-5.0892	-5.92019	-5.31267	3.44086	1.85452	1.87188	1.05775	1.45168	0.62435	1.25549	-0.83316	0.40617	1.26263	0	0.40527
663	-5.87138	-6.10318	-4.75684	-5.64675	-5.88582	-6.10549	-6.11005	-6.76883	-5.88553	-5.65816	-6.3281	-5.46118	-5.88346	-6.77453	-5.24538	-6.3281	-4.17293	-6.3281	-6.76469	-5.45948	-6.3281	-6.54764	-6.10832	-6.55207	-5.45474	-6.10735	-6.76641	-5.44138	-7.42652	-5.01058	-6.10885	-6.54265	-4.79771	-6.11057	-6.7697	-6.98629	-6.3281	2.98576	0	2.21877	0.9007	0.89405	1.5361	0	-0.22153	0.42965	0.66622	0	-1.29955
664	-6.81449	-3.10629	-5.59924	-6.57873	-6.08479	-6.3281	-6.8126	-5.36309	-5.61518	-5.59675	-6.80554	-7.264	-5.85674	-6.56246	-6.3281	-5.85214	-6.5611	-7.03002	-5.62388	-5.60608	-4.68027	-6.56368	-5.85928	-4.91401	-7.49769	-4.66816	-5.63558	-5.62355	-7.02871	-6.56061	-6.55889	-7.02659	-5.62289	-7.02643	-6.09102	-5.61331	-6.09391	3.73413	1.69205	0.24474	1.20279	0	0.24096	0	1.42079	0.94073	1.17564	2.37586	0.24284
665	-5.55151	-5.55171	-6.06863	-6.0709	-6.3281	-7.33086	-4.80177	-5.31596	-4.5724	-6.3281	-5.30951	-5.57434	-5.30796	-6.3281	-6.83125	-7.59009	-7.57623	-5.34361	-6.3281	-6.3281	-6.07481	-5.07528	-7.08472	-6.57674	-6.0759	-6.07666	-6.58262	-6.57637	-6.57798	-7.08492	-6.08125	-4.56087	-5.30822	-5.33579	-5.56899	-6.08162	-6.57441	1.04877	2.55167	1.79303	2.81546	1.2525	1.26454	0.50416	1.01755	0.74776	0.7776	-0.24845	1.00781
666	-6.86487	-6.59406	-6.58927	-5.52035	-4.7745	-4.9969	-4.46343	-5.02126	-4.03394	-7.89632	-5.55471	-7.34669	-6.85139	-7.89223	-5.56241	-6.58399	-6.84718	-6.3281	-7.1029	-6.85511	-6.85194	-4.79043	-6.58744	-6.59371	-7.36063	-4.55326	-5.81502	-7.09537	-6.83779	-6.07378	-5.04044	-7.35138	-6.07313	-7.09497	-6.83831	-6.58275	-6.58451	2.49723	1.84989	0.53376	0	-0.52165	-0.77801	1.81066	1.79902	1.30514	-0.26624	1.84065	0.76046
667	-6.59692	-6.87831	-6.05673	-5.2685	-6.59112	-4.99832	-5.79477	-6.58988	-4.73321	-6.06037	-6.06051	-6.3281	-6.8488	-7.11633	-6.3281	-7.36357	-7.62009	-6.86502	-7.1021	-6.84624	-7.91962	-6.59119	-6.3281	-6.06997	-6.07143	-6.06334	-7.637	-6.06425	-6.3281	-5.54008	-6.84785	-8.88958	-5.55251	-7.86302	-5.01955	-6.3281	-6.06418	1.10528	0.82713	1.0644	1.08137	0.26219	1.3369	-0.52812	2.38347	-0.26295	0.26254	1.06468	0
668	-5.51443	-5.51222	-4.99832	-4.7139	-4.98798	-4.49228	-6.86733	-5.80646	-6.3281	-7.12981	-7.90955	-6.58845	-5.27741	-6.06236	-5.80632	-5.80795	-6.06924	-7.87052	-7.38519	-6.3281	-5.27768	-6.06769	-6.06137	-7.12154	-5.54338	-8.40495	-6.85057	-6.06564	-6.58947	-4.74122	-7.39562	-5.27436	-7.65086	-5.04176	-5.27018	-6.3281	-6.58657	1.93906	1.64519	-0.27617	0	-1.60385	0.79051	0.5401	0.26631	0	1.31961	0	0
669	-3.13236	-7.95368	-5.52338	-5.78285	-6.3281	-5.01646	-6.06236	-3.95469	-5.81144	-6.3281	-5.54543	-7.11551	-5.27214	-6.0639	-5.28752	-6.58784	-6.3281	-6.3281	-7.1205	-5.53298	-5.02228	-7.10996	-6.06529	-6.3281	-6.58866	-6.3281	-5.27353	-8.17702	-5.28453	-6.06605	-6.06591	-6.84907	-5.27242	-6.3281	-5.54338	-6.06639	-6.58968	3.60211	0.5372	1.0992	1.32908	0.52687	2.63089	2.3879	1.06101	1.0644	-0.79218	-2.11138	0.26178
670	-5.24585	-6.3281	-7.95104	-4.43416	-7.66465	-7.39562	-5.804	-7.38157	-4.76234	-6.8643	-6.3281	-7.39963	-6.86101	-6.86329	-3.69375	-6.06789	-4.76397	-5.54132	-4.23715	-7.38855	-6.3281	-5.00815	-6.3281	-5.53738	-6.85359	-5.51576	-7.11489	-5.79177	-7.11675	-6.85651	-4.26412	-7.38184	-7.11551	-7.637	-5.53403	-5.53256	-6.0608	0	1.07498	0.27473	2.89931	1.32767	-0.26954	1.63399	-0.26116	1.05263	1.5894	-2.19058	-0.52757
671	-6.05353	-3.87445	-6.05488	-6.05525	-6.05776	-5.52489	-6.05555	-5.25052	-5.79334	-6.60381	-5.27436	-7.67545	-4.99263	-7.68019	-4.74374	-7.12239	-4.75371	-4.7349	-6.85153	-4.73532	-6.5921	-7.13261	-6.3281	-6.85875	-6.3281	-7.1376	-8.178	-6.3281	-8.18635	-6.05972	-5.7969	-6.3281	-6.59794	-6.3281	-7.41713	-5.51991	-4.2044	1.44175	0.27655	1.94013	0.27012	1.35759	1.08725	2.16216	-1.08992	-1.89189	-0.79681	1.30344	1.59872
672	-7.44981	-5.48446	-7.46318	-7.97736	-6.05398	-5.78433	-5.48517	-6.6065	-6.60155	-6.04893	-5.7824	-7.41065	-5.76772	-6.3281	-7.41006	-5.23551	-5.52295	-5.77926	-5.51	-7.4127	-5.50052	-6.05345	-7.70894	-8.20579	-6.3281	-7.96031	-5.50438	-5.50664	-6.59918	-6.87831	-6.3281	-5.24085	-7.1498	-7.13826	-7.13957	-5.7922	-6.86894	1.14515	2.82167	3.35477	1.365	1.96409	2.22469	0.55944	-0.83846	1.66343	-0.5554	1.36351	-0.53462
673	-5.18948	-6.04255	-5.75471	-7.47391	-5.75749	-4.88218	-6.3281	-7.17893	-5.76377	-8.85761	-5.48422	-5.20545	-6.89403	-6.60932	-7.17009	-5.48303	-6.60573	-7.1507	-4.91965	-7.1619	-5.76361	-5.22038	-9.43019	-6.60658	-5.50415	-6.04986	-5.76361	-6.05761	-7.15982	-5.20797	-6.60343	-7.44511	-6.3281	-5.78076	-4.9369	-8.28669	-4.95485	4.32776	0.85058	0.85349	1.13507	1.42045	-1.41163	0.56818	-0.85276	0.85714	-0.86157	-0.28035	-1.13443
674	-4.24725	-6.62493	-4.83065	-4.56236	-6.61447	-6.6148	-7.48752	-6.89371	-6.3281	-7.74816	-6.60995	-6.04602	-3.17895	-5.75487	-8.64225	-5.75372	-5.47873	-5.76866	-3.21724	-5.76393	-7.77069	-7.18746	-4.04369	-7.18305	-5.74957	-6.6122	-7.17033	-5.1747	-5.48918	-4.3338	-6.89612	-4.3451	-5.478	-6.3281	-6.90002	-7.46221	-5.77053	2.09268	2.96472	0	1.70068	0	-0.56883	0	1.43225	0.2845	-0.85837	-0.5767	0.57753
675	-5.73446	-4.84618	-5.15371	-5.17537	-4.88469	-7.20607	-6.03975	-4.29912	-5.74603	-6.92441	-6.3281	-7.74253	-5.74806	-7.48685	-6.61325	-5.74108	-6.89839	-6.04482	-6.61292	-4.88926	-6.3281	-3.41095	-7.74735	-6.3281	-5.76089	-6.61554	-7.75058	-6.3281	-6.03741	-6.04058	-6.3281	-6.90101	-7.18183	-8.3083	-6.61612	-6.04214	-5.75782	2.96472	2.35988	0	1.15307	1.16347	-2.30548	-1.15875	-0.29386	0.28843	-1.45645	0.57637	1.14976
676	-6.62697	-4.27351	-5.44132	-6.3281	-5.18066	-6.62025	-3.39985	-5.44105	-5.20071	-5.44834	-6.62162	-5.46603	-4.60149	-6.6148	-6.90414	-6.9129	-6.3281	-5.75356	-5.74789	-7.19641	-5.46653	-6.61965	-5.7552	-7.45391	-7.20453	-5.47462	-7.48618	-6.61083	-4.32925	-5.47559	-6.6183	-8.623	-5.76233	-6.04124	-4.60397	-4.31719	-7.76654	3.44828	2.66351	1.45012	2.86205	1.43719	1.17474	0.5836	-0.29189	1.42613	-0.2963	0.28835	0
677	-4.28967	-4.56132	-5.46875	-6.62196	-6.91548	-6.04466	-7.19042	-6.04174	-6.3281	-6.0419	-5.46155	-5.20545	-7.45933	-6.3281	-6.3281	-6.04791	-6.3281	-7.17556	-5.76153	-7.99848	-4.04239	-6.61051	-5.48208	-5.48017	-6.88552	-6.04932	-8.86046	-7.16726	-6.60964	-7.73142	-6.89452	-4.34903	-6.89436	-6.60948	-6.05002	-5.19975	-5.76991	2.3385	0.28994	0.86108	2.30814	1.70261	1.13733	1.46199	1.13766	0.85812	-0.56386	-0.86256	0.57389
678	-5.76772	-5.48041	-5.49616	-5.49222	-4.91607	-6.05644	-6.3281	-6.3281	-5.50933	-6.04932	-7.70362	-5.77638	-4.94727	-5.24497	-5.2292	-7.4255	-6.86574	-6.05747	-4.67975	-6.59685	-6.05345	-6.60088	-4.68607	-7.9612	-7.41624	-7.43094	-6.59852	-4.94727	-5.51664	-7.4054	-6.3281	-5.78121	-5.51311	-6.87968	-7.1376	-5.50166	-6.0571	1.41924	2.21056	-1.11888	0.55294	0	0	0	-2.18639	1.64926	-0.27609	1.09379	1.0926
679	-4.98257	-3.86505	-7.14222	-7.41006	-6.59548	-8.42729	-5.53319	-6.05791	-6.3281	-5.788	-6.59203	-6.59598	-6.3281	-5.53529	-7.12746	-7.90249	-5.53319	-5.54091	-7.38799	-6.86603	-3.93258	-5.53842	-7.12449	-6.59314	-5.0168	-6.06612	-5.79605	-5.79434	-6.85456	-6.3281	-6.59224	-4.75536	-7.91247	-7.11242	-6.85484	-4.49995	-6.85917	2.4644	0.81345	1.89908	2.41287	1.60385	1.07759	-1.92202	-0.81633	-1.87517	0.80386	0.26546	0.52452
680	-6.59463	-6.3281	-6.59078	-6.3281	-5.53925	-5.03243	-7.10631	-6.3281	-5.02704	-6.07209	-7.1047	-6.3281	-6.06742	-7.85638	-4.77812	-6.0715	-6.3281	-5.55331	-8.1262	-5.80577	-6.58491	-6.8433	-7.34205	-7.86185	-6.06446	-6.84304	-7.61776	-6.84463	-6.84678	-6.3281	-4.2805	-5.5569	-6.83922	-5.5507	-6.0715	-5.54584	-6.07378	1.88476	0	2.1322	-0.79051	1.81677	2.86384	1.60772	0.52854	0.26364	0.52097	1.29534	0
681	-5.55291	-5.53298	-5.28562	-6.3281	-6.3281	-6.3281	-6.84962	-6.06769	-5.81476	-4.50898	-5.5407	-6.07475	-5.04933	-5.80659	-8.12528	-5.31262	-7.08856	-5.55887	-5.81397	-6.07352	-6.07123	-6.3281	-6.84962	-4.56043	-4.27997	-8.36114	-6.83688	-4.26039	-6.07596	-7.33897	-6.07189	-3.99408	-5.04474	-6.07558	-4.81563	-6.83188	-7.09321	2.64831	1.5544	-0.26867	1.29938	1.04877	0.7776	0.79512	0	0.51493	1.30378	2.04761	0.76903
682	-6.59765	-4.98726	-6.3281	-5.24673	-5.8004	-6.59009	-6.5867	-6.3281	-5.00079	-6.3281	-7.87969	-6.3281	-7.36303	-8.17996	-6.84894	-6.84397	-6.3281	-5.53946	-7.12513	-5.0321	-7.11862	-5.81211	-5.02771	-6.58778	-5.80781	-5.31029	-6.84503	-7.10631	-6.83909	-4.24205	-7.38323	-6.3281	-5.5626	-6.07057	-5.81502	-5.80781	-4.79866	0.27405	1.83246	0.79597	0.5207	0.26116	0.52411	-1.33049	-0.26344	0.52315	-0.26288	1.31683	-2.61986
683	-4.92479	-5.77317	-5.77131	-6.88135	-4.67065	-6.86016	-6.60666	-6.3281	-4.97052	-6.88335	-5.237	-6.87907	-5.24321	-8.47806	-8.23338	-4.4484	-6.05262	-4.9683	-7.13979	-6.3281	-5.53193	-4.42954	-7.13892	-5.50977	-6.06072	-6.59859	-6.3281	-8.4723	-7.69797	-7.68019	-5.788	-6.3281	-6.05732	-5.78683	-5.24056	-7.65331	-5.25312	1.39509	2.2069	1.10773	0.2742	-0.55664	1.92997	-0.27685	0.27345	0.54555	-0.5466	-1.08873	0.82418
684	-6.62922	-4.54874	-6.62214	-6.91755	-6.6167	-6.3281	-5.46405	-5.15405	-4.61529	-6.62127	-7.20478	-5.74637	-5.17503	-5.1757	-6.90199	-4.9036	-6.3281	-8.03459	-7.75017	-7.17796	-6.90035	-6.613	-5.46678	-6.04165	-7.76282	-6.61447	-7.20478	-6.04223	-5.76265	-6.6148	-6.61621	-6.3281	-6.61538	-6.04116	-6.90282	-4.0489	-4.61038	1.15976	1.74571	-1.74368	1.73812	0.59032	1.18835	0.57521	-0.57537	-0.57937	1.42613	0.86083	2.29161
685	-7.61552	-4.4484	-3.84979	-7.91289	-5.71177	-5.39352	-6.93601	-6.3281	-4.19915	-4.48592	-7.56649	-7.2419	-5.40446	-8.73557	-4.81157	-6.02192	-5.41708	-6.93564	-6.02173	-6.9373	-7.25061	-6.02626	-7.53547	-6.02332	-5.12437	-5.42693	-7.51575	-5.1401	-6.93767	-6.02369	-6.02717	-6.62904	-6.93564	-5.11304	-6.3281	-4.7782	-6.3281	4.74834	5.04891	-0.62854	1.52532	1.22436	0.306	0.9138	1.21988	0.30656	-0.30684	2.46533	-0.60441
686	-5.3271	-5.34126	-4.36796	-7.30403	-5.35629	-5.05786	-7.63444	-5.00971	-4.42576	-8.58836	-8.86376	-6.00615	-7.27988	-6.97098	-6.96954	-7.27537	-6.3281	-6.01433	-6.65458	-7.9144	-6.95763	-5.35723	-8.2365	-6.65058	-6.3281	-6.64658	-6.64466	-4.73979	-5.37208	-3.77708	-6.3281	-6.00821	-5.07301	-7.60729	-6.96062	-4.72708	-5.37814	1.96464	2.29961	1.66058	-0.65274	0.97182	1.6372	1.90597	0.94967	-1.58881	-0.32362	1.27877	-1.29744
687	-5.29291	-8.37519	-2.94172	-4.2859	-8.00035	-7.65173	-8.00202	-6.99036	-4.99964	-5.66475	-6.97703	-5.99926	-4.00484	-5.67621	-5.99588	-4.03076	-6.3281	-6.97999	-6.3281	-7.98264	-6.3281	-6.3281	-5.9984	-6.3281	-7.30882	-7.9799	-6.65246	-6.96892	-6.65394	-5.32744	-6.00195	-5.00316	-5.67749	-5.33407	-1.04409	-5.01792	-6.65394	0.68376	-2.38338	0.66756	3.63276	0.66357	0.66269	0	1.96915	0.67024	-0.33864	1.32935	0
688	-5.63342	-6.68009	-4.60337	-5.28824	-5.99186	-4.98176	-6.3281	-5.32038	-7.34886	-5.64153	-7.34471	-4.97125	-7.34025	-7.00082	-6.3281	-6.3281	-6.3281	-5.6476	-6.66435	-6.3281	-6.99611	-5.99433	-7.00196	-6.3281	-6.3281	-5.99948	-8.96228	-4.99832	-4.01176	-8.39778	-5.99208	-5.00272	-6.3281	-5.64899	-7.65789	-5.65921	-7.3291	2.44413	0.34329	1.37552	1.68691	2.40715	0.34294	0.67249	-0.67092	-0.68705	1.03164	2.38582	2.98507
689	-7.37963	-5.26878	-5.97772	-4.93146	-5.98184	-3.91098	-5.98411	-5.9822	-5.65334	-5.642	-6.3281	-5.27915	-5.98599	-8.718	-6.3281	-7.33617	-5.32004	-6.3281	-6.3281	-5.98316	-5.64853	-7.68496	-6.67898	-8.02474	-6.3281	-6.66732	-6.66266	-5.98992	-7.0107	-4.65474	-4.99787	-8.65678	-6.3281	-4.65138	-6.66458	-4.96152	-3.5865	2.88913	0.69348	1.38265	0.34165	0.69132	0.34423	-1.36799	0.34638	-1.73611	1.04749	0	-0.33647
690	-4.90866	-5.9787	-5.97512	-8.7748	-5.98587	-3.54259	-5.98256	-8.41579	-6.67092	-3.5309	-5.98599	-6.3281	-7.00676	-5.98232	-7.01515	-7.00838	-5.29894	-6.66663	-9.41876	-7.00653	-5.64341	-6.3281	-8.40351	-5.27915	-5.9914	-7.35903	-6.67045	-4.96617	-7.68726	-9.04827	-6.3281	-5.65014	-6.6721	-5.32442	-5.6394	-6.3281	-6.3281	2.81988	0	2.08044	-0.68705	-1.02389	0.33967	-2.06186	0.68776	1.74216	0.344	1.36799	1.0274
690.98	-5.26011	-4.91318	-4.90765	-6.3281	-5.63027	-7.39382	-6.67401	-5.29894	-5.64598	-6.67401	-5.98244	-7.02062	-7.36187	-4.95871	-6.3281	-5.98172	-6.66266	-8.36892	-7.35025	-3.91348	-6.3281	-8.06121	-5.30596	-5.29398	-6.67139	-5.29362	-5.63294	-6.3281	-5.9834	-5.98587	-6.3281	-5.98268	-5.64853	-6.3281	-6.3281	-5.63582	-7.69563	3.58166	2.78649	2.12089	0.70249	-0.70721	-1.39762	1.06838	1.71057	2.41213	-0.693	1.38504	0
691.97	-4.5392	-6.3281	-5.62289	-4.53148	-5.61863	-6.67401	-8.03575	-4.93922	-5.64176	-7.74654	-8.0475	-3.91014	-4.93146	-6.3281	-4.96571	-6.66894	-5.98716	-6.67641	-5.98411	-4.62627	-6.3281	-4.91518	-5.97412	-8.35445	-5.98935	-7.35726	-7.02594	-5.30246	-6.67092	-5.64528	-5.98564	-8.06181	-6.3281	-5.98669	-6.3281	-6.67666	-7.3548	5.46847	-0.35932	2.13675	-0.34868	0.34626	0.35448	1.75009	-0.69348	0.69228	0.70299	1.39082	0
692.95	-6.3281	-5.2639	-5.97525	-5.97083	-7.71844	-4.22284	-7.01705	-7.37926	-4.25126	-5.975	-6.3281	-5.98529	-7.70267	-6.67654	-5.29433	-6.3281	-6.3281	-6.67849	-5.98052	-6.67365	-6.67678	-5.97882	-7.024	-5.97236	-3.50822	-7.71941	-8.06241	-7.02863	-5.98052	-5.29647	-5.29576	-6.67222	-4.96292	-4.27049	-6.67533	-7.35234	-6.6687	3.94124	1.77683	3.57015	0.33795	0.35137	0	0	1.37221	0.70373	0	1.04312	1.03627
693.94	-4.15025	-5.26238	-5.61888	-8.43559	-6.67985	-4.94784	-8.76119	-4.55317	-7.3541	-4.54748	-6.3281	-8.08126	-7.024	-6.3281	-9.41135	-7.0093	-8.05284	-5.63797	-5.62709	-6.3281	-4.28172	-4.6429	-5.28499	-7.00953	-7.70837	-3.22786	-4.61401	-7.37304	-7.35095	-6.3281	-4.60575	-5.99084	-6.9997	-5.98622	-5.98739	-4.96011	-5.29291	3.26442	1.76803	-1.0582	2.0957	1.06045	1.04493	-0.34734	-1.03377	0	-0.69686	0	0.3459
695.07	-4.2302	-7.3499	-5.99095	-4.62395	-5.64247	-5.65538	-7.68083	-4.30313	-5.65854	-9.36659	-5.00448	-5.99533	-6.99322	-3.96882	-7.70409	-6.3281	-6.66122	-8.00483	-5.65764	-4.99655	-3.31	-6.97978	-5.64829	-6.9941	-4.97125	-8.32544	-6.65587	-5.99276	-2.98697	-8.97711	-5.32977	-5.35122	-5.36005	-6.66424	-6.3281	-5.99354	-4.34594	-0.69037	0.3427	1.38169	0	0	-1.65728	0	-0.33411	0.33772	0	-0.33557	0.33467
696.05	-2.42058	-6.00542	-4.11151	-5.03151	-6.64627	-4.75131	-5.36192	-6.96484	-6.01831	-6.00973	-6.3281	-6.00912	-5.06508	-6.01354	-7.26473	-5.06866	-8.22924	-6.3281	-4.74932	-6.95447	-6.64257	-5.38054	-7.91742	-7.59273	-5.37056	-7.87849	-6.65121	-6.01937	-5.70154	-7.26619	-4.15284	-5.70173	-8.1811	-5.3996	-6.3281	-8.85735	-5.70602	1.97044	0	-0.63715	-0.65104	2.55021	-0.63391	1.26703	-0.62952	-0.63012	0.63032	-0.31486	-0.31407
697.04	-5.41263	-6.0296	-3.98481	-6.92175	-6.62858	-7.78838	-6.62396	-6.3281	-5.1626	-5.73481	-6.91358	-7.47885	-6.3281	-4.85535	-7.82198	-5.46628	-4.57577	-6.90631	-6.3281	-6.9129	-5.44523	-9.23086	-6.62222	-5.74211	-6.3281	-6.3281	-6.91119	-6.03381	-6.03545	-7.20504	-7.19893	-5.17769	-6.61695	-6.03975	-5.44471	-4.60397	-5.74722	2.71821	2.39664	-0.59435	1.48324	1.20736	0.2936	0	-1.4637	1.15976	0.59277	0.2956	0
698.02	-6.04783	-5.22466	-6.60118	-6.05048	-5.50888	-6.3281	-6.05285	-7.9751	-7.42339	-5.78091	-6.3281	-7.14666	-5.50866	-5.49454	-7.96521	-5.51044	-6.60096	-6.59794	-7.69834	-5.78742	-5.22648	-6.87173	-4.69189	-6.05754	-5.78536	-5.77986	-6.05428	-7.1541	-5.7779	-6.05599	-5.50641	-7.69872	-7.43675	-5.78166	-4.94993	-6.59336	-5.783	3.05132	2.76549	2.97619	-0.82827	0.27949	1.65563	2.23776	-1.94498	0.5472	-0.54511	0.27571	1.08696
699.01	-3.94652	-7.12196	-5.28806	-7.38883	-5.2583	-4.49228	-6.854	-5.81131	-6.84731	-5.5405	-5.27547	-6.84772	-7.63564	-8.95553	-6.84907	-6.07326	-6.3281	-5.28153	-5.80179	-6.0655	-6.07136	-6.3281	-4.7429	-5.80795	-6.3281	-6.85497	-4.78251	-6.8433	-5.80957	-6.5903	-6.8503	-6.07222	-6.58968	-7.62076	-6.58845	-6.84664	-4.76071	2.6295	0.26539	2.61643	2.65534	2.39044	1.05402	-1.58479	0.52632	-0.52784	-0.52715	0	0.78227
700	-4.42645	-6.3281	-5.28779	-7.38743	-5.27492	-4.22671	-5.79998	-5.5407	-6.8437	-5.80137	-6.06708	-5.54256	-6.58988	-5.8137	-6.58405	-6.84001	-6.3281	-6.85139	-5.54481	-6.8547	-5.30587	-8.39315	-7.36036	-6.0693	-4.74583	-6.59161	-6.06632	-4.77691	-7.11365	-6.84651	-5.82062	-4.22837	-6.84344	-7.36116	-6.83214	-8.12991	-7.36923	1.86517	1.82768	2.37781	1.57315	1.30548	2.39489	1.5715	0.51746	0.78637	-0.2649	-1.57853	-2.0763
RFP-R8_SYN_5.00
Collection Time: 2011-3-9 23:54:08
Operator Name :
Scan Software Version: 1.1(132)
Parameter List :
Instrument Cary Eclipse
Instrument Serial Number EL07053920
Data mode Fluorescence
Scan mode Synchronous
X Mode Wavelength (nm)
Start (nm) 300.00
Stop (nm) 700.00
Delta wavelength (nm) 5.00
Ex. Slit (nm) 5
Em. Slit (nm) 5
Scan rate (nm/min) 600.00
Data interval (nm) 1.0000
Averaging Time (s) 0.1000
Excitation filter Auto
Emission filter Open
PMT voltage (V) Medium
Corrected spectra OFF
3-D Mode ON
Ex. Stop (nm) 200.00
Ex. Increment (nm) 5.00
Method Log :
Method Name : E:\Amy\SQQ\20230526\RFP-BUFFER\RFP-BUFFER.FBSW
Date/Time stamp: 2011-3-9 23:49:51
Method Modifications:
Scan mode: Changed: 2011-3-9 23:19:18
3-D Mode Changed: 2011-3-9 23:19:18
User Delta Stop Changed: 2011-3-9 23:19:18
User Delta Increment Changed: 2011-3-9 23:19:18
Excitation Wavelength Changed: 2011-3-9 23:19:18
Emission Wavelength Changed: 2011-3-9 23:19:18
Stop Wavelength Changed: 2011-3-9 23:19:18
Emission Wavelength Changed: 2011-3-9 23:20:15
Emission Wavelength Changed: 2011-3-9 23:21:00
Emission Wavelength Changed: 2011-3-9 23:21:45
Emission Wavelength Changed: 2011-3-9 23:22:30
Emission Wavelength Changed: 2011-3-9 23:23:15
Emission Wavelength Changed: 2011-3-9 23:24:00
Emission Wavelength Changed: 2011-3-9 23:24:45
Emission Wavelength Changed: 2011-3-9 23:25:29
Emission Wavelength Changed: 2011-3-9 23:26:14
Emission Wavelength Changed: 2011-3-9 23:26:59
Emission Wavelength Changed: 2011-3-9 23:27:44
Emission Wavelength Changed: 2011-3-9 23:28:29
Emission Wavelength Changed: 2011-3-9 23:29:14
Emission Wavelength Changed: 2011-3-9 23:29:58
Emission Wavelength Changed: 2011-3-9 23:30:43
Emission Wavelength Changed: 2011-3-9 23:31:28
Emission Wavelength Changed: 2011-3-9 23:32:13
Emission Wavelength Changed: 2011-3-9 23:32:58
Emission Wavelength Changed: 2011-3-9 23:33:43
Emission Wavelength Changed: 2011-3-9 23:34:27
Emission Wavelength Changed: 2011-3-9 23:35:12
Emission Wavelength Changed: 2011-3-9 23:35:57
Emission Wavelength Changed: 2011-3-9 23:36:42
Emission Wavelength Changed: 2011-3-9 23:37:27
Emission Wavelength Changed: 2011-3-9 23:38:12
Emission Wavelength Changed: 2011-3-9 23:38:56
Emission Wavelength Changed: 2011-3-9 23:39:41
Emission Wavelength Changed: 2011-3-9 23:40:26
Emission Wavelength Changed: 2011-3-9 23:41:11
Emission Wavelength Changed: 2011-3-9 23:41:56
Emission Wavelength Changed: 2011-3-9 23:42:41
Emission Wavelength Changed: 2011-3-9 23:43:25
Emission Wavelength Changed: 2011-3-9 23:44:10
Emission Wavelength Changed: 2011-3-9 23:44:55
Emission Wavelength Changed: 2011-3-9 23:45:40
Emission Wavelength Changed: 2011-3-9 23:46:25
Emission Wavelength Changed: 2011-3-9 23:47:10
Emission Wavelength Changed: 2011-3-9 23:47:55
Emission Wavelength Changed: 2011-3-9 23:48:39
Emission Wavelength Changed: 2011-3-9 23:49:24
Peak Style Changed: 2011-3-9 23:50:17
Peak Style Changed: 2011-3-9 23:50:17
Peak Style Changed: 2011-3-9 23:50:17
Peak Style Changed: 2011-3-9 23:50:17
Peak Label Mode Changed: 2011-3-9 23:50:19
Peak Style Changed: 2011-3-9 23:50:24
Peak Style Changed: 2011-3-9 23:50:24
Peak Style Changed: 2011-3-9 23:50:24
Peak Style Changed: 2011-3-9 23:50:24
Peak Label Mode Changed: 2011-3-9 23:50:26
Scan mode: Changed: 2011-3-9 23:51:44
3-D Mode Changed: 2011-3-9 23:51:44
User Delta Stop Changed: 2011-3-9 23:51:44
User Delta Increment Changed: 2011-3-9 23:51:44
Excitation Wavelength Changed: 2011-3-9 23:51:44
Emission Wavelength Changed: 2011-3-9 23:51:44
Peak Style Changed: 2011-3-9 23:52:07
Peak Style Changed: 2011-3-9 23:52:07
Peak Style Changed: 2011-3-9 23:52:07
Peak Style Changed: 2011-3-9 23:52:07
Zero Mode Changed: 2011-3-9 23:53:12
Zero Mode Changed: 2011-3-9 23:53:12
Scan mode: Changed: 2011-3-9 23:53:25
3-D Mode Changed: 2011-3-9 23:53:25
User Delta Stop Changed: 2011-3-9 23:53:25
User Delta Increment Changed: 2011-3-9 23:53:25
Excitation Wavelength Changed: 2011-3-9 23:53:25
Emission Wavelength Changed: 2011-3-9 23:53:25
Zero Mode Changed: 2011-3-9 23:53:30
Zero Mode Changed: 2011-3-9 23:53:31
End Method Modifications
[Emission (nm)]
RFP-R8_SYN_10.00
Collection Time: 2011-3-9 23:54:53
Operator Name :
Scan Software Version: 1.1(132)
Parameter List :
Instrument Cary Eclipse
Instrument Serial Number EL07053920
Data mode Fluorescence
Scan mode Synchronous
X Mode Wavelength (nm)
Start (nm) 300.00
Stop (nm) 700.00
Delta wavelength (nm) 5.00
Ex. Slit (nm) 5
Em. Slit (nm) 5
Scan rate (nm/min) 600.00
Data interval (nm) 1.0000
Averaging Time (s) 0.1000
Excitation filter Auto
Emission filter Open
PMT voltage (V) Medium
Corrected spectra OFF
3-D Mode ON
Ex. Stop (nm) 200.00
Ex. Increment (nm) 5.00
Method Log :
Method Name : E:\Amy\SQQ\20230526\RFP-BUFFER\RFP-BUFFER.FBSW
Date/Time stamp: 2011-3-9 23:49:51
Method Modifications:
Scan mode: Changed: 2011-3-9 23:19:18
3-D Mode Changed: 2011-3-9 23:19:18
User Delta Stop Changed: 2011-3-9 23:19:18
User Delta Increment Changed: 2011-3-9 23:19:18
Excitation Wavelength Changed: 2011-3-9 23:19:18
Emission Wavelength Changed: 2011-3-9 23:19:18
Stop Wavelength Changed: 2011-3-9 23:19:18
Emission Wavelength Changed: 2011-3-9 23:20:15
Emission Wavelength Changed: 2011-3-9 23:21:00
Emission Wavelength Changed: 2011-3-9 23:21:45
Emission Wavelength Changed: 2011-3-9 23:22:30
Emission Wavelength Changed: 2011-3-9 23:23:15
Emission Wavelength Changed: 2011-3-9 23:24:00
Emission Wavelength Changed: 2011-3-9 23:24:45
Emission Wavelength Changed: 2011-3-9 23:25:29
Emission Wavelength Changed: 2011-3-9 23:26:14
Emission Wavelength Changed: 2011-3-9 23:26:59
Emission Wavelength Changed: 2011-3-9 23:27:44
Emission Wavelength Changed: 2011-3-9 23:28:29
Emission Wavelength Changed: 2011-3-9 23:29:14
Emission Wavelength Changed: 2011-3-9 23:29:58
Emission Wavelength Changed: 2011-3-9 23:30:43
Emission Wavelength Changed: 2011-3-9 23:31:28
Emission Wavelength Changed: 2011-3-9 23:32:13
Emission Wavelength Changed: 2011-3-9 23:32:58
Emission Wavelength Changed: 2011-3-9 23:33:43
Emission Wavelength Changed: 2011-3-9 23:34:27
Emission Wavelength Changed: 2011-3-9 23:35:12
Emission Wavelength Changed: 2011-3-9 23:35:57
Emission Wavelength Changed: 2011-3-9 23:36:42
Emission Wavelength Changed: 2011-3-9 23:37:27
Emission Wavelength Changed: 2011-3-9 23:38:12
Emission Wavelength Changed: 2011-3-9 23:38:56
Emission Wavelength Changed: 2011-3-9 23:39:41
Emission Wavelength Changed: 2011-3-9 23:40:26
Emission Wavelength Changed: 2011-3-9 23:41:11
Emission Wavelength Changed: 2011-3-9 23:41:56
Emission Wavelength Changed: 2011-3-9 23:42:41
Emission Wavelength Changed: 2011-3-9 23:43:25
Emission Wavelength Changed: 2011-3-9 23:44:10
Emission Wavelength Changed: 2011-3-9 23:44:55
Emission Wavelength Changed: 2011-3-9 23:45:40
Emission Wavelength Changed: 2011-3-9 23:46:25
Emission Wavelength Changed: 2011-3-9 23:47:10
Emission Wavelength Changed: 2011-3-9 23:47:55
Emission Wavelength Changed: 2011-3-9 23:48:39
Emission Wavelength Changed: 2011-3-9 23:49:24
Peak Style Changed: 2011-3-9 23:50:17
Peak Style Changed: 2011-3-9 23:50:17
Peak Style Changed: 2011-3-9 23:50:17
Peak Style Changed: 2011-3-9 23:50:17
Peak Label Mode Changed: 2011-3-9 23:50:19
Peak Style Changed: 2011-3-9 23:50:24
Peak Style Changed: 2011-3-9 23:50:24
Peak Style Changed: 2011-3-9 23:50:24
Peak Style Changed: 2011-3-9 23:50:24
Peak Label Mode Changed: 2011-3-9 23:50:26
Scan mode: Changed: 2011-3-9 23:51:44
3-D Mode Changed: 2011-3-9 23:51:44
User Delta Stop Changed: 2011-3-9 23:51:44
User Delta Increment Changed: 2011-3-9 23:51:44
Excitation Wavelength Changed: 2011-3-9 23:51:44
Emission Wavelength Changed: 2011-3-9 23:51:44
Peak Style Changed: 2011-3-9 23:52:07
Peak Style Changed: 2011-3-9 23:52:07
Peak Style Changed: 2011-3-9 23:52:07
Peak Style Changed: 2011-3-9 23:52:07
Zero Mode Changed: 2011-3-9 23:53:12
Zero Mode Changed: 2011-3-9 23:53:12
Scan mode: Changed: 2011-3-9 23:53:25
3-D Mode Changed: 2011-3-9 23:53:25
User Delta Stop Changed: 2011-3-9 23:53:25
User Delta Increment Changed: 2011-3-9 23:53:25
Excitation Wavelength Changed: 2011-3-9 23:53:25
Emission Wavelength Changed: 2011-3-9 23:53:25
Zero Mode Changed: 2011-3-9 23:53:30
Zero Mode Changed: 2011-3-9 23:53:31
Emission Wavelength Changed: 2011-3-9 23:54:53
End Method Modifications
[Emission (nm)]
RFP-R8_SYN_15.00
Collection Time: 2011-3-9 23:55:38
Operator Name :
Scan Software Version: 1.1(132)
Parameter List :
Instrument Cary Eclipse
Instrument Serial Number EL07053920
Data mode Fluorescence
Scan mode Synchronous
X Mode Wavelength (nm)
Start (nm) 300.00
Stop (nm) 700.00
Delta wavelength (nm) 5.00
Ex. Slit (nm) 5
Em. Slit (nm) 5
Scan rate (nm/min) 600.00
Data interval (nm) 1.0000
Averaging Time (s) 0.1000
Excitation filter Auto
Emission filter Open
PMT voltage (V) Medium
Corrected spectra OFF
3-D Mode ON
Ex. Stop (nm) 200.00
Ex. Increment (nm) 5.00
Method Log :
Method Name : E:\Amy\SQQ\20230526\RFP-BUFFER\RFP-BUFFER.FBSW
Date/Time stamp: 2011-3-9 23:49:51
Method Modifications:
Scan mode: Changed: 2011-3-9 23:19:18
3-D Mode Changed: 2011-3-9 23:19:18
User Delta Stop Changed: 2011-3-9 23:19:18
User Delta Increment Changed: 2011-3-9 23:19:18
Excitation Wavelength Changed: 2011-3-9 23:19:18
Emission Wavelength Changed: 2011-3-9 23:19:18
Stop Wavelength Changed: 2011-3-9 23:19:18
Emission Wavelength Changed: 2011-3-9 23:20:15
Emission Wavelength Changed: 2011-3-9 23:21:00
Emission Wavelength Changed: 2011-3-9 23:21:45
Emission Wavelength Changed: 2011-3-9 23:22:30
Emission Wavelength Changed: 2011-3-9 23:23:15
Emission Wavelength Changed: 2011-3-9 23:24:00
Emission Wavelength Changed: 2011-3-9 23:24:45
Emission Wavelength Changed: 2011-3-9 23:25:29
Emission Wavelength Changed: 2011-3-9 23:26:14
Emission Wavelength Changed: 2011-3-9 23:26:59
Emission Wavelength Changed: 2011-3-9 23:27:44
Emission Wavelength Changed: 2011-3-9 23:28:29
Emission Wavelength Changed: 2011-3-9 23:29:14
Emission Wavelength Changed: 2011-3-9 23:29:58
Emission Wavelength Changed: 2011-3-9 23:30:43
Emission Wavelength Changed: 2011-3-9 23:31:28
Emission Wavelength Changed: 2011-3-9 23:32:13
Emission Wavelength Changed: 2011-3-9 23:32:58
Emission Wavelength Changed: 2011-3-9 23:33:43
Emission Wavelength Changed: 2011-3-9 23:34:27
Emission Wavelength Changed: 2011-3-9 23:35:12
Emission Wavelength Changed: 2011-3-9 23:35:57
Emission Wavelength Changed: 2011-3-9 23:36:42
Emission Wavelength Changed: 2011-3-9 23:37:27
Emission Wavelength Changed: 2011-3-9 23:38:12
Emission Wavelength Changed: 2011-3-9 23:38:56
Emission Wavelength Changed: 2011-3-9 23:39:41
Emission Wavelength Changed: 2011-3-9 23:40:26
Emission Wavelength Changed: 2011-3-9 23:41:11
Emission Wavelength Changed: 2011-3-9 23:41:56
Emission Wavelength Changed: 2011-3-9 23:42:41
Emission Wavelength Changed: 2011-3-9 23:43:25
Emission Wavelength Changed: 2011-3-9 23:44:10
Emission Wavelength Changed: 2011-3-9 23:44:55
Emission Wavelength Changed: 2011-3-9 23:45:40
Emission Wavelength Changed: 2011-3-9 23:46:25
Emission Wavelength Changed: 2011-3-9 23:47:10
Emission Wavelength Changed: 2011-3-9 23:47:55
Emission Wavelength Changed: 2011-3-9 23:48:39
Emission Wavelength Changed: 2011-3-9 23:49:24
Peak Style Changed: 2011-3-9 23:50:17
Peak Style Changed: 2011-3-9 23:50:17
Peak Style Changed: 2011-3-9 23:50:17
Peak Style Changed: 2011-3-9 23:50:17
Peak Label Mode Changed: 2011-3-9 23:50:19
Peak Style Changed: 2011-3-9 23:50:24
Peak Style Changed: 2011-3-9 23:50:24
Peak Style Changed: 2011-3-9 23:50:24
Peak Style Changed: 2011-3-9 23:50:24
Peak Label Mode Changed: 2011-3-9 23:50:26
Scan mode: Changed: 2011-3-9 23:51:44
3-D Mode Changed: 2011-3-9 23:51:44
User Delta Stop Changed: 2011-3-9 23:51:44
User Delta Increment Changed: 2011-3-9 23:51:44
Excitation Wavelength Changed: 2011-3-9 23:51:44
Emission Wavelength Changed: 2011-3-9 23:51:44
Peak Style Changed: 2011-3-9 23:52:07
Peak Style Changed: 2011-3-9 23:52:07
Peak Style Changed: 2011-3-9 23:52:07
Peak Style Changed: 2011-3-9 23:52:07
Zero Mode Changed: 2011-3-9 23:53:12
Zero Mode Changed: 2011-3-9 23:53:12
Scan mode: Changed: 2011-3-9 23:53:25
3-D Mode Changed: 2011-3-9 23:53:25
User Delta Stop Changed: 2011-3-9 23:53:25
User Delta Increment Changed: 2011-3-9 23:53:25
Excitation Wavelength Changed: 2011-3-9 23:53:25
Emission Wavelength Changed: 2011-3-9 23:53:25
Zero Mode Changed: 2011-3-9 23:53:30
Zero Mode Changed: 2011-3-9 23:53:31
Emission Wavelength Changed: 2011-3-9 23:54:53
Emission Wavelength Changed: 2011-3-9 23:55:37
End Method Modifications
[Emission (nm)]
RFP-R8_SYN_20.00
Collection Time: 2011-3-9 23:56:22
Operator Name :
Scan Software Version: 1.1(132)
Parameter List :
Instrument Cary Eclipse
Instrument Serial Number EL07053920
Data mode Fluorescence
Scan mode Synchronous
X Mode Wavelength (nm)
Start (nm) 300.00
Stop (nm) 700.00
Delta wavelength (nm) 5.00
Ex. Slit (nm) 5
Em. Slit (nm) 5
Scan rate (nm/min) 600.00
Data interval (nm) 1.0000
Averaging Time (s) 0.1000
Excitation filter Auto
Emission filter Open
PMT voltage (V) Medium
Corrected spectra OFF
3-D Mode ON
Ex. Stop (nm) 200.00
Ex. Increment (nm) 5.00
Method Log :
Method Name : E:\Amy\SQQ\20230526\RFP-BUFFER\RFP-BUFFER.FBSW
Date/Time stamp: 2011-3-9 23:49:51
Method Modifications:
Scan mode: Changed: 2011-3-9 23:19:18
3-D Mode Changed: 2011-3-9 23:19:18
User Delta Stop Changed: 2011-3-9 23:19:18
User Delta Increment Changed: 2011-3-9 23:19:18
Excitation Wavelength Changed: 2011-3-9 23:19:18
Emission Wavelength Changed: 2011-3-9 23:19:18
Stop Wavelength Changed: 2011-3-9 23:19:18
Emission Wavelength Changed: 2011-3-9 23:20:15
Emission Wavelength Changed: 2011-3-9 23:21:00
Emission Wavelength Changed: 2011-3-9 23:21:45
Emission Wavelength Changed: 2011-3-9 23:22:30
Emission Wavelength Changed: 2011-3-9 23:23:15
Emission Wavelength Changed: 2011-3-9 23:24:00
Emission Wavelength Changed: 2011-3-9 23:24:45
Emission Wavelength Changed: 2011-3-9 23:25:29
Emission Wavelength Changed: 2011-3-9 23:26:14
Emission Wavelength Changed: 2011-3-9 23:26:59
Emission Wavelength Changed: 2011-3-9 23:27:44
Emission Wavelength Changed: 2011-3-9 23:28:29
Emission Wavelength Changed: 2011-3-9 23:29:14
Emission Wavelength Changed: 2011-3-9 23:29:58
Emission Wavelength Changed: 2011-3-9 23:30:43
Emission Wavelength Changed: 2011-3-9 23:31:28
Emission Wavelength Changed: 2011-3-9 23:32:13
Emission Wavelength Changed: 2011-3-9 23:32:58
Emission Wavelength Changed: 2011-3-9 23:33:43
Emission Wavelength Changed: 2011-3-9 23:34:27
Emission Wavelength Changed: 2011-3-9 23:35:12
Emission Wavelength Changed: 2011-3-9 23:35:57
Emission Wavelength Changed: 2011-3-9 23:36:42
Emission Wavelength Changed: 2011-3-9 23:37:27
Emission Wavelength Changed: 2011-3-9 23:38:12
Emission Wavelength Changed: 2011-3-9 23:38:56
Emission Wavelength Changed: 2011-3-9 23:39:41
Emission Wavelength Changed: 2011-3-9 23:40:26
Emission Wavelength Changed: 2011-3-9 23:41:11
Emission Wavelength Changed: 2011-3-9 23:41:56
Emission Wavelength Changed: 2011-3-9 23:42:41
Emission Wavelength Changed: 2011-3-9 23:43:25
Emission Wavelength Changed: 2011-3-9 23:44:10
Emission Wavelength Changed: 2011-3-9 23:44:55
Emission Wavelength Changed: 2011-3-9 23:45:40
Emission Wavelength Changed: 2011-3-9 23:46:25
Emission Wavelength Changed: 2011-3-9 23:47:10
Emission Wavelength Changed: 2011-3-9 23:47:55
Emission Wavelength Changed: 2011-3-9 23:48:39
Emission Wavelength Changed: 2011-3-9 23:49:24
Peak Style Changed: 2011-3-9 23:50:17
Peak Style Changed: 2011-3-9 23:50:17
Peak Style Changed: 2011-3-9 23:50:17
Peak Style Changed: 2011-3-9 23:50:17
Peak Label Mode Changed: 2011-3-9 23:50:19
Peak Style Changed: 2011-3-9 23:50:24
Peak Style Changed: 2011-3-9 23:50:24
Peak Style Changed: 2011-3-9 23:50:24
Peak Style Changed: 2011-3-9 23:50:24
Peak Label Mode Changed: 2011-3-9 23:50:26
Scan mode: Changed: 2011-3-9 23:51:44
3-D Mode Changed: 2011-3-9 23:51:44
User Delta Stop Changed: 2011-3-9 23:51:44
User Delta Increment Changed: 2011-3-9 23:51:44
Excitation Wavelength Changed: 2011-3-9 23:51:44
Emission Wavelength Changed: 2011-3-9 23:51:44
Peak Style Changed: 2011-3-9 23:52:07
Peak Style Changed: 2011-3-9 23:52:07
Peak Style Changed: 2011-3-9 23:52:07
Peak Style Changed: 2011-3-9 23:52:07
Zero Mode Changed: 2011-3-9 23:53:12
Zero Mode Changed: 2011-3-9 23:53:12
Scan mode: Changed: 2011-3-9 23:53:25
3-D Mode Changed: 2011-3-9 23:53:25
User Delta Stop Changed: 2011-3-9 23:53:25
User Delta Increment Changed: 2011-3-9 23:53:25
Excitation Wavelength Changed: 2011-3-9 23:53:25
Emission Wavelength Changed: 2011-3-9 23:53:25
Zero Mode Changed: 2011-3-9 23:53:30
Zero Mode Changed: 2011-3-9 23:53:31
Emission Wavelength Changed: 2011-3-9 23:54:53
Emission Wavelength Changed: 2011-3-9 23:55:37
Emission Wavelength Changed: 2011-3-9 23:56:22
End Method Modifications
[Emission (nm)]
RFP-R8_SYN_25.00
Collection Time: 2011-3-9 23:57:07
Operator Name :
Scan Software Version: 1.1(132)
Parameter List :
Instrument Cary Eclipse
Instrument Serial Number EL07053920
Data mode Fluorescence
Scan mode Synchronous
X Mode Wavelength (nm)
Start (nm) 300.00
Stop (nm) 700.00
Delta wavelength (nm) 5.00
Ex. Slit (nm) 5
Em. Slit (nm) 5
Scan rate (nm/min) 600.00
Data interval (nm) 1.0000
Averaging Time (s) 0.1000
Excitation filter Auto
Emission filter Open
PMT voltage (V) Medium
Corrected spectra OFF
3-D Mode ON
Ex. Stop (nm) 200.00
Ex. Increment (nm) 5.00
Method Log :
Method Name : E:\Amy\SQQ\20230526\RFP-BUFFER\RFP-BUFFER.FBSW
Date/Time stamp: 2011-3-9 23:49:51
Method Modifications:
Scan mode: Changed: 2011-3-9 23:19:18
3-D Mode Changed: 2011-3-9 23:19:18
User Delta Stop Changed: 2011-3-9 23:19:18
User Delta Increment Changed: 2011-3-9 23:19:18
Excitation Wavelength Changed: 2011-3-9 23:19:18
Emission Wavelength Changed: 2011-3-9 23:19:18
Stop Wavelength Changed: 2011-3-9 23:19:18
Emission Wavelength Changed: 2011-3-9 23:20:15
Emission Wavelength Changed: 2011-3-9 23:21:00
Emission Wavelength Changed: 2011-3-9 23:21:45
Emission Wavelength Changed: 2011-3-9 23:22:30
Emission Wavelength Changed: 2011-3-9 23:23:15
Emission Wavelength Changed: 2011-3-9 23:24:00
Emission Wavelength Changed: 2011-3-9 23:24:45
Emission Wavelength Changed: 2011-3-9 23:25:29
Emission Wavelength Changed: 2011-3-9 23:26:14
Emission Wavelength Changed: 2011-3-9 23:26:59
Emission Wavelength Changed: 2011-3-9 23:27:44
Emission Wavelength Changed: 2011-3-9 23:28:29
Emission Wavelength Changed: 2011-3-9 23:29:14
Emission Wavelength Changed: 2011-3-9 23:29:58
Emission Wavelength Changed: 2011-3-9 23:30:43
Emission Wavelength Changed: 2011-3-9 23:31:28
Emission Wavelength Changed: 2011-3-9 23:32:13
Emission Wavelength Changed: 2011-3-9 23:32:58
Emission Wavelength Changed: 2011-3-9 23:33:43
Emission Wavelength Changed: 2011-3-9 23:34:27
Emission Wavelength Changed: 2011-3-9 23:35:12
Emission Wavelength Changed: 2011-3-9 23:35:57
Emission Wavelength Changed: 2011-3-9 23:36:42
Emission Wavelength Changed: 2011-3-9 23:37:27
Emission Wavelength Changed: 2011-3-9 23:38:12
Emission Wavelength Changed: 2011-3-9 23:38:56
Emission Wavelength Changed: 2011-3-9 23:39:41
Emission Wavelength Changed: 2011-3-9 23:40:26
Emission Wavelength Changed: 2011-3-9 23:41:11
Emission Wavelength Changed: 2011-3-9 23:41:56
Emission Wavelength Changed: 2011-3-9 23:42:41
Emission Wavelength Changed: 2011-3-9 23:43:25
Emission Wavelength Changed: 2011-3-9 23:44:10
Emission Wavelength Changed: 2011-3-9 23:44:55
Emission Wavelength Changed: 2011-3-9 23:45:40
Emission Wavelength Changed: 2011-3-9 23:46:25
Emission Wavelength Changed: 2011-3-9 23:47:10
Emission Wavelength Changed: 2011-3-9 23:47:55
Emission Wavelength Changed: 2011-3-9 23:48:39
Emission Wavelength Changed: 2011-3-9 23:49:24
Peak Style Changed: 2011-3-9 23:50:17
Peak Style Changed: 2011-3-9 23:50:17
Peak Style Changed: 2011-3-9 23:50:17
Peak Style Changed: 2011-3-9 23:50:17
Peak Label Mode Changed: 2011-3-9 23:50:19
Peak Style Changed: 2011-3-9 23:50:24
Peak Style Changed: 2011-3-9 23:50:24
Peak Style Changed: 2011-3-9 23:50:24
Peak Style Changed: 2011-3-9 23:50:24
Peak Label Mode Changed: 2011-3-9 23:50:26
Scan mode: Changed: 2011-3-9 23:51:44
3-D Mode Changed: 2011-3-9 23:51:44
User Delta Stop Changed: 2011-3-9 23:51:44
User Delta Increment Changed: 2011-3-9 23:51:44
Excitation Wavelength Changed: 2011-3-9 23:51:44
Emission Wavelength Changed: 2011-3-9 23:51:44
Peak Style Changed: 2011-3-9 23:52:07
Peak Style Changed: 2011-3-9 23:52:07
Peak Style Changed: 2011-3-9 23:52:07
Peak Style Changed: 2011-3-9 23:52:07
Zero Mode Changed: 2011-3-9 23:53:12
Zero Mode Changed: 2011-3-9 23:53:12
Scan mode: Changed: 2011-3-9 23:53:25
3-D Mode Changed: 2011-3-9 23:53:25
User Delta Stop Changed: 2011-3-9 23:53:25
User Delta Increment Changed: 2011-3-9 23:53:25
Excitation Wavelength Changed: 2011-3-9 23:53:25
Emission Wavelength Changed: 2011-3-9 23:53:25
Zero Mode Changed: 2011-3-9 23:53:30
Zero Mode Changed: 2011-3-9 23:53:31
Emission Wavelength Changed: 2011-3-9 23:54:53
Emission Wavelength Changed: 2011-3-9 23:55:37
Emission Wavelength Changed: 2011-3-9 23:56:22
Emission Wavelength Changed: 2011-3-9 23:57:07
End Method Modifications
[Emission (nm)]
RFP-R8_SYN_30.00
Collection Time: 2011-3-9 23:57:52
Operator Name :
Scan Software Version: 1.1(132)
Parameter List :
Instrument Cary Eclipse
Instrument Serial Number EL07053920
Data mode Fluorescence
Scan mode Synchronous
X Mode Wavelength (nm)
Start (nm) 300.00
Stop (nm) 700.00
Delta wavelength (nm) 5.00
Ex. Slit (nm) 5
Em. Slit (nm) 5
Scan rate (nm/min) 600.00
Data interval (nm) 1.0000
Averaging Time (s) 0.1000
Excitation filter Auto
Emission filter Open
PMT voltage (V) Medium
Corrected spectra OFF
3-D Mode ON
Ex. Stop (nm) 200.00
Ex. Increment (nm) 5.00
Method Log :
Method Name : E:\Amy\SQQ\20230526\RFP-BUFFER\RFP-BUFFER.FBSW
Date/Time stamp: 2011-3-9 23:49:51
Method Modifications:
Scan mode: Changed: 2011-3-9 23:19:18
3-D Mode Changed: 2011-3-9 23:19:18
User Delta Stop Changed: 2011-3-9 23:19:18
User Delta Increment Changed: 2011-3-9 23:19:18
Excitation Wavelength Changed: 2011-3-9 23:19:18
Emission Wavelength Changed: 2011-3-9 23:19:18
Stop Wavelength Changed: 2011-3-9 23:19:18
Emission Wavelength Changed: 2011-3-9 23:20:15
Emission Wavelength Changed: 2011-3-9 23:21:00
Emission Wavelength Changed: 2011-3-9 23:21:45
Emission Wavelength Changed: 2011-3-9 23:22:30
Emission Wavelength Changed: 2011-3-9 23:23:15
Emission Wavelength Changed: 2011-3-9 23:24:00
Emission Wavelength Changed: 2011-3-9 23:24:45
Emission Wavelength Changed: 2011-3-9 23:25:29
Emission Wavelength Changed: 2011-3-9 23:26:14
Emission Wavelength Changed: 2011-3-9 23:26:59
Emission Wavelength Changed: 2011-3-9 23:27:44
Emission Wavelength Changed: 2011-3-9 23:28:29
Emission Wavelength Changed: 2011-3-9 23:29:14
Emission Wavelength Changed: 2011-3-9 23:29:58
Emission Wavelength Changed: 2011-3-9 23:30:43
Emission Wavelength Changed: 2011-3-9 23:31:28
Emission Wavelength Changed: 2011-3-9 23:32:13
Emission Wavelength Changed: 2011-3-9 23:32:58
Emission Wavelength Changed: 2011-3-9 23:33:43
Emission Wavelength Changed: 2011-3-9 23:34:27
Emission Wavelength Changed: 2011-3-9 23:35:12
Emission Wavelength Changed: 2011-3-9 23:35:57
Emission Wavelength Changed: 2011-3-9 23:36:42
Emission Wavelength Changed: 2011-3-9 23:37:27
Emission Wavelength Changed: 2011-3-9 23:38:12
Emission Wavelength Changed: 2011-3-9 23:38:56
Emission Wavelength Changed: 2011-3-9 23:39:41
Emission Wavelength Changed: 2011-3-9 23:40:26
Emission Wavelength Changed: 2011-3-9 23:41:11
Emission Wavelength Changed: 2011-3-9 23:41:56
Emission Wavelength Changed: 2011-3-9 23:42:41
Emission Wavelength Changed: 2011-3-9 23:43:25
Emission Wavelength Changed: 2011-3-9 23:44:10
Emission Wavelength Changed: 2011-3-9 23:44:55
Emission Wavelength Changed: 2011-3-9 23:45:40
Emission Wavelength Changed: 2011-3-9 23:46:25
Emission Wavelength Changed: 2011-3-9 23:47:10
Emission Wavelength Changed: 2011-3-9 23:47:55
Emission Wavelength Changed: 2011-3-9 23:48:39
Emission Wavelength Changed: 2011-3-9 23:49:24
Peak Style Changed: 2011-3-9 23:50:17
Peak Style Changed: 2011-3-9 23:50:17
Peak Style Changed: 2011-3-9 23:50:17
Peak Style Changed: 2011-3-9 23:50:17
Peak Label Mode Changed: 2011-3-9 23:50:19
Peak Style Changed: 2011-3-9 23:50:24
Peak Style Changed: 2011-3-9 23:50:24
Peak Style Changed: 2011-3-9 23:50:24
Peak Style Changed: 2011-3-9 23:50:24
Peak Label Mode Changed: 2011-3-9 23:50:26
Scan mode: Changed: 2011-3-9 23:51:44
3-D Mode Changed: 2011-3-9 23:51:44
User Delta Stop Changed: 2011-3-9 23:51:44
User Delta Increment Changed: 2011-3-9 23:51:44
Excitation Wavelength Changed: 2011-3-9 23:51:44
Emission Wavelength Changed: 2011-3-9 23:51:44
Peak Style Changed: 2011-3-9 23:52:07
Peak Style Changed: 2011-3-9 23:52:07
Peak Style Changed: 2011-3-9 23:52:07
Peak Style Changed: 2011-3-9 23:52:07
Zero Mode Changed: 2011-3-9 23:53:12
Zero Mode Changed: 2011-3-9 23:53:12
Scan mode: Changed: 2011-3-9 23:53:25
3-D Mode Changed: 2011-3-9 23:53:25
User Delta Stop Changed: 2011-3-9 23:53:25
User Delta Increment Changed: 2011-3-9 23:53:25
Excitation Wavelength Changed: 2011-3-9 23:53:25
Emission Wavelength Changed: 2011-3-9 23:53:25
Zero Mode Changed: 2011-3-9 23:53:30
Zero Mode Changed: 2011-3-9 23:53:31
Emission Wavelength Changed: 2011-3-9 23:54:53
Emission Wavelength Changed: 2011-3-9 23:55:37
Emission Wavelength Changed: 2011-3-9 23:56:22
Emission Wavelength Changed: 2011-3-9 23:57:07
Emission Wavelength Changed: 2011-3-9 23:57:52
End Method Modifications
[Emission (nm)]
RFP-R8_SYN_35.00
Collection Time: 2011-3-9 23:58:37
Operator Name :
Scan Software Version: 1.1(132)
Parameter List :
Instrument Cary Eclipse
Instrument Serial Number EL07053920
Data mode Fluorescence
Scan mode Synchronous
X Mode Wavelength (nm)
Start (nm) 300.00
Stop (nm) 700.00
Delta wavelength (nm) 5.00
Ex. Slit (nm) 5
Em. Slit (nm) 5
Scan rate (nm/min) 600.00
Data interval (nm) 1.0000
Averaging Time (s) 0.1000
Excitation filter Auto
Emission filter Open
PMT voltage (V) Medium
Corrected spectra OFF
3-D Mode ON
Ex. Stop (nm) 200.00
Ex. Increment (nm) 5.00
Method Log :
Method Name : E:\Amy\SQQ\20230526\RFP-BUFFER\RFP-BUFFER.FBSW
Date/Time stamp: 2011-3-9 23:49:51
Method Modifications:
Scan mode: Changed: 2011-3-9 23:19:18
3-D Mode Changed: 2011-3-9 23:19:18
User Delta Stop Changed: 2011-3-9 23:19:18
User Delta Increment Changed: 2011-3-9 23:19:18
Excitation Wavelength Changed: 2011-3-9 23:19:18
Emission Wavelength Changed: 2011-3-9 23:19:18
Stop Wavelength Changed: 2011-3-9 23:19:18
Emission Wavelength Changed: 2011-3-9 23:20:15
Emission Wavelength Changed: 2011-3-9 23:21:00
Emission Wavelength Changed: 2011-3-9 23:21:45
Emission Wavelength Changed: 2011-3-9 23:22:30
Emission Wavelength Changed: 2011-3-9 23:23:15
Emission Wavelength Changed: 2011-3-9 23:24:00
Emission Wavelength Changed: 2011-3-9 23:24:45
Emission Wavelength Changed: 2011-3-9 23:25:29
Emission Wavelength Changed: 2011-3-9 23:26:14
Emission Wavelength Changed: 2011-3-9 23:26:59
Emission Wavelength Changed: 2011-3-9 23:27:44
Emission Wavelength Changed: 2011-3-9 23:28:29
Emission Wavelength Changed: 2011-3-9 23:29:14
Emission Wavelength Changed: 2011-3-9 23:29:58
Emission Wavelength Changed: 2011-3-9 23:30:43
Emission Wavelength Changed: 2011-3-9 23:31:28
Emission Wavelength Changed: 2011-3-9 23:32:13
Emission Wavelength Changed: 2011-3-9 23:32:58
Emission Wavelength Changed: 2011-3-9 23:33:43
Emission Wavelength Changed: 2011-3-9 23:34:27
Emission Wavelength Changed: 2011-3-9 23:35:12
Emission Wavelength Changed: 2011-3-9 23:35:57
Emission Wavelength Changed: 2011-3-9 23:36:42
Emission Wavelength Changed: 2011-3-9 23:37:27
Emission Wavelength Changed: 2011-3-9 23:38:12
Emission Wavelength Changed: 2011-3-9 23:38:56
Emission Wavelength Changed: 2011-3-9 23:39:41
Emission Wavelength Changed: 2011-3-9 23:40:26
Emission Wavelength Changed: 2011-3-9 23:41:11
Emission Wavelength Changed: 2011-3-9 23:41:56
Emission Wavelength Changed: 2011-3-9 23:42:41
Emission Wavelength Changed: 2011-3-9 23:43:25
Emission Wavelength Changed: 2011-3-9 23:44:10
Emission Wavelength Changed: 2011-3-9 23:44:55
Emission Wavelength Changed: 2011-3-9 23:45:40
Emission Wavelength Changed: 2011-3-9 23:46:25
Emission Wavelength Changed: 2011-3-9 23:47:10
Emission Wavelength Changed: 2011-3-9 23:47:55
Emission Wavelength Changed: 2011-3-9 23:48:39
Emission Wavelength Changed: 2011-3-9 23:49:24
Peak Style Changed: 2011-3-9 23:50:17
Peak Style Changed: 2011-3-9 23:50:17
Peak Style Changed: 2011-3-9 23:50:17
Peak Style Changed: 2011-3-9 23:50:17
Peak Label Mode Changed: 2011-3-9 23:50:19
Peak Style Changed: 2011-3-9 23:50:24
Peak Style Changed: 2011-3-9 23:50:24
Peak Style Changed: 2011-3-9 23:50:24
Peak Style Changed: 2011-3-9 23:50:24
Peak Label Mode Changed: 2011-3-9 23:50:26
Scan mode: Changed: 2011-3-9 23:51:44
3-D Mode Changed: 2011-3-9 23:51:44
User Delta Stop Changed: 2011-3-9 23:51:44
User Delta Increment Changed: 2011-3-9 23:51:44
Excitation Wavelength Changed: 2011-3-9 23:51:44
Emission Wavelength Changed: 2011-3-9 23:51:44
Peak Style Changed: 2011-3-9 23:52:07
Peak Style Changed: 2011-3-9 23:52:07
Peak Style Changed: 2011-3-9 23:52:07
Peak Style Changed: 2011-3-9 23:52:07
Zero Mode Changed: 2011-3-9 23:53:12
Zero Mode Changed: 2011-3-9 23:53:12
Scan mode: Changed: 2011-3-9 23:53:25
3-D Mode Changed: 2011-3-9 23:53:25
User Delta Stop Changed: 2011-3-9 23:53:25
User Delta Increment Changed: 2011-3-9 23:53:25
Excitation Wavelength Changed: 2011-3-9 23:53:25
Emission Wavelength Changed: 2011-3-9 23:53:25
Zero Mode Changed: 2011-3-9 23:53:30
Zero Mode Changed: 2011-3-9 23:53:31
Emission Wavelength Changed: 2011-3-9 23:54:53
Emission Wavelength Changed: 2011-3-9 23:55:37
Emission Wavelength Changed: 2011-3-9 23:56:22
Emission Wavelength Changed: 2011-3-9 23:57:07
Emission Wavelength Changed: 2011-3-9 23:57:52
Emission Wavelength Changed: 2011-3-9 23:58:37
End Method Modifications
[Emission (nm)]
RFP-R8_SYN_40.00
Collection Time: 2011-3-9 23:59:22
Operator Name :
Scan Software Version: 1.1(132)
Parameter List :
Instrument Cary Eclipse
Instrument Serial Number EL07053920
Data mode Fluorescence
Scan mode Synchronous
X Mode Wavelength (nm)
Start (nm) 300.00
Stop (nm) 700.00
Delta wavelength (nm) 5.00
Ex. Slit (nm) 5
Em. Slit (nm) 5
Scan rate (nm/min) 600.00
Data interval (nm) 1.0000
Averaging Time (s) 0.1000
Excitation filter Auto
Emission filter Open
PMT voltage (V) Medium
Corrected spectra OFF
3-D Mode ON
Ex. Stop (nm) 200.00
Ex. Increment (nm) 5.00
Method Log :
Method Name : E:\Amy\SQQ\20230526\RFP-BUFFER\RFP-BUFFER.FBSW
Date/Time stamp: 2011-3-9 23:49:51
Method Modifications:
Scan mode: Changed: 2011-3-9 23:19:18
3-D Mode Changed: 2011-3-9 23:19:18
User Delta Stop Changed: 2011-3-9 23:19:18
User Delta Increment Changed: 2011-3-9 23:19:18
Excitation Wavelength Changed: 2011-3-9 23:19:18
Emission Wavelength Changed: 2011-3-9 23:19:18
Stop Wavelength Changed: 2011-3-9 23:19:18
Emission Wavelength Changed: 2011-3-9 23:20:15
Emission Wavelength Changed: 2011-3-9 23:21:00
Emission Wavelength Changed: 2011-3-9 23:21:45
Emission Wavelength Changed: 2011-3-9 23:22:30
Emission Wavelength Changed: 2011-3-9 23:23:15
Emission Wavelength Changed: 2011-3-9 23:24:00
Emission Wavelength Changed: 2011-3-9 23:24:45
Emission Wavelength Changed: 2011-3-9 23:25:29
Emission Wavelength Changed: 2011-3-9 23:26:14
Emission Wavelength Changed: 2011-3-9 23:26:59
Emission Wavelength Changed: 2011-3-9 23:27:44
Emission Wavelength Changed: 2011-3-9 23:28:29
Emission Wavelength Changed: 2011-3-9 23:29:14
Emission Wavelength Changed: 2011-3-9 23:29:58
Emission Wavelength Changed: 2011-3-9 23:30:43
Emission Wavelength Changed: 2011-3-9 23:31:28
Emission Wavelength Changed: 2011-3-9 23:32:13
Emission Wavelength Changed: 2011-3-9 23:32:58
Emission Wavelength Changed: 2011-3-9 23:33:43
Emission Wavelength Changed: 2011-3-9 23:34:27
Emission Wavelength Changed: 2011-3-9 23:35:12
Emission Wavelength Changed: 2011-3-9 23:35:57
Emission Wavelength Changed: 2011-3-9 23:36:42
Emission Wavelength Changed: 2011-3-9 23:37:27
Emission Wavelength Changed: 2011-3-9 23:38:12
Emission Wavelength Changed: 2011-3-9 23:38:56
Emission Wavelength Changed: 2011-3-9 23:39:41
Emission Wavelength Changed: 2011-3-9 23:40:26
Emission Wavelength Changed: 2011-3-9 23:41:11
Emission Wavelength Changed: 2011-3-9 23:41:56
Emission Wavelength Changed: 2011-3-9 23:42:41
Emission Wavelength Changed: 2011-3-9 23:43:25
Emission Wavelength Changed: 2011-3-9 23:44:10
Emission Wavelength Changed: 2011-3-9 23:44:55
Emission Wavelength Changed: 2011-3-9 23:45:40
Emission Wavelength Changed: 2011-3-9 23:46:25
Emission Wavelength Changed: 2011-3-9 23:47:10
Emission Wavelength Changed: 2011-3-9 23:47:55
Emission Wavelength Changed: 2011-3-9 23:48:39
Emission Wavelength Changed: 2011-3-9 23:49:24
Peak Style Changed: 2011-3-9 23:50:17
Peak Style Changed: 2011-3-9 23:50:17
Peak Style Changed: 2011-3-9 23:50:17
Peak Style Changed: 2011-3-9 23:50:17
Peak Label Mode Changed: 2011-3-9 23:50:19
Peak Style Changed: 2011-3-9 23:50:24
Peak Style Changed: 2011-3-9 23:50:24
Peak Style Changed: 2011-3-9 23:50:24
Peak Style Changed: 2011-3-9 23:50:24
Peak Label Mode Changed: 2011-3-9 23:50:26
Scan mode: Changed: 2011-3-9 23:51:44
3-D Mode Changed: 2011-3-9 23:51:44
User Delta Stop Changed: 2011-3-9 23:51:44
User Delta Increment Changed: 2011-3-9 23:51:44
Excitation Wavelength Changed: 2011-3-9 23:51:44
Emission Wavelength Changed: 2011-3-9 23:51:44
Peak Style Changed: 2011-3-9 23:52:07
Peak Style Changed: 2011-3-9 23:52:07
Peak Style Changed: 2011-3-9 23:52:07
Peak Style Changed: 2011-3-9 23:52:07
Zero Mode Changed: 2011-3-9 23:53:12
Zero Mode Changed: 2011-3-9 23:53:12
Scan mode: Changed: 2011-3-9 23:53:25
3-D Mode Changed: 2011-3-9 23:53:25
User Delta Stop Changed: 2011-3-9 23:53:25
User Delta Increment Changed: 2011-3-9 23:53:25
Excitation Wavelength Changed: 2011-3-9 23:53:25
Emission Wavelength Changed: 2011-3-9 23:53:25
Zero Mode Changed: 2011-3-9 23:53:30
Zero Mode Changed: 2011-3-9 23:53:31
Emission Wavelength Changed: 2011-3-9 23:54:53
Emission Wavelength Changed: 2011-3-9 23:55:37
Emission Wavelength Changed: 2011-3-9 23:56:22
Emission Wavelength Changed: 2011-3-9 23:57:07
Emission Wavelength Changed: 2011-3-9 23:57:52
Emission Wavelength Changed: 2011-3-9 23:58:37
Emission Wavelength Changed: 2011-3-9 23:59:22
End Method Modifications
[Emission (nm)]
RFP-R8_SYN_45.00
Collection Time: 2011-3-10 0:00:07
Operator Name :
Scan Software Version: 1.1(132)
Parameter List :
Instrument Cary Eclipse
Instrument Serial Number EL07053920
Data mode Fluorescence
Scan mode Synchronous
X Mode Wavelength (nm)
Start (nm) 300.00
Stop (nm) 700.00
Delta wavelength (nm) 5.00
Ex. Slit (nm) 5
Em. Slit (nm) 5
Scan rate (nm/min) 600.00
Data interval (nm) 1.0000
Averaging Time (s) 0.1000
Excitation filter Auto
Emission filter Open
PMT voltage (V) Medium
Corrected spectra OFF
3-D Mode ON
Ex. Stop (nm) 200.00
Ex. Increment (nm) 5.00
Method Log :
Method Name : E:\Amy\SQQ\20230526\RFP-BUFFER\RFP-BUFFER.FBSW
Date/Time stamp: 2011-3-9 23:49:51
Method Modifications:
Scan mode: Changed: 2011-3-9 23:19:18
3-D Mode Changed: 2011-3-9 23:19:18
User Delta Stop Changed: 2011-3-9 23:19:18
User Delta Increment Changed: 2011-3-9 23:19:18
Excitation Wavelength Changed: 2011-3-9 23:19:18
Emission Wavelength Changed: 2011-3-9 23:19:18
Stop Wavelength Changed: 2011-3-9 23:19:18
Emission Wavelength Changed: 2011-3-9 23:20:15
Emission Wavelength Changed: 2011-3-9 23:21:00
Emission Wavelength Changed: 2011-3-9 23:21:45
Emission Wavelength Changed: 2011-3-9 23:22:30
Emission Wavelength Changed: 2011-3-9 23:23:15
Emission Wavelength Changed: 2011-3-9 23:24:00
Emission Wavelength Changed: 2011-3-9 23:24:45
Emission Wavelength Changed: 2011-3-9 23:25:29
Emission Wavelength Changed: 2011-3-9 23:26:14
Emission Wavelength Changed: 2011-3-9 23:26:59
Emission Wavelength Changed: 2011-3-9 23:27:44
Emission Wavelength Changed: 2011-3-9 23:28:29
Emission Wavelength Changed: 2011-3-9 23:29:14
Emission Wavelength Changed: 2011-3-9 23:29:58
Emission Wavelength Changed: 2011-3-9 23:30:43
Emission Wavelength Changed: 2011-3-9 23:31:28
Emission Wavelength Changed: 2011-3-9 23:32:13
Emission Wavelength Changed: 2011-3-9 23:32:58
Emission Wavelength Changed: 2011-3-9 23:33:43
Emission Wavelength Changed: 2011-3-9 23:34:27
Emission Wavelength Changed: 2011-3-9 23:35:12
Emission Wavelength Changed: 2011-3-9 23:35:57
Emission Wavelength Changed: 2011-3-9 23:36:42
Emission Wavelength Changed: 2011-3-9 23:37:27
Emission Wavelength Changed: 2011-3-9 23:38:12
Emission Wavelength Changed: 2011-3-9 23:38:56
Emission Wavelength Changed: 2011-3-9 23:39:41
Emission Wavelength Changed: 2011-3-9 23:40:26
Emission Wavelength Changed: 2011-3-9 23:41:11
Emission Wavelength Changed: 2011-3-9 23:41:56
Emission Wavelength Changed: 2011-3-9 23:42:41
Emission Wavelength Changed: 2011-3-9 23:43:25
Emission Wavelength Changed: 2011-3-9 23:44:10
Emission Wavelength Changed: 2011-3-9 23:44:55
Emission Wavelength Changed: 2011-3-9 23:45:40
Emission Wavelength Changed: 2011-3-9 23:46:25
Emission Wavelength Changed: 2011-3-9 23:47:10
Emission Wavelength Changed: 2011-3-9 23:47:55
Emission Wavelength Changed: 2011-3-9 23:48:39
Emission Wavelength Changed: 2011-3-9 23:49:24
Peak Style Changed: 2011-3-9 23:50:17
Peak Style Changed: 2011-3-9 23:50:17
Peak Style Changed: 2011-3-9 23:50:17
Peak Style Changed: 2011-3-9 23:50:17
Peak Label Mode Changed: 2011-3-9 23:50:19
Peak Style Changed: 2011-3-9 23:50:24
Peak Style Changed: 2011-3-9 23:50:24
Peak Style Changed: 2011-3-9 23:50:24
Peak Style Changed: 2011-3-9 23:50:24
Peak Label Mode Changed: 2011-3-9 23:50:26
Scan mode: Changed: 2011-3-9 23:51:44
3-D Mode Changed: 2011-3-9 23:51:44
User Delta Stop Changed: 2011-3-9 23:51:44
User Delta Increment Changed: 2011-3-9 23:51:44
Excitation Wavelength Changed: 2011-3-9 23:51:44
Emission Wavelength Changed: 2011-3-9 23:51:44
Peak Style Changed: 2011-3-9 23:52:07
Peak Style Changed: 2011-3-9 23:52:07
Peak Style Changed: 2011-3-9 23:52:07
Peak Style Changed: 2011-3-9 23:52:07
Zero Mode Changed: 2011-3-9 23:53:12
Zero Mode Changed: 2011-3-9 23:53:12
Scan mode: Changed: 2011-3-9 23:53:25
3-D Mode Changed: 2011-3-9 23:53:25
User Delta Stop Changed: 2011-3-9 23:53:25
User Delta Increment Changed: 2011-3-9 23:53:25
Excitation Wavelength Changed: 2011-3-9 23:53:25
Emission Wavelength Changed: 2011-3-9 23:53:25
Zero Mode Changed: 2011-3-9 23:53:30
Zero Mode Changed: 2011-3-9 23:53:31
Emission Wavelength Changed: 2011-3-9 23:54:53
Emission Wavelength Changed: 2011-3-9 23:55:37
Emission Wavelength Changed: 2011-3-9 23:56:22
Emission Wavelength Changed: 2011-3-9 23:57:07
Emission Wavelength Changed: 2011-3-9 23:57:52
Emission Wavelength Changed: 2011-3-9 23:58:37
Emission Wavelength Changed: 2011-3-9 23:59:22
Emission Wavelength Changed: 2011-3-10 0:00:06
End Method Modifications
[Emission (nm)]
RFP-R8_SYN_50.00
Collection Time: 2011-3-10 0:00:51
Operator Name :
Scan Software Version: 1.1(132)
Parameter List :
Instrument Cary Eclipse
Instrument Serial Number EL07053920
Data mode Fluorescence
Scan mode Synchronous
X Mode Wavelength (nm)
Start (nm) 300.00
Stop (nm) 700.00
Delta wavelength (nm) 5.00
Ex. Slit (nm) 5
Em. Slit (nm) 5
Scan rate (nm/min) 600.00
Data interval (nm) 1.0000
Averaging Time (s) 0.1000
Excitation filter Auto
Emission filter Open
PMT voltage (V) Medium
Corrected spectra OFF
3-D Mode ON
Ex. Stop (nm) 200.00
Ex. Increment (nm) 5.00
Method Log :
Method Name : E:\Amy\SQQ\20230526\RFP-BUFFER\RFP-BUFFER.FBSW
Date/Time stamp: 2011-3-9 23:49:51
Method Modifications:
Scan mode: Changed: 2011-3-9 23:19:18
3-D Mode Changed: 2011-3-9 23:19:18
User Delta Stop Changed: 2011-3-9 23:19:18
User Delta Increment Changed: 2011-3-9 23:19:18
Excitation Wavelength Changed: 2011-3-9 23:19:18
Emission Wavelength Changed: 2011-3-9 23:19:18
Stop Wavelength Changed: 2011-3-9 23:19:18
Emission Wavelength Changed: 2011-3-9 23:20:15
Emission Wavelength Changed: 2011-3-9 23:21:00
Emission Wavelength Changed: 2011-3-9 23:21:45
Emission Wavelength Changed: 2011-3-9 23:22:30
Emission Wavelength Changed: 2011-3-9 23:23:15
Emission Wavelength Changed: 2011-3-9 23:24:00
Emission Wavelength Changed: 2011-3-9 23:24:45
Emission Wavelength Changed: 2011-3-9 23:25:29
Emission Wavelength Changed: 2011-3-9 23:26:14
Emission Wavelength Changed: 2011-3-9 23:26:59
Emission Wavelength Changed: 2011-3-9 23:27:44
Emission Wavelength Changed: 2011-3-9 23:28:29
Emission Wavelength Changed: 2011-3-9 23:29:14
Emission Wavelength Changed: 2011-3-9 23:29:58
Emission Wavelength Changed: 2011-3-9 23:30:43
Emission Wavelength Changed: 2011-3-9 23:31:28
Emission Wavelength Changed: 2011-3-9 23:32:13
Emission Wavelength Changed: 2011-3-9 23:32:58
Emission Wavelength Changed: 2011-3-9 23:33:43
Emission Wavelength Changed: 2011-3-9 23:34:27
Emission Wavelength Changed: 2011-3-9 23:35:12
Emission Wavelength Changed: 2011-3-9 23:35:57
Emission Wavelength Changed: 2011-3-9 23:36:42
Emission Wavelength Changed: 2011-3-9 23:37:27
Emission Wavelength Changed: 2011-3-9 23:38:12
Emission Wavelength Changed: 2011-3-9 23:38:56
Emission Wavelength Changed: 2011-3-9 23:39:41
Emission Wavelength Changed: 2011-3-9 23:40:26
Emission Wavelength Changed: 2011-3-9 23:41:11
Emission Wavelength Changed: 2011-3-9 23:41:56
Emission Wavelength Changed: 2011-3-9 23:42:41
Emission Wavelength Changed: 2011-3-9 23:43:25
Emission Wavelength Changed: 2011-3-9 23:44:10
Emission Wavelength Changed: 2011-3-9 23:44:55
Emission Wavelength Changed: 2011-3-9 23:45:40
Emission Wavelength Changed: 2011-3-9 23:46:25
Emission Wavelength Changed: 2011-3-9 23:47:10
Emission Wavelength Changed: 2011-3-9 23:47:55
Emission Wavelength Changed: 2011-3-9 23:48:39
Emission Wavelength Changed: 2011-3-9 23:49:24
Peak Style Changed: 2011-3-9 23:50:17
Peak Style Changed: 2011-3-9 23:50:17
Peak Style Changed: 2011-3-9 23:50:17
Peak Style Changed: 2011-3-9 23:50:17
Peak Label Mode Changed: 2011-3-9 23:50:19
Peak Style Changed: 2011-3-9 23:50:24
Peak Style Changed: 2011-3-9 23:50:24
Peak Style Changed: 2011-3-9 23:50:24
Peak Style Changed: 2011-3-9 23:50:24
Peak Label Mode Changed: 2011-3-9 23:50:26
Scan mode: Changed: 2011-3-9 23:51:44
3-D Mode Changed: 2011-3-9 23:51:44
User Delta Stop Changed: 2011-3-9 23:51:44
User Delta Increment Changed: 2011-3-9 23:51:44
Excitation Wavelength Changed: 2011-3-9 23:51:44
Emission Wavelength Changed: 2011-3-9 23:51:44
Peak Style Changed: 2011-3-9 23:52:07
Peak Style Changed: 2011-3-9 23:52:07
Peak Style Changed: 2011-3-9 23:52:07
Peak Style Changed: 2011-3-9 23:52:07
Zero Mode Changed: 2011-3-9 23:53:12
Zero Mode Changed: 2011-3-9 23:53:12
Scan mode: Changed: 2011-3-9 23:53:25
3-D Mode Changed: 2011-3-9 23:53:25
User Delta Stop Changed: 2011-3-9 23:53:25
User Delta Increment Changed: 2011-3-9 23:53:25
Excitation Wavelength Changed: 2011-3-9 23:53:25
Emission Wavelength Changed: 2011-3-9 23:53:25
Zero Mode Changed: 2011-3-9 23:53:30
Zero Mode Changed: 2011-3-9 23:53:31
Emission Wavelength Changed: 2011-3-9 23:54:53
Emission Wavelength Changed: 2011-3-9 23:55:37
Emission Wavelength Changed: 2011-3-9 23:56:22
Emission Wavelength Changed: 2011-3-9 23:57:07
Emission Wavelength Changed: 2011-3-9 23:57:52
Emission Wavelength Changed: 2011-3-9 23:58:37
Emission Wavelength Changed: 2011-3-9 23:59:22
Emission Wavelength Changed: 2011-3-10 0:00:06
Emission Wavelength Changed: 2011-3-10 0:00:51
End Method Modifications
[Emission (nm)]
RFP-R8_SYN_55.00
Collection Time: 2011-3-10 0:01:36
Operator Name :
Scan Software Version: 1.1(132)
Parameter List :
Instrument Cary Eclipse
Instrument Serial Number EL07053920
Data mode Fluorescence
Scan mode Synchronous
X Mode Wavelength (nm)
Start (nm) 300.00
Stop (nm) 700.00
Delta wavelength (nm) 5.00
Ex. Slit (nm) 5
Em. Slit (nm) 5
Scan rate (nm/min) 600.00
Data interval (nm) 1.0000
Averaging Time (s) 0.1000
Excitation filter Auto
Emission filter Open
PMT voltage (V) Medium
Corrected spectra OFF
3-D Mode ON
Ex. Stop (nm) 200.00
Ex. Increment (nm) 5.00
Method Log :
Method Name : E:\Amy\SQQ\20230526\RFP-BUFFER\RFP-BUFFER.FBSW
Date/Time stamp: 2011-3-9 23:49:51
Method Modifications:
Scan mode: Changed: 2011-3-9 23:19:18
3-D Mode Changed: 2011-3-9 23:19:18
User Delta Stop Changed: 2011-3-9 23:19:18
User Delta Increment Changed: 2011-3-9 23:19:18
Excitation Wavelength Changed: 2011-3-9 23:19:18
Emission Wavelength Changed: 2011-3-9 23:19:18
Stop Wavelength Changed: 2011-3-9 23:19:18
Emission Wavelength Changed: 2011-3-9 23:20:15
Emission Wavelength Changed: 2011-3-9 23:21:00
Emission Wavelength Changed: 2011-3-9 23:21:45
Emission Wavelength Changed: 2011-3-9 23:22:30
Emission Wavelength Changed: 2011-3-9 23:23:15
Emission Wavelength Changed: 2011-3-9 23:24:00
Emission Wavelength Changed: 2011-3-9 23:24:45
Emission Wavelength Changed: 2011-3-9 23:25:29
Emission Wavelength Changed: 2011-3-9 23:26:14
Emission Wavelength Changed: 2011-3-9 23:26:59
Emission Wavelength Changed: 2011-3-9 23:27:44
Emission Wavelength Changed: 2011-3-9 23:28:29
Emission Wavelength Changed: 2011-3-9 23:29:14
Emission Wavelength Changed: 2011-3-9 23:29:58
Emission Wavelength Changed: 2011-3-9 23:30:43
Emission Wavelength Changed: 2011-3-9 23:31:28
Emission Wavelength Changed: 2011-3-9 23:32:13
Emission Wavelength Changed: 2011-3-9 23:32:58
Emission Wavelength Changed: 2011-3-9 23:33:43
Emission Wavelength Changed: 2011-3-9 23:34:27
Emission Wavelength Changed: 2011-3-9 23:35:12
Emission Wavelength Changed: 2011-3-9 23:35:57
Emission Wavelength Changed: 2011-3-9 23:36:42
Emission Wavelength Changed: 2011-3-9 23:37:27
Emission Wavelength Changed: 2011-3-9 23:38:12
Emission Wavelength Changed: 2011-3-9 23:38:56
Emission Wavelength Changed: 2011-3-9 23:39:41
Emission Wavelength Changed: 2011-3-9 23:40:26
Emission Wavelength Changed: 2011-3-9 23:41:11
Emission Wavelength Changed: 2011-3-9 23:41:56
Emission Wavelength Changed: 2011-3-9 23:42:41
Emission Wavelength Changed: 2011-3-9 23:43:25
Emission Wavelength Changed: 2011-3-9 23:44:10
Emission Wavelength Changed: 2011-3-9 23:44:55
Emission Wavelength Changed: 2011-3-9 23:45:40
Emission Wavelength Changed: 2011-3-9 23:46:25
Emission Wavelength Changed: 2011-3-9 23:47:10
Emission Wavelength Changed: 2011-3-9 23:47:55
Emission Wavelength Changed: 2011-3-9 23:48:39
Emission Wavelength Changed: 2011-3-9 23:49:24
Peak Style Changed: 2011-3-9 23:50:17
Peak Style Changed: 2011-3-9 23:50:17
Peak Style Changed: 2011-3-9 23:50:17
Peak Style Changed: 2011-3-9 23:50:17
Peak Label Mode Changed: 2011-3-9 23:50:19
Peak Style Changed: 2011-3-9 23:50:24
Peak Style Changed: 2011-3-9 23:50:24
Peak Style Changed: 2011-3-9 23:50:24
Peak Style Changed: 2011-3-9 23:50:24
Peak Label Mode Changed: 2011-3-9 23:50:26
Scan mode: Changed: 2011-3-9 23:51:44
3-D Mode Changed: 2011-3-9 23:51:44
User Delta Stop Changed: 2011-3-9 23:51:44
User Delta Increment Changed: 2011-3-9 23:51:44
Excitation Wavelength Changed: 2011-3-9 23:51:44
Emission Wavelength Changed: 2011-3-9 23:51:44
Peak Style Changed: 2011-3-9 23:52:07
Peak Style Changed: 2011-3-9 23:52:07
Peak Style Changed: 2011-3-9 23:52:07
Peak Style Changed: 2011-3-9 23:52:07
Zero Mode Changed: 2011-3-9 23:53:12
Zero Mode Changed: 2011-3-9 23:53:12
Scan mode: Changed: 2011-3-9 23:53:25
3-D Mode Changed: 2011-3-9 23:53:25
User Delta Stop Changed: 2011-3-9 23:53:25
User Delta Increment Changed: 2011-3-9 23:53:25
Excitation Wavelength Changed: 2011-3-9 23:53:25
Emission Wavelength Changed: 2011-3-9 23:53:25
Zero Mode Changed: 2011-3-9 23:53:30
Zero Mode Changed: 2011-3-9 23:53:31
Emission Wavelength Changed: 2011-3-9 23:54:53
Emission Wavelength Changed: 2011-3-9 23:55:37
Emission Wavelength Changed: 2011-3-9 23:56:22
Emission Wavelength Changed: 2011-3-9 23:57:07
Emission Wavelength Changed: 2011-3-9 23:57:52
Emission Wavelength Changed: 2011-3-9 23:58:37
Emission Wavelength Changed: 2011-3-9 23:59:22
Emission Wavelength Changed: 2011-3-10 0:00:06
Emission Wavelength Changed: 2011-3-10 0:00:51
Emission Wavelength Changed: 2011-3-10 0:01:36
End Method Modifications
[Emission (nm)]
RFP-R8_SYN_60.00
Collection Time: 2011-3-10 0:02:21
Operator Name :
Scan Software Version: 1.1(132)
Parameter List :
Instrument Cary Eclipse
Instrument Serial Number EL07053920
Data mode Fluorescence
Scan mode Synchronous
X Mode Wavelength (nm)
Start (nm) 300.00
Stop (nm) 700.00
Delta wavelength (nm) 5.00
Ex. Slit (nm) 5
Em. Slit (nm) 5
Scan rate (nm/min) 600.00
Data interval (nm) 1.0000
Averaging Time (s) 0.1000
Excitation filter Auto
Emission filter Open
PMT voltage (V) Medium
Corrected spectra OFF
3-D Mode ON
Ex. Stop (nm) 200.00
Ex. Increment (nm) 5.00
Method Log :
Method Name : E:\Amy\SQQ\20230526\RFP-BUFFER\RFP-BUFFER.FBSW
Date/Time stamp: 2011-3-9 23:49:51
Method Modifications:
Scan mode: Changed: 2011-3-9 23:19:18
3-D Mode Changed: 2011-3-9 23:19:18
User Delta Stop Changed: 2011-3-9 23:19:18
User Delta Increment Changed: 2011-3-9 23:19:18
Excitation Wavelength Changed: 2011-3-9 23:19:18
Emission Wavelength Changed: 2011-3-9 23:19:18
Stop Wavelength Changed: 2011-3-9 23:19:18
Emission Wavelength Changed: 2011-3-9 23:20:15
Emission Wavelength Changed: 2011-3-9 23:21:00
Emission Wavelength Changed: 2011-3-9 23:21:45
Emission Wavelength Changed: 2011-3-9 23:22:30
Emission Wavelength Changed: 2011-3-9 23:23:15
Emission Wavelength Changed: 2011-3-9 23:24:00
Emission Wavelength Changed: 2011-3-9 23:24:45
Emission Wavelength Changed: 2011-3-9 23:25:29
Emission Wavelength Changed: 2011-3-9 23:26:14
Emission Wavelength Changed: 2011-3-9 23:26:59
Emission Wavelength Changed: 2011-3-9 23:27:44
Emission Wavelength Changed: 2011-3-9 23:28:29
Emission Wavelength Changed: 2011-3-9 23:29:14
Emission Wavelength Changed: 2011-3-9 23:29:58
Emission Wavelength Changed: 2011-3-9 23:30:43
Emission Wavelength Changed: 2011-3-9 23:31:28
Emission Wavelength Changed: 2011-3-9 23:32:13
Emission Wavelength Changed: 2011-3-9 23:32:58
Emission Wavelength Changed: 2011-3-9 23:33:43
Emission Wavelength Changed: 2011-3-9 23:34:27
Emission Wavelength Changed: 2011-3-9 23:35:12
Emission Wavelength Changed: 2011-3-9 23:35:57
Emission Wavelength Changed: 2011-3-9 23:36:42
Emission Wavelength Changed: 2011-3-9 23:37:27
Emission Wavelength Changed: 2011-3-9 23:38:12
Emission Wavelength Changed: 2011-3-9 23:38:56
Emission Wavelength Changed: 2011-3-9 23:39:41
Emission Wavelength Changed: 2011-3-9 23:40:26
Emission Wavelength Changed: 2011-3-9 23:41:11
Emission Wavelength Changed: 2011-3-9 23:41:56
Emission Wavelength Changed: 2011-3-9 23:42:41
Emission Wavelength Changed: 2011-3-9 23:43:25
Emission Wavelength Changed: 2011-3-9 23:44:10
Emission Wavelength Changed: 2011-3-9 23:44:55
Emission Wavelength Changed: 2011-3-9 23:45:40
Emission Wavelength Changed: 2011-3-9 23:46:25
Emission Wavelength Changed: 2011-3-9 23:47:10
Emission Wavelength Changed: 2011-3-9 23:47:55
Emission Wavelength Changed: 2011-3-9 23:48:39
Emission Wavelength Changed: 2011-3-9 23:49:24
Peak Style Changed: 2011-3-9 23:50:17
Peak Style Changed: 2011-3-9 23:50:17
Peak Style Changed: 2011-3-9 23:50:17
Peak Style Changed: 2011-3-9 23:50:17
Peak Label Mode Changed: 2011-3-9 23:50:19
Peak Style Changed: 2011-3-9 23:50:24
Peak Style Changed: 2011-3-9 23:50:24
Peak Style Changed: 2011-3-9 23:50:24
Peak Style Changed: 2011-3-9 23:50:24
Peak Label Mode Changed: 2011-3-9 23:50:26
Scan mode: Changed: 2011-3-9 23:51:44
3-D Mode Changed: 2011-3-9 23:51:44
User Delta Stop Changed: 2011-3-9 23:51:44
User Delta Increment Changed: 2011-3-9 23:51:44
Excitation Wavelength Changed: 2011-3-9 23:51:44
Emission Wavelength Changed: 2011-3-9 23:51:44
Peak Style Changed: 2011-3-9 23:52:07
Peak Style Changed: 2011-3-9 23:52:07
Peak Style Changed: 2011-3-9 23:52:07
Peak Style Changed: 2011-3-9 23:52:07
Zero Mode Changed: 2011-3-9 23:53:12
Zero Mode Changed: 2011-3-9 23:53:12
Scan mode: Changed: 2011-3-9 23:53:25
3-D Mode Changed: 2011-3-9 23:53:25
User Delta Stop Changed: 2011-3-9 23:53:25
User Delta Increment Changed: 2011-3-9 23:53:25
Excitation Wavelength Changed: 2011-3-9 23:53:25
Emission Wavelength Changed: 2011-3-9 23:53:25
Zero Mode Changed: 2011-3-9 23:53:30
Zero Mode Changed: 2011-3-9 23:53:31
Emission Wavelength Changed: 2011-3-9 23:54:53
Emission Wavelength Changed: 2011-3-9 23:55:37
Emission Wavelength Changed: 2011-3-9 23:56:22
Emission Wavelength Changed: 2011-3-9 23:57:07
Emission Wavelength Changed: 2011-3-9 23:57:52
Emission Wavelength Changed: 2011-3-9 23:58:37
Emission Wavelength Changed: 2011-3-9 23:59:22
Emission Wavelength Changed: 2011-3-10 0:00:06
Emission Wavelength Changed: 2011-3-10 0:00:51
Emission Wavelength Changed: 2011-3-10 0:01:36
Emission Wavelength Changed: 2011-3-10 0:02:21
End Method Modifications
[Emission (nm)]
RFP-R8_SYN_65.00
Collection Time: 2011-3-10 0:03:06
Operator Name :
Scan Software Version: 1.1(132)
Parameter List :
Instrument Cary Eclipse
Instrument Serial Number EL07053920
Data mode Fluorescence
Scan mode Synchronous
X Mode Wavelength (nm)
Start (nm) 300.00
Stop (nm) 700.00
Delta wavelength (nm) 5.00
Ex. Slit (nm) 5
Em. Slit (nm) 5
Scan rate (nm/min) 600.00
Data interval (nm) 1.0000
Averaging Time (s) 0.1000
Excitation filter Auto
Emission filter Open
PMT voltage (V) Medium
Corrected spectra OFF
3-D Mode ON
Ex. Stop (nm) 200.00
Ex. Increment (nm) 5.00
Method Log :
Method Name : E:\Amy\SQQ\20230526\RFP-BUFFER\RFP-BUFFER.FBSW
Date/Time stamp: 2011-3-9 23:49:51
Method Modifications:
Scan mode: Changed: 2011-3-9 23:19:18
3-D Mode Changed: 2011-3-9 23:19:18
User Delta Stop Changed: 2011-3-9 23:19:18
User Delta Increment Changed: 2011-3-9 23:19:18
Excitation Wavelength Changed: 2011-3-9 23:19:18
Emission Wavelength Changed: 2011-3-9 23:19:18
Stop Wavelength Changed: 2011-3-9 23:19:18
Emission Wavelength Changed: 2011-3-9 23:20:15
Emission Wavelength Changed: 2011-3-9 23:21:00
Emission Wavelength Changed: 2011-3-9 23:21:45
Emission Wavelength Changed: 2011-3-9 23:22:30
Emission Wavelength Changed: 2011-3-9 23:23:15
Emission Wavelength Changed: 2011-3-9 23:24:00
Emission Wavelength Changed: 2011-3-9 23:24:45
Emission Wavelength Changed: 2011-3-9 23:25:29
Emission Wavelength Changed: 2011-3-9 23:26:14
Emission Wavelength Changed: 2011-3-9 23:26:59
Emission Wavelength Changed: 2011-3-9 23:27:44
Emission Wavelength Changed: 2011-3-9 23:28:29
Emission Wavelength Changed: 2011-3-9 23:29:14
Emission Wavelength Changed: 2011-3-9 23:29:58
Emission Wavelength Changed: 2011-3-9 23:30:43
Emission Wavelength Changed: 2011-3-9 23:31:28
Emission Wavelength Changed: 2011-3-9 23:32:13
Emission Wavelength Changed: 2011-3-9 23:32:58
Emission Wavelength Changed: 2011-3-9 23:33:43
Emission Wavelength Changed: 2011-3-9 23:34:27
Emission Wavelength Changed: 2011-3-9 23:35:12
Emission Wavelength Changed: 2011-3-9 23:35:57
Emission Wavelength Changed: 2011-3-9 23:36:42
Emission Wavelength Changed: 2011-3-9 23:37:27
Emission Wavelength Changed: 2011-3-9 23:38:12
Emission Wavelength Changed: 2011-3-9 23:38:56
Emission Wavelength Changed: 2011-3-9 23:39:41
Emission Wavelength Changed: 2011-3-9 23:40:26
Emission Wavelength Changed: 2011-3-9 23:41:11
Emission Wavelength Changed: 2011-3-9 23:41:56
Emission Wavelength Changed: 2011-3-9 23:42:41
Emission Wavelength Changed: 2011-3-9 23:43:25
Emission Wavelength Changed: 2011-3-9 23:44:10
Emission Wavelength Changed: 2011-3-9 23:44:55
Emission Wavelength Changed: 2011-3-9 23:45:40
Emission Wavelength Changed: 2011-3-9 23:46:25
Emission Wavelength Changed: 2011-3-9 23:47:10
Emission Wavelength Changed: 2011-3-9 23:47:55
Emission Wavelength Changed: 2011-3-9 23:48:39
Emission Wavelength Changed: 2011-3-9 23:49:24
Peak Style Changed: 2011-3-9 23:50:17
Peak Style Changed: 2011-3-9 23:50:17
Peak Style Changed: 2011-3-9 23:50:17
Peak Style Changed: 2011-3-9 23:50:17
Peak Label Mode Changed: 2011-3-9 23:50:19
Peak Style Changed: 2011-3-9 23:50:24
Peak Style Changed: 2011-3-9 23:50:24
Peak Style Changed: 2011-3-9 23:50:24
Peak Style Changed: 2011-3-9 23:50:24
Peak Label Mode Changed: 2011-3-9 23:50:26
Scan mode: Changed: 2011-3-9 23:51:44
3-D Mode Changed: 2011-3-9 23:51:44
User Delta Stop Changed: 2011-3-9 23:51:44
User Delta Increment Changed: 2011-3-9 23:51:44
Excitation Wavelength Changed: 2011-3-9 23:51:44
Emission Wavelength Changed: 2011-3-9 23:51:44
Peak Style Changed: 2011-3-9 23:52:07
Peak Style Changed: 2011-3-9 23:52:07
Peak Style Changed: 2011-3-9 23:52:07
Peak Style Changed: 2011-3-9 23:52:07
Zero Mode Changed: 2011-3-9 23:53:12
Zero Mode Changed: 2011-3-9 23:53:12
Scan mode: Changed: 2011-3-9 23:53:25
3-D Mode Changed: 2011-3-9 23:53:25
User Delta Stop Changed: 2011-3-9 23:53:25
User Delta Increment Changed: 2011-3-9 23:53:25
Excitation Wavelength Changed: 2011-3-9 23:53:25
Emission Wavelength Changed: 2011-3-9 23:53:25
Zero Mode Changed: 2011-3-9 23:53:30
Zero Mode Changed: 2011-3-9 23:53:31
Emission Wavelength Changed: 2011-3-9 23:54:53
Emission Wavelength Changed: 2011-3-9 23:55:37
Emission Wavelength Changed: 2011-3-9 23:56:22
Emission Wavelength Changed: 2011-3-9 23:57:07
Emission Wavelength Changed: 2011-3-9 23:57:52
Emission Wavelength Changed: 2011-3-9 23:58:37
Emission Wavelength Changed: 2011-3-9 23:59:22
Emission Wavelength Changed: 2011-3-10 0:00:06
Emission Wavelength Changed: 2011-3-10 0:00:51
Emission Wavelength Changed: 2011-3-10 0:01:36
Emission Wavelength Changed: 2011-3-10 0:02:21
Peak Style Changed: 2011-3-10 0:02:55
Peak Style Changed: 2011-3-10 0:02:55
Peak Style Changed: 2011-3-10 0:02:55
Peak Style Changed: 2011-3-10 0:02:55
Emission Wavelength Changed: 2011-3-10 0:03:06
End Method Modifications
[Emission (nm)]
RFP-R8_SYN_70.00
Collection Time: 2011-3-10 0:03:51
Operator Name :
Scan Software Version: 1.1(132)
Parameter List :
Instrument Cary Eclipse
Instrument Serial Number EL07053920
Data mode Fluorescence
Scan mode Synchronous
X Mode Wavelength (nm)
Start (nm) 300.00
Stop (nm) 700.00
Delta wavelength (nm) 5.00
Ex. Slit (nm) 5
Em. Slit (nm) 5
Scan rate (nm/min) 600.00
Data interval (nm) 1.0000
Averaging Time (s) 0.1000
Excitation filter Auto
Emission filter Open
PMT voltage (V) Medium
Corrected spectra OFF
3-D Mode ON
Ex. Stop (nm) 200.00
Ex. Increment (nm) 5.00
Method Log :
Method Name : E:\Amy\SQQ\20230526\RFP-BUFFER\RFP-BUFFER.FBSW
Date/Time stamp: 2011-3-9 23:49:51
Method Modifications:
Scan mode: Changed: 2011-3-9 23:19:18
3-D Mode Changed: 2011-3-9 23:19:18
User Delta Stop Changed: 2011-3-9 23:19:18
User Delta Increment Changed: 2011-3-9 23:19:18
Excitation Wavelength Changed: 2011-3-9 23:19:18
Emission Wavelength Changed: 2011-3-9 23:19:18
Stop Wavelength Changed: 2011-3-9 23:19:18
Emission Wavelength Changed: 2011-3-9 23:20:15
Emission Wavelength Changed: 2011-3-9 23:21:00
Emission Wavelength Changed: 2011-3-9 23:21:45
Emission Wavelength Changed: 2011-3-9 23:22:30
Emission Wavelength Changed: 2011-3-9 23:23:15
Emission Wavelength Changed: 2011-3-9 23:24:00
Emission Wavelength Changed: 2011-3-9 23:24:45
Emission Wavelength Changed: 2011-3-9 23:25:29
Emission Wavelength Changed: 2011-3-9 23:26:14
Emission Wavelength Changed: 2011-3-9 23:26:59
Emission Wavelength Changed: 2011-3-9 23:27:44
Emission Wavelength Changed: 2011-3-9 23:28:29
Emission Wavelength Changed: 2011-3-9 23:29:14
Emission Wavelength Changed: 2011-3-9 23:29:58
Emission Wavelength Changed: 2011-3-9 23:30:43
Emission Wavelength Changed: 2011-3-9 23:31:28
Emission Wavelength Changed: 2011-3-9 23:32:13
Emission Wavelength Changed: 2011-3-9 23:32:58
Emission Wavelength Changed: 2011-3-9 23:33:43
Emission Wavelength Changed: 2011-3-9 23:34:27
Emission Wavelength Changed: 2011-3-9 23:35:12
Emission Wavelength Changed: 2011-3-9 23:35:57
Emission Wavelength Changed: 2011-3-9 23:36:42
Emission Wavelength Changed: 2011-3-9 23:37:27
Emission Wavelength Changed: 2011-3-9 23:38:12
Emission Wavelength Changed: 2011-3-9 23:38:56
Emission Wavelength Changed: 2011-3-9 23:39:41
Emission Wavelength Changed: 2011-3-9 23:40:26
Emission Wavelength Changed: 2011-3-9 23:41:11
Emission Wavelength Changed: 2011-3-9 23:41:56
Emission Wavelength Changed: 2011-3-9 23:42:41
Emission Wavelength Changed: 2011-3-9 23:43:25
Emission Wavelength Changed: 2011-3-9 23:44:10
Emission Wavelength Changed: 2011-3-9 23:44:55
Emission Wavelength Changed: 2011-3-9 23:45:40
Emission Wavelength Changed: 2011-3-9 23:46:25
Emission Wavelength Changed: 2011-3-9 23:47:10
Emission Wavelength Changed: 2011-3-9 23:47:55
Emission Wavelength Changed: 2011-3-9 23:48:39
Emission Wavelength Changed: 2011-3-9 23:49:24
Peak Style Changed: 2011-3-9 23:50:17
Peak Style Changed: 2011-3-9 23:50:17
Peak Style Changed: 2011-3-9 23:50:17
Peak Style Changed: 2011-3-9 23:50:17
Peak Label Mode Changed: 2011-3-9 23:50:19
Peak Style Changed: 2011-3-9 23:50:24
Peak Style Changed: 2011-3-9 23:50:24
Peak Style Changed: 2011-3-9 23:50:24
Peak Style Changed: 2011-3-9 23:50:24
Peak Label Mode Changed: 2011-3-9 23:50:26
Scan mode: Changed: 2011-3-9 23:51:44
3-D Mode Changed: 2011-3-9 23:51:44
User Delta Stop Changed: 2011-3-9 23:51:44
User Delta Increment Changed: 2011-3-9 23:51:44
Excitation Wavelength Changed: 2011-3-9 23:51:44
Emission Wavelength Changed: 2011-3-9 23:51:44
Peak Style Changed: 2011-3-9 23:52:07
Peak Style Changed: 2011-3-9 23:52:07
Peak Style Changed: 2011-3-9 23:52:07
Peak Style Changed: 2011-3-9 23:52:07
Zero Mode Changed: 2011-3-9 23:53:12
Zero Mode Changed: 2011-3-9 23:53:12
Scan mode: Changed: 2011-3-9 23:53:25
3-D Mode Changed: 2011-3-9 23:53:25
User Delta Stop Changed: 2011-3-9 23:53:25
User Delta Increment Changed: 2011-3-9 23:53:25
Excitation Wavelength Changed: 2011-3-9 23:53:25
Emission Wavelength Changed: 2011-3-9 23:53:25
Zero Mode Changed: 2011-3-9 23:53:30
Zero Mode Changed: 2011-3-9 23:53:31
Emission Wavelength Changed: 2011-3-9 23:54:53
Emission Wavelength Changed: 2011-3-9 23:55:37
Emission Wavelength Changed: 2011-3-9 23:56:22
Emission Wavelength Changed: 2011-3-9 23:57:07
[truncated: 1,870 more rows]
[truncated: 52 more columns]
