# Supplementary material for: Structural basis of a small monomeric Clivia fluorogenic RNA with a large Stokes shift
Source: Nat Chem Biol. 2024 May 30;20(11):1453–60. doi: 10.1038/s41589-024-01633-1 (PMC11511665; doi:10.1038/s41589-024-01633-1)
Supplement: Supplementary file 9 — Statistical source data. [file 41589_2024_1633_MOESM9_ESM.xlsx]

## Sheet: Extended Data Figure 5b
Normalized fluorescence intensity of Clivia plotted as a function of NBSI concentration
NBSI concentration (μM)	replicate1	replicate2	replicate3	Mean	Mean/normalized	STDEV	STDEV/normalized
0	0	0	0	0	0	0	0
0.005	201.667	190.667	186.667	193	0.0510808	7.76745	0.00205579
0.01	409.667	397.667	393.667	400.333	0.105955	8.32666	0.00220379
0.02	778	805	808	797	0.21094	16.5227	0.00437302
0.05	1838.67	1780.67	1715.67	1778.33	0.470666	61.5332	0.0162858
0.1	2699	2631	2614	2648	0.700839	44.9778	0.0119041
0.2	3384.67	3220.67	3218.67	3274.67	0.866697	95.268	0.0252143
0.5	3458	3601	3598	3552.33	0.940186	81.7088	0.0216256
1	3694.33	3677.33	3658.33	3676.67	0.973093	18.0093	0.00476646
2	3883	3746	3706	3778.33	1	92.8242	0.0245675
Normalized fluorescence intensity of Clivia plotted as a function of NBSI571 concentration
NBSI571 concentration (μM)	replicate1	replicate2	replicate3	Mean	Mean/normalized	STDEV	STDEV/normalized
0	0	0	0	0	0	0	0
0.005	141.333	145.333	142.333	143	0.130594	2.08167	0.00190106
0.01	248.667	242.667	255.667	249	0.227397	6.50641	0.00594192
0.02	428	418	426	424	0.387215	5.2915	0.00483242
0.05	718	697	713	709.333	0.647793	10.9697	0.0100179
0.1	885.333	873.333	904.333	887.667	0.810654	15.6312	0.014275
0.2	1029.67	1033.67	1012.67	1025.33	0.936377	11.1505	0.0101831
0.5	1019	1064	1066	1049.67	0.9586	26.5769	0.0242712
1	1138	1061	1085	1094.67	0.999696	39.3997	0.0359814
2	975.667	1082.67	1098.67	1052.33	0.961035	66.8755	0.0610735
Normalized fluorescence intensity of Clivia plotted as a function of NBSI565 concentration
NBSI565 concentration (μM)	replicate1	replicate2	replicate3	Mean	Mean/normalized	STDEV	STDEV/normalized
0	0	0	0.333333	0.111111	0.000111669	0.19245	0.000193417
0.005	238.333	213.333	205.333	219	0.220101	17.2143	0.0173008
0.01	408	399	358	388.333	0.390285	26.6521	0.026786
0.02	606.333	603.333	563.333	591	0.59397	24.0069	0.0241276
0.05	831.333	807.333	823.333	820.667	0.824791	12.2202	0.0122816
0.1	889.667	840.667	910.667	880.333	0.884757	35.9212	0.0361017
0.2	968	951	937	952	0.956784	15.5242	0.0156022
0.5	964	999	986	983	0.98794	17.6918	0.0177807
1	920.667	932.667	976.667	943.333	0.948074	29.4845	0.0296326
2	993.333	977.333	1015.33	995.333	1.00034	19.0788	0.0191747
Normalized fluorescence intensity of Clivia plotted as a function of NBSI618 concentration
NBSI618 concentration (μM)	replicate1	replicate2	replicate3	Mean	Mean/normalized	STDEV	STDEV/normalized
0	0	0	0	0	0	0	0
0.005	16	26	25	22.3333	0.0224456	5.50757	0.00553525
0.01	52	38	47	45.6667	0.0458961	7.0946	0.00713025
0.02	71	66	63	66.6667	0.0670017	4.04145	0.00406176
0.05	104	111	101	105.333	0.105863	5.1316	0.00515739
0.1	124	113	103	113.333	0.113903	10.504	0.0105568
0.2	147	136	140	141	0.141709	5.56776	0.00559574
0.5	154	138	117	136.333	0.137018	18.5562	0.0186495
1	135	146	166	149	0.149749	15.7162	0.0157952
2	193	139	119	150.333	0.151089	38.2797	0.038472

## Sheet: Extended Data Figure 5c
	200 μM NBSI565 in buffer																																							200 nM NBSI565 + 1000 nM Clivia
	NBSI565_SYN_10	NBSI565_SYN_15	NBSI565_SYN_20	NBSI565_SYN_25	NBSI565_SYN_30	NBSI565_SYN_35	NBSI565_SYN_40	NBSI565_SYN_45	NBSI565_SYN_50	NBSI565_SYN_55	NBSI565_SYN_60	NBSI565_SYN_65	NBSI565_SYN_70	NBSI565_SYN_75	NBSI565_SYN_80	NBSI565_SYN_85	NBSI565_SYN_90	NBSI565_SYN_95	NBSI565_SYN_100	NBSI565_SYN_105	NBSI565_SYN_110	NBSI565_SYN_115	NBSI565_SYN_120	NBSI565_SYN_125	NBSI565_SYN_130	NBSI565_SYN_135	NBSI565_SYN_140	NBSI565_SYN_145	NBSI565_SYN_150	NBSI565_SYN_155	NBSI565_SYN_160	NBSI565_SYN_165	NBSI565_SYN_170	NBSI565_SYN_175	NBSI565_SYN_180	NBSI565_SYN_185	NBSI565_SYN_190	NBSI565_SYN_195	NBSI565_SYN_200	NBSI565_SYN_10	NBSI565_SYN_15	NBSI565_SYN_20	NBSI565_SYN_25	NBSI565_SYN_30	NBSI565_SYN_35	NBSI565_SYN_40	NBSI565_SYN_45	NBSI565_SYN_50	NBSI565_SYN_55
Wavelength (nm)	Intensity (a.u.)
300	-1.30387	-6.87297	-4.84542	-2.01428	-4.02424	-2.69179	-3.38963	2.1458	-2.69179	-2.02289	-3.38097	4.7709	-3.3824	1.32427	-6.25812	0.06113	-1.33309	-6.98671	-4.75223	2.08637	-5.38903	5.67058	-4.04589	0.03672	-2.69179	2.23779	-0.66339	-6.79295	-3.38097	0.80716	-4.07683	0.09761	-2.69179	-2.69179	-2.69179	-2.69179	-8.13397	-0.62282	-4.80595	-2.57457	-0.48882	-0.58874	0.10458	8.03547	4.35567	-1.89537	0.18118	-3.2276	-0.5799
301	-6.95922	-4.15914	-4.15699	0.90792	2.33334	-3.41329	-3.42385	2.99407	-1.98357	-1.25294	-2.69179	0.89501	2.85991	-2.69179	-1.20701	0.89244	1.44614	2.40653	-0.52729	3.10111	-1.28036	2.36601	-4.09039	-0.50997	-9.92768	-1.97546	-5.55302	-0.52416	-2.69179	0.15721	-2.69179	-0.57165	-7.72414	-6.23036	-2.69179	-4.16454	-5.49487	-2.69179	-3.41959	-3.90879	2.18877	-1.15397	-1.83267	0.27531	4.19732	3.85957	-1.80501	0.84987	-1.87213
302	-4.1888	-1.9166	-4.1678	-1.94273	-2.69179	-5.72209	-3.43473	-1.92433	-1.18007	1.12209	-1.15687	-1.92901	-1.93878	-0.47613	-0.41042	-3.45399	-1.92785	-1.93764	-4.19668	-1.94329	-4.17327	0.32253	-4.17878	-1.13779	-0.39646	-1.9365	-2.69179	0.26242	1.11049	-1.91479	-1.93133	-0.3517	-3.45225	-6.47967	-1.15451	-1.16391	-5.72439	-2.69179	-8.01094	-7.53198	1.24205	-6.89833	-4.6414	5.53202	1.92211	-0.29608	-2.38091	-4.64735	0.52252
303	-2.69179	-5.07653	-0.30326	1.27646	-1.8701	-0.31649	-0.36801	-2.69179	-2.69179	0.47277	-3.47061	0.40899	-0.32399	-1.92256	-1.89625	-4.27157	-0.27244	2.82871	0.51848	-1.13658	-1.89307	3.53389	-2.69179	-5.97586	-4.23858	-1.11823	0.3994	2.80703	-1.89434	-1.90252	-5.87397	-5.1092	-0.27438	0.55496	-2.69179	-1.1462	-1.1145	-0.35352	-0.32586	-10.7685	-2.43496	-0.91254	-3.90879	4.44987	5.18211	-0.01168	-2.32652	-6.19538	-3.90879
304	-2.69179	-0.18552	-5.88668	-1.87077	-6.6982	3.73391	0.67238	3.96933	-6.88994	-5.17729	-5.86639	-5.94647	-4.29179	3.05534	-0.30516	5.28906	-0.26461	-2.69179	0.59768	-1.85776	-3.49371	0.65269	-4.32311	5.43829	4.67319	1.55269	-6.00854	-1.00687	5.57951	-3.53213	-1.04975	-1.84433	-0.17501	-3.51348	-2.69179	-5.15687	1.42344	-3.5048	-0.18762	0.17617	-0.61932	-1.39623	-0.67778	9.91234	5.02703	-3.07892	0.15625	4.20809	-1.50302
305	-3.51348	2.47172	-2.69179	0.77742	-2.69179	-0.99255	-1.83342	-1.84577	-0.21654	1.37987	-2.69179	-0.99544	-4.41444	-6.87589	-1.0097	-2.69179	0.76543	-1.85637	0.6611	-0.98093	-1.05245	-0.2104	0.59228	-1.86123	-1.86053	-1.86671	-5.27577	-0.96914	-4.38098	1.65982	0.70957	-2.69179	-6.86193	3.80172	-1.00403	1.39652	-0.09663	2.38865	0.63323	6.35639	-7.94431	0.22344	-1.44372	6.17524	6.68615	-3.09046	1.10793	-7.31305	-2.29849
306	-1.82524	-4.36543	-6.03627	-0.10335	-2.69179	0.65269	-1.84073	-1.79493	-5.98668	-1.84648	0.75055	-0.07627	-4.34468	2.43204	-4.40265	-7.03962	-1.81995	3.26566	-0.10335	5.06683	1.60744	-1.83855	-6.16401	-4.43092	-3.53781	-5.24498	0.68089	1.48881	3.37407	5.66243	3.24041	-9.63021	-0.20835	-3.5606	2.4408	3.25553	-4.39537	-0.994	-1.82898	1.90516	0.24058	0.16951	3.84983	3.51695	6.37398	3.65423	-3.90879	-0.61119	-2.18762
307	-2.69179	-3.56592	-6.91833	-5.2537	-5.25809	-5.24498	2.34177	-3.52098	-2.69179	-2.69179	-3.57285	-2.69179	-0.1451	1.61114	0.77441	-5.26028	-0.94659	8.57337	2.3715	3.27581	0.71536	-0.01561	1.47488	-2.69179	-2.69179	-2.69179	3.50839	1.56353	3.37933	4.99395	-8.64924	0.64154	2.37578	-7.75081	-1.0026	-0.98385	-2.69179	1.68266	-0.12549	-7.29003	-3.04524	-2.29719	-2.12308	-0.50454	6.31267	7.43501	-2.21961	-5.57269	-3.90879
308	-4.37529	-1.06577	-0.19179	-2.69179	-3.50745	-2.69179	-1.86329	2.28746	-3.51687	-2.69179	-1.83636	0.5031	-0.23277	0.61947	-0.16228	-6.92191	0.60039	2.37578	-0.17501	-1.85145	-0.15586	2.41459	3.06953	-1.82524	-2.69179	-2.69179	-0.14726	-1.8626	0.57618	-1.86671	-3.51416	-7.58177	3.30136	-5.23201	5.45153	-2.69179	2.33334	0.6923	-1.06047	-0.55309	-2.26406	2.62715	-1.39623	2.60586	13.9629	9.39129	-5.58947	3.36099	-7.99376
309	-4.27407	0.46278	2.74299	4.61934	-2.69179	-5.03921	3.66246	-0.32586	-2.69179	1.24522	-5.06709	-1.09051	-4.30599	-2.69179	-2.69179	-2.69179	1.36665	1.28593	2.97164	4.60156	4.50245	1.37325	-0.23076	3.62733	-1.89243	-1.9166	3.82287	0.71536	-4.27909	-2.69179	-1.90501	-7.51494	-2.69179	-9.8631	0.53142	-2.69179	2.1823	-1.87944	-0.29562	1.91483	-4.70119	-7.04359	-2.2627	0.04065	2.98248	-1.54845	-3.90879	1.5814	-2.35358
310	-7.23724	-6.49407	-1.13779	-0.36079	-1.11201	0.38277	-3.48987	-2.69179	1.88487	-1.12684	-2.69179	-1.9365	-1.92492	-0.38054	-1.89434	-5.86891	1.99937	-4.21502	-4.91073	-1.92078	-4.96969	-4.96797	-3.4569	-2.69179	1.97747	1.16326	-3.44937	-4.22553	-2.69179	-1.9019	-4.26535	-5.8765	-3.48797	-4.2127	-0.3716	-2.69179	-1.05379	-5.00304	-1.92374	-2.37033	-2.40277	1.52177	-3.13719	-4.71072	6.05289	-1.60642	-0.01774	-3.16029	-3.90879
311	-2.69179	2.03634	-11.5741	-7.40877	-3.45515	-4.20694	-1.9365	-2.69179	-1.19478	-0.38054	-2.69179	-2.69179	-1.94104	2.6558	-1.9608	4.88397	-1.17319	-0.43954	-0.43615	-2.69179	1.83993	-1.94719	-3.45283	-6.43711	0.29551	-0.39821	-4.9256	-1.16274	-2.69179	-1.90932	-4.18768	0.32936	-0.45131	-1.18463	-1.15096	-4.19781	1.14257	-0.3626	-2.69179	0.59233	-1.62569	2.07028	-1.61522	-3.90879	3.6555	-0.11229	-1.62395	-7.57717	-3.14949
312	-5.6702	-4.23619	-7.37929	-4.94743	-1.93133	-1.17088	-1.91297	3.5631	1.02568	-1.92197	-2.69179	1.72647	-0.43445	-4.23978	-3.44879	-1.15451	-0.45632	-8.72953	-1.12439	-6.5409	-1.90439	2.62736	0.30446	-4.96624	-7.1761	1.11628	-4.21734	2.82871	-5.81435	-1.1426	2.65989	-1.16972	-3.4694	-1.92374	-4.23025	0.40179	-2.69179	-3.44254	-2.69179	-3.90879	-0.88765	-6.23438	2.03474	-3.16029	8.64022	-4.64735	-6.9976	1.23448	-3.90879
313	-5.04473	-5.05028	2.77696	-0.31084	-7.30363	-5.65475	-1.91479	-1.92019	-2.69179	1.99571	-6.61029	-1.90932	-5.77583	-1.92609	-1.92137	-0.43954	-1.11201	-1.92137	-1.09435	4.39482	2.70112	-6.58891	-2.69179	-0.38232	-2.69179	-4.27532	-3.46161	-2.69179	1.94499	-6.71432	1.11338	-1.13051	-2.69179	-3.46578	-5.16908	-4.30861	-1.91959	-1.09816	-5.81191	-6.18325	-4.66237	-0.16908	-0.86928	-1.57598	13.3844	-2.3774	-3.90879	-3.90879	-2.42291
314	-2.69179	-5.915	1.29227	-2.69179	-6.6982	1.40993	-1.84648	-6.80025	0.59768	-1.03753	2.20217	-3.51892	1.29545	-3.50878	1.40657	-1.0618	1.37325	-5.9571	-0.27244	-11.8891	-4.36124	-1.87212	-0.27048	-3.51484	-9.53525	-1.07104	-6.83429	4.66716	-6.76677	1.36995	-7.60982	-3.50282	-1.00545	3.21538	-2.69179	-0.22671	-5.95976	-1.0511	-1.83563	0.69596	-1.46779	-3.90879	0.98118	4.24781	-1.43559	4.31489	-2.27079	0.71727	-3.90879
315	-0.99111	0.60582	-2.69179	-3.54869	-2.69179	-8.04415	0.78345	-4.37388	-2.69179	-3.53781	-0.92968	1.53475	-2.69179	-5.28023	-0.96169	-4.43547	-3.55016	-4.41742	-1.83194	-0.95568	-4.39973	-0.12769	-1.81306	-1.82298	-4.39682	-1.83636	-4.38958	-0.97505	-0.9374	-0.92188	0.75352	-0.95718	2.57137	-3.56898	-5.2847	-1.82599	-6.04749	1.74871	4.12252	-3.06775	-3.90879	-4.76938	-8.8798	2.11012	8.37191	-0.51896	-3.06277	-4.75554	-3.06916
316	0.87327	-4.45857	-0.91874	-2.69179	-4.50503	-2.69179	1.93356	-7.28738	-3.59595	-7.27474	-0.87691	-0.88184	-1.82749	-2.69179	-0.88999	-5.39206	-0.01322	-4.4823	-0.03927	-2.69179	-0.88511	4.43199	-8.11185	-7.94113	-0.02512	-11.6283	4.64093	-8.21157	-3.616	-9.19133	1.05353	-8.23708	3.76577	-0.88184	-1.78763	4.4831	-7.19629	-0.87195	-3.58465	0.39043	-3.90879	-3.90879	1.45793	-3.90879	7.86657	4.02771	-3.90879	2.14133	-5.65552
317	1.95937	0.15992	0.20676	-1.74392	-2.69179	-8.33089	-4.53341	0.10151	-8.35751	0.17902	-0.79065	3.06085	0.14643	2.04306	2.97929	4.83408	-4.5627	4.01319	1.92076	-0.84336	-4.63921	-6.46894	-0.78521	2.22947	-4.59293	0.16535	-5.53539	-4.61487	2.96859	-5.52733	-1.74661	-2.69179	2.03411	-1.74839	-2.69179	-6.52321	2.78766	1.92076	-5.47472	-2.95732	-1.00463	-1.99492	-1.13615	-1.13871	4.6708	3.60294	-3.90879	5.51628	-5.75722
318	-0.72908	-2.69179	-1.68777	-5.63875	-1.70169	-1.71044	-3.65611	-0.74247	-4.65065	-3.67798	-2.69179	-3.65891	7.24857	-0.73867	-2.69179	-3.66078	2.20537	5.26841	-0.67363	5.12835	0.25227	1.23363	1.17668	-4.66418	-12.7826	-2.69179	-1.71427	1.27646	-3.66455	-9.62248	3.20212	-3.66361	-2.69179	0.22934	0.18177	-0.69179	-0.71746	0.22934	-5.71294	0.96925	-4.89208	-3.90879	-4.88631	-7.78101	8.91172	6.76046	5.79053	-1.98387	-1.96893
319	5.8461	-2.69179	-5.89692	-1.71332	-3.70291	1.47054	-5.75301	-1.68979	-3.71533	-0.62993	-0.67363	0.3632	1.36912	-2.69179	6.61535	2.29823	0.39146	-8.86463	0.33546	-4.75791	-1.70169	-2.69179	-2.69179	-5.82005	-0.6468	-4.75152	-0.68577	-4.76004	-4.76648	-6.78596	-4.66612	-0.68778	-5.71598	2.41025	-3.70394	-2.69179	0.38829	-10.068	-4.74097	-4.88727	-3.90879	-3.90879	-2.8821	-5.90281	6.1213	-0.95894	5.45645	-8.20064	0.12346
320	-3.83727	-6.79857	-10.1465	5.2526	-0.57763	-1.65121	-3.74553	1.30421	-1.63247	-1.65121	-1.64686	-7.75765	2.68455	-0.57315	-3.74664	1.68937	-2.69179	-0.62567	-3.7717	-0.67769	1.52762	-7.96605	2.44696	-0.59095	1.59087	-8.9288	-4.76648	-7.8839	-3.73672	3.3627	-2.69179	-0.57986	4.53961	-5.78777	-2.69179	-0.45215	-1.62796	-2.69179	-2.69179	-7.96559	-1.82546	2.31527	2.25137	9.66114	5.60495	11.831	-2.88315	-3.90879	5.53507
321	0.43321	-5.88668	2.79668	-8.7524	2.68455	-8.02797	-5.85301	4.38607	0.53055	1.60006	-6.85846	-2.69179	-4.79927	-5.8006	-3.80044	-0.59095	2.49493	-8.06813	4.63805	-0.55275	-4.82626	0.40099	0.44629	-1.61652	-2.69179	2.46817	-7.75765	-6.84117	-2.69179	2.46817	-2.69179	-0.62567	-3.74553	5.71157	-0.59315	1.41921	-3.75675	0.48955	1.47054	-2.9187	3.59388	-0.73755	1.19846	-0.72408	0.50622	5.38873	0.20643	3.23406	-1.8533
322	-7.92192	-6.93807	-3.70496	0.27264	-2.69179	-2.69179	-1.6672	-1.65873	6.62498	-4.78603	3.50016	-5.76241	0.32936	2.54381	4.48034	1.39819	6.44527	-3.73891	-5.75927	0.46278	-4.81945	-2.69179	2.41025	-4.83083	-1.62227	-10.068	0.37883	-0.62993	2.58247	-9.82737	-5.76556	-7.97162	-2.69179	-1.65337	0.41702	1.50989	1.44044	-0.61925	6.52008	-8.98494	4.38136	0.148	-3.90879	-3.90879	9.32949	7.16875	4.34714	-2.90478	-5.98564
323	0.33851	-5.77821	3.33836	-2.69179	-1.73668	-2.69179	-2.69179	-5.68282	5.41358	-5.71904	0.27557	-8.47214	-5.61008	4.32927	6.19271	-8.72801	5.3646	0.38198	-7.64228	-2.69179	-7.66691	-3.69179	0.32329	-0.66545	-3.69581	3.48741	-4.69179	2.2587	-2.69179	-4.70589	-3.71638	-5.75614	-2.69179	-2.69179	-4.70995	-7.60338	-5.69179	-1.66825	-4.71404	-0.04032	-3.90879	-2.89357	-2.8863	1.0368	2.12742	5.02864	1.1622	-5.79915	-3.90879
324	1.20685	-2.69179	-1.73941	-7.37783	0.20117	-6.57906	1.2491	2.08832	2.14848	-2.69179	-1.73118	-3.65333	0.25227	-1.72933	-0.74816	-6.49046	-2.69179	-8.62651	0.2844	2.04306	-5.62434	-11.6292	-3.66931	-0.73101	-6.56026	-0.69179	-6.49407	-1.71044	-10.7401	1.39401	0.19005	-2.69179	-5.79096	-3.63252	-8.60895	-4.62603	3.2488	0.18729	-0.71159	-1.10767	-1.94416	-4.86849	1.86599	-3.90879	2.92714	7.91387	0.90352	0.68679	-7.74757
325	-3.64326	-5.53001	-2.69179	0.94127	-7.33432	-1.77098	-0.74247	6.41568	2.12517	-1.78104	-2.69179	-0.87855	1.02568	-1.75458	-9.14935	-2.69179	-0.82612	-2.69179	-5.57363	0.08599	-1.73668	0.21237	4.61415	-7.37344	-6.46537	1.02568	0.07829	-8.19638	-4.55572	1.8578	-2.69179	5.75891	-0.76501	-9.04388	-2.69179	-1.76672	-1.77267	6.76895	1.03608	-5.76408	-3.90879	3.43065	-4.85487	-11.3368	-0.09564	7.89865	-8.57733	-4.82204	3.49861
326	-1.76415	5.79878	-1.77013	-1.79493	-2.69179	-4.54022	0.11983	-1.76242	5.70373	-3.61345	-1.75017	5.5124	1.8372	-2.69179	-4.51328	-1.7537	0.92812	1.01878	-1.80605	-0.82088	-0.83478	-1.77604	2.91569	0.10933	-6.53425	0.9314	-8.23708	-4.48874	2.01188	-4.54193	0.05295	-1.75194	-0.87361	-0.86196	-1.76501	-0.87526	-3.6203	-0.81386	0.09891	-5.6977	-5.74366	-1.12586	-5.69931	-2.97856	-2.99639	0.69526	1.57567	-1.26562	-3.90879
327	-4.57149	-9.37756	-0.80143	-9.94474	-9.1434	-1.75895	-3.61686	-2.69179	-0.77791	-4.55572	0.05546	-1.77938	-1.76242	2.80775	-4.55746	0.07319	-5.467	1.03608	0.10151	-6.39207	-7.36032	-3.62289	4.77786	-3.58785	-2.69179	-5.47214	-3.6067	-5.42154	-6.43361	2.82799	3.85027	1.00849	-3.6067	-3.59677	-5.48249	-8.26282	-9.10792	-7.20443	-0.81738	-3.90879	-2.96629	-3.00545	-2.9777	1.53091	9.00633	14.1418	5.08401	-3.02227	-7.67527
328	-4.6075	-9.35846	-6.51954	-5.52198	-3.62812	-1.73485	-5.4903	-1.7475	-3.64508	3.06085	-7.33001	-2.69179	-0.77424	-6.44062	-5.51931	-5.47214	-3.64236	-0.81032	-0.86029	-1.74032	1.0925	-1.7321	2.00305	-1.71618	3.09972	-1.74482	-2.69179	2.00746	0.24076	-7.32142	-4.52665	-11.1664	0.17902	4.92726	1.125	-3.62988	-9.29556	-8.27838	-1.74032	-3.90879	-9.87894	0.84406	-2.07729	-2.03964	2.66398	5.18211	4.40145	-3.01274	-1.13615
329	-3.68189	1.22978	-3.6674	-6.54907	4.21838	1.13963	1.32025	-1.71997	3.30821	-11.4212	-5.5626	-2.69179	2.15317	-0.73676	0.24076	-2.69179	-2.69179	-3.65518	-0.72522	2.19102	-3.65891	-0.70963	-5.6739	-3.70599	-0.70372	-2.69179	0.22934	1.30421	-0.67769	-2.69179	-5.62148	2.28829	-5.64164	8.50224	-7.67683	-5.62148	-6.58663	-1.72374	-5.6739	-2.93128	-3.90879	0.17701	-2.93886	-6.84709	-0.96473	6.83339	3.79092	-4.85219	-0.00636
330	0.33851	-3.71324	-3.70087	-6.64436	5.14367	-3.68385	-1.70071	0.3324	-0.65097	-4.6958	2.17676	-2.69179	1.30023	4.34339	-0.70372	-3.66931	-4.67986	1.33641	-2.69179	-3.66835	0.24363	4.90555	-4.75365	-7.61305	-8.60312	-4.68581	2.33334	0.28145	-6.72405	1.24522	-4.67789	-5.74057	-10.6204	-0.75381	-0.72715	-2.69179	1.28831	6.20149	-4.71813	-4.8825	-7.9128	-2.8946	0.08721	-3.90879	4.2048	4.30476	2.06135	-1.98757	-6.89684
331	-1.67862	0.32936	-3.67218	-4.5488	1.1323	-3.68781	-5.6978	-3.70087	-1.69874	0.34158	-2.69179	-2.69179	-3.70908	0.38198	-4.68184	-3.73346	-1.64247	-2.69179	-1.69577	-2.69179	2.26853	-7.71187	2.39468	-2.69179	6.21029	-2.69179	0.27264	4.43652	-0.73293	-8.67384	-1.70169	-0.65305	0.24939	-8.52837	-4.67395	4.59229	-9.44855	0.37256	-1.6745	-1.90679	0.02048	-4.9068	0.97402	-11.1253	3.24136	8.05531	3.00137	8.39017	2.02592
332	-10.7239	-5.67094	0.24939	-5.62721	-2.69179	1.46621	-5.67094	-3.6948	-3.69682	5.47148	-4.64301	-1.7114	0.32329	-4.68382	-9.58155	-4.67395	-0.74626	0.24363	-3.67411	1.24135	-4.66612	1.21446	-1.7321	0.37569	-1.7228	2.31823	-2.69179	1.11411	-4.6545	-0.67972	3.2665	-5.65915	-3.68189	-2.69179	2.2587	-2.69179	-1.71236	-0.74437	1.21446	-0.9326	-3.90879	-1.9227	-2.92551	4.74505	6.98229	9.53981	-2.93319	0.93148	7.76436
333	-2.69179	-6.54907	-2.69179	0.1384	0.19005	-4.62416	-0.7724	1.17668	-0.77791	-0.75193	2.91045	0.25516	0.12511	3.19056	2.1159	-5.62148	-0.76501	-3.629	-0.76129	-6.59043	-4.59655	2.14848	-0.75568	-2.69179	-7.45823	-6.56401	-0.76501	-2.69179	-2.69179	-10.239	-3.66361	-7.57938	0.20956	0.08599	-1.70947	-1.70754	2.84838	-3.60754	2.04306	0.95029	-9.87894	-1.02418	-0.1245	-5.80453	-3.90879	-1.03798	5.55194	-2.07056	-5.84303
334	-2.69179	-0.79785	-0.76871	-10.0178	-9.28934	0.99145	-0.77056	-2.69179	-0.80678	-3.616	-2.69179	-8.32559	-4.52665	-6.36152	2.05655	-5.50078	-2.69179	2.8535	-3.64599	-1.76156	-1.72933	-10.3254	-0.82438	-4.62977	-1.75721	-4.59837	-1.72933	-3.6524	-6.45119	-1.74572	2.06106	3.00622	0.02314	-3.61515	-5.44661	1.11411	2.79769	-5.44156	-3.64056	0.7467	-1.08127	-6.70209	-5.76581	-3.90879	-0.15997	8.99443	-3.90879	-8.59483	-3.90879
335	0.11195	-3.62289	-0.84165	-3.61091	-2.69179	-3.59269	2.78766	1.06761	1.88278	-6.32815	-5.41411	-1.76242	-4.48874	-1.76156	0.09891	-5.39206	-10.3767	-0.07855	2.78266	-9.12561	-4.62603	-5.49553	0.06556	-1.78435	-7.32571	-6.43011	-2.69179	-0.00843	-3.59923	1.0326	-4.51994	-0.87195	-2.69179	0.81391	-1.82222	-1.76242	2.77269	-1.79008	-0.84847	-6.66109	1.65707	-1.17904	-3.00218	-2.06717	-8.45425	11.5317	2.55473	-8.39713	-2.06887
336	0.91506	-0.88347	1.87859	-6.19749	-2.69179	-3.58946	-8.24735	-0.8802	0.98468	-3.60254	-0.82612	5.43829	2.53925	-0.88347	0.97457	1.80461	7.21812	2.76276	-8.02987	-1.80448	-5.34901	-0.91085	-0.86029	-2.69179	-5.34197	1.76851	0.95784	-8.82676	-9.07283	-0.02986	-8.90849	-0.90608	-6.16703	-0.08082	2.63208	-0.8703	0.8701	0.84803	-0.86364	-0.38146	-3.00135	-4.8313	1.52599	-3.0254	1.40094	6.93131	3.08421	-4.77535	-2.9922
337	-2.69179	0.84803	-0.07855	-1.81995	-8.83753	-0.89807	-4.4823	-2.69179	-1.80132	-0.92968	0.00605	-0.10112	-1.81228	-3.58545	-1.80918	0.78647	-3.58306	-0.06712	-1.79654	-2.69179	-4.47591	-1.78681	3.76577	-0.91874	2.54838	-2.69179	-0.02749	-1.82373	-1.79493	-0.94811	-6.26322	-2.69179	-8.00623	1.67502	-6.25685	-3.56668	-2.69179	-4.4431	-0.9374	-3.90879	2.3079	4.68227	0.54356	-3.90879	-1.29099	7.64676	3.91729	-4.77161	-2.15287
338	-9.82828	-4.55226	-8.85376	-1.83782	-7.00213	-0.92968	-0.06252	-2.69179	-4.4204	2.49404	-6.27923	-2.69179	-5.34901	1.63347	1.71738	4.3816	-5.34901	-4.4539	4.42565	-0.00362	1.68266	0.80777	-0.91559	-2.69179	-2.69179	-0.06941	-4.44618	3.37407	-5.29144	-7.99214	-8.94179	-3.5713	-4.42189	-4.39682	-3.55909	3.33749	0.72118	-0.05559	1.62973	-0.43657	1.51616	-7.33933	-5.61674	-3.90879	1.21066	10.213	4.06286	-1.34688	-0.39076
339	-7.17208	-7.92739	-3.55164	-3.54141	-5.27577	-5.24281	-3.5509	-6.99102	-0.10335	-0.96616	0.73874	0.72994	-0.06252	-3.57052	-6.17308	-2.69179	-0.05559	-5.31876	-7.07391	-6.22536	-8.11185	0.77742	-1.8472	-0.97062	2.52107	-4.40412	1.54909	-4.43243	0.75352	-5.25809	-1.82147	-0.04629	1.5563	-0.19179	0.67238	-6.15499	-3.54869	-0.92344	-5.20015	-2.16054	-0.4812	5.62327	-3.08303	-0.47532	2.08949	4.71189	3.99287	-0.50743	-4.76277
340	-0.94811	-4.46799	-6.96529	-2.69179	1.58537	-0.98093	-5.29822	2.41459	-6.17005	-6.21602	-4.39973	-0.97946	0.7895	2.53925	-1.80605	-0.9374	-2.69179	-0.97062	-3.53354	-3.55609	-0.97652	-4.4539	1.66361	-1.83636	0.83555	-1.84073	-2.69179	-3.56668	-6.09605	-0.12549	1.57806	-7.90012	-4.36964	-5.24498	2.4452	-3.53638	-0.16654	4.07068	0.72118	-1.37501	-3.04299	3.21498	-5.61966	-3.90879	2.85367	4.91733	-3.07685	1.12054	-10.1035
341	-1.8029	-0.1451	-7.00585	-11.1952	3.12216	-5.21917	-6.11059	-0.18552	-4.35016	0.70957	-4.36124	2.25055	-4.38958	4.0309	-6.04468	-0.98821	6.59091	-3.53425	4.15753	-4.37955	-1.02373	-0.10335	-0.994	-1.02373	-5.22557	4.21071	-0.99544	-7.75081	-5.16908	-1.84505	-5.22344	-9.31979	-3.51892	-1.82972	-4.36964	-4.38958	-1.84217	0.63323	4.09938	-2.24213	3.04773	-3.90879	-4.74843	-2.23515	4.26782	3.79668	8.2468	2.69187	-2.11828
342	-10.3514	-6.83773	-4.35985	-3.50414	-2.69179	-0.17078	-3.53496	-5.22344	-1.84862	-4.33383	-0.16228	0.61673	-5.12685	-5.14477	-3.50546	-3.52029	3.05534	-0.20423	-3.51687	-6.8172	-3.54431	-0.16228	-1.87145	2.1823	-0.26657	-4.33518	-2.69179	-4.35016	-0.98821	-4.30991	-4.33924	-5.92542	-3.51416	1.44728	0.5031	-1.85915	-0.30135	3.79645	2.19023	-4.7373	-1.41503	1.78226	-3.11388	-3.90879	-0.68818	6.44977	4.8422	-4.69127	-4.72246
343	-4.29951	-4.29179	-2.69179	-3.47304	-5.03554	-0.3841	3.70309	-5.02279	-4.27783	-4.27658	5.2071	-1.11699	-2.69179	-2.69179	0.45534	-2.69179	-5.04658	-2.69179	2.9307	1.14846	1.24212	-3.50216	-0.33144	0.4259	-0.34253	0.51848	2.89926	0.52106	-1.90065	-6.67903	0.49546	6.7126	-2.69179	-0.32399	-1.17549	-2.69179	-1.09051	1.38319	5.78279	2.40035	-6.26543	-4.70752	0.76047	0.74237	2.26881	1.66445	8.19774	2.20741	1.48828
344	-2.69179	-6.55279	0.35003	-2.69179	-0.53041	0.37569	0.3994	-1.93018	2.68043	-1.92019	-3.47	-1.93133	-1.92374	-4.1888	0.42105	-1.14739	-1.91839	2.53209	-1.92785	-6.53499	-5.70838	-7.45748	-1.94774	-1.91237	-2.69179	-2.69179	-3.45573	2.68455	-8.78935	-5.74989	-2.69179	-1.94774	-0.43615	-1.91899	0.27777	-0.38587	6.21029	-1.17203	8.17777	-3.13897	1.59435	-3.90879	-5.38155	-6.88277	-6.23257	0.62635	9.73791	-4.67508	-0.10651
345	-1.9505	-3.43473	1.84679	-1.97288	-1.26526	-1.21686	-3.43917	-1.233	-2.69179	3.23853	-1.26322	-1.24566	-2.69179	-0.48915	-7.12311	-5.68356	-1.24041	-7.80501	4.93016	-1.9661	-3.43639	-1.22873	-2.69179	3.16473	-4.86413	-1.24146	-2.69179	-6.42035	1.75595	0.20257	-4.19329	0.95784	3.18624	-1.95269	-3.4071	-6.2941	-1.9608	-1.9483	2.30108	2.08821	-6.17637	0.57216	0.31656	-3.18046	-3.90879	2.56603	8.46384	1.02774	0.46757
346	-6.96834	-3.4107	3.10531	-3.38768	-6.26833	-6.23036	1.74936	1.59087	-5.55917	-2.69179	-1.97648	3.0719	0.22366	-1.25501	-5.61791	-1.26627	-1.95973	-0.58357	-4.82854	-6.9775	-4.12138	5.33741	-3.38914	-2.69179	-4.13688	-3.3985	-2.69179	-3.39305	-2.69179	-1.95595	-5.56742	-2.69179	-9.11577	-1.27936	-2.69179	-0.58653	1.53654	1.58476	6.15125	-4.62257	-1.72221	-5.32422	-2.52758	0.21775	2.58471	5.19485	8.84812	1.01731	2.38051
347	-4.12036	-4.8657	-4.10922	3.7552	-0.59535	-1.98756	-1.25501	3.58874	-2.69179	0.07829	-1.98357	0.18177	0.86693	3.61073	-1.22873	-0.58209	-4.76648	-2.69179	-1.26117	-0.55504	-2.69179	-1.21359	-1.99249	3.84891	-0.5474	0.96585	-5.49881	-2.69179	2.11921	-0.60701	-3.40353	-1.23406	2.36967	-2.00166	-2.00356	-4.12036	-1.29417	4.30122	8.00721	-1.78415	3.14339	-3.90879	0.21775	-1.87075	0.38612	2.48779	5.27848	1.61988	1.01731
348	0.90533	-2.69179	-6.98978	-3.41853	-4.82096	-1.28631	-2.69179	-4.08649	-4.17547	-1.26117	2.38804	0.15114	-6.22536	-3.40557	-2.69179	-4.09333	-4.80745	-1.97648	-4.13479	-1.2873	-4.1296	0.17971	0.11523	-1.98806	-1.99004	-1.99638	-5.45804	0.12313	-0.56413	-3.40001	0.87454	-1.22012	0.73052	-4.80447	-1.99347	-4.83159	0.94722	0.80471	5.81885	1.79734	-2.51797	-5.34454	-0.52585	-1.10767	-4.60614	8.17365	5.96427	-1.09981	0.44534
349	-4.14002	-1.30097	0.11129	-8.43479	-3.40151	0.87964	-0.53352	-4.07683	-4.14002	-4.07492	0.1271	-3.41433	-1.97081	-5.57156	-4.08455	-4.14528	-2.69179	-0.56714	-1.98806	0.89244	-0.56111	-7.71331	-1.98558	-4.11832	-4.77079	-4.12343	-3.39011	-2.69179	-6.2154	-5.50869	-6.17126	-1.97954	-2.69179	-2.69179	-2.69179	-1.98055	1.54849	3.10531	10.1287	0.31953	-2.55378	-3.194	-3.90879	-6.71976	-1.0699	1.01385	8.19085	0.96586	-1.73173
350	-2.69179	-4.84851	0.21942	-1.98806	-4.07779	-1.98408	-4.13479	3.624	-0.55351	-4.83618	-1.2683	-1.27636	2.38067	-4.79263	-1.9608	0.15114	0.87709	-1.97081	2.20331	0.84428	-1.27234	0.88475	-3.40915	-1.28927	-2.69179	0.17765	-8.19385	-1.97648	-1.99735	-5.46764	-3.39453	-4.07875	0.76602	1.60929	-8.91586	2.94996	-0.58948	0.80961	7.78307	-6.01554	0.29878	-8.23156	-2.51215	-3.90879	-3.19857	-3.20556	1.72501	3.01162	-6.82637
351	2.23432	-1.99004	-0.53662	-1.99541	-4.72983	-2.69179	1.59392	-2.00023	1.38984	-3.3786	-0.55504	-7.48303	-0.61567	-2.69179	-2.69179	0.03859	-1.99686	-2.69179	-5.42403	0.09956	-3.40353	-2.69179	-2.69179	3.55821	-3.36338	0.08406	-1.30675	-4.79116	-3.38914	2.1126	-6.18585	-2.00873	-1.34317	-2.69179	-2.0129	-1.30675	-1.30866	0.72118	10.1461	-0.41717	-0.51206	1.02078	1.02774	-3.90879	-5.3074	5.26552	5.64752	8.62602	-4.60566
352	0.68203	0.79253	-2.69179	-5.47537	-4.69046	-5.3408	0.74464	-2.0399	-2.01428	-3.34667	3.41819	-4.01018	-2.01105	-3.35624	-2.69179	-3.36158	-4.68647	4.59781	1.33235	-5.43716	-4.06447	-1.30483	-6.0229	-2.02822	-6.04749	-2.03172	-1.37427	-6.0229	-2.69179	-1.354	-2.01611	-1.3531	-2.03605	2.51654	0.60419	-0.7142	4.70068	8.96624	10.4661	0.78919	-1.28928	-3.90879	-3.2363	-3.90879	-2.6193	-1.31812	4.74057	-1.23857	2.14366
353	-2.0458	-2.69179	1.1593	0.55286	-2.69179	-5.98343	0.62826	-0.13914	-3.33529	4.54505	-0.76377	-2.06325	-1.41302	-3.3227	1.17668	-3.99303	-2.69179	-6.51101	1.22466	3.45449	-3.34199	-6.5778	-2.03519	-3.32914	-5.90103	-2.04829	-9.13509	-2.69179	-2.04953	-2.03691	0.49699	-2.69179	-2.07029	2.8948	-3.31252	4.24827	4.38672	12.8825	8.54416	-1.39938	-7.07335	0.58414	-3.90879	-5.82695	-0.70161	-1.27375	5.3078	-0.61932	1.27255
354	-3.28211	-2.69179	-1.50414	-3.30379	-3.30869	-2.69179	-2.08017	-0.37698	-1.4782	-4.51661	-0.87581	-0.3485	-2.09083	-3.91428	-0.8445	-2.06127	0.91615	-0.30658	2.14497	-3.92484	1.52762	-0.3023	-2.69179	-3.29529	-2.09478	3.2114	-2.09972	-0.89753	3.79406	-4.50229	-1.44413	-3.89155	-3.85458	0.86693	0.26155	7.99705	1.45267	5.66143	18.006	-0.25471	-4.49325	-0.33524	-2.1326	-2.73232	-0.87849	-1.44574	4.53511	-0.32242	-3.31035
355	-1.58068	-0.44334	-2.12777	-2.69179	-2.13031	-2.69179	0.12988	-1.61594	0.71343	1.22978	-0.95064	-2.69179	-1.02974	-0.42293	1.81525	-1.56883	-1.5977	0.05546	-0.44081	-3.24704	-2.69179	-2.11708	-0.40738	-3.85593	1.28322	-6.58068	-1.58986	0.13626	-0.5048	-6.12822	-1.5813	-5.48509	-1.06929	-1.57634	0.05697	-1.58253	6.64887	8.69773	13.3174	-6.70992	2.74678	-2.26135	-3.90879	-6.07213	-1.66413	-2.24213	3.5368	7.88233	-3.90879
356	-5.31508	-2.69179	-2.1696	-4.24459	-4.79705	-6.94259	-0.59755	-3.73183	1.46621	-0.63206	-1.06224	4.27872	0.5497	-0.60302	-0.55046	-1.04705	-2.16905	-2.16547	-4.76433	-0.04908	0.5744	-3.22684	-0.07399	0.48618	1.11463	-3.23262	-1.12766	-2.15444	-1.10449	-1.60009	-0.6171	-1.15175	-0.08762	2.43116	-0.05605	4.13236	9.39439	16.3357	16.741	-3.90879	-2.86604	0.41787	-6.9669	-4.4365	-1.25627	-2.84835	-0.2207	1.27255	-4.95264
357	-0.73389	-5.20815	-3.1893	-1.2248	-2.69179	-1.21759	-0.76686	-1.26796	-2.19054	-3.17488	5.29224	-1.72139	1.6729	1.22594	-2.19966	-2.69179	-2.69179	-2.19204	-0.68577	-2.20015	0.69968	-0.73962	-3.18489	-5.13917	-2.69179	-4.62136	-1.26186	-3.19329	-3.17793	0.25227	-0.26696	-3.16349	-1.73118	-3.16912	2.14848	3.18192	8.50587	12.241	21.5177	-1.53124	-1.49916	-4.39259	-2.02644	-3.90879	-3.90879	-1.45781	2.93717	2.87744	-2.42144
358	-3.15475	0.07701	-1.28532	-0.40031	0.56857	-0.394	2.4484	0.93962	-4.53511	-0.81738	-2.23349	-2.22775	-0.394	-1.28202	-0.37805	-1.29903	-2.23433	0.12643	-0.03457	-4.95321	-4.10889	-0.3759	0.13573	-4.09628	-3.16371	-4.48471	-2.69179	-2.69179	-0.8165	-1.34287	0.93962	-2.23642	-0.35097	-0.88592	2.63917	2.32417	8.41418	16.827	18.3954	-2.56471	-3.90879	-3.90879	-1.19017	-4.83258	-2.10537	-0.28068	4.97386	5.62799	-2.02644
359	-1.87713	-1.84217	-2.69179	-1.05513	0.26804	-2.27038	-1.85672	-1.03753	-1.8511	-1.42114	1.91844	-0.66504	-3.11338	1.05821	-1.38574	-1.38003	-4.43395	-3.53853	-3.96839	-1.39027	-1.83416	-3.11932	-1.84684	-0.55046	-3.51653	-4.43471	-0.62311	-6.55777	-1.02582	-0.99759	-2.27976	-1.05714	-1.40368	-2.28077	4.41226	6.69788	6.07648	14.1186	26.1423	-3.4881	-1.84268	-3.90879	-0.27683	-5.59442	-6.34683	1.74092	3.76384	6.80702	-3.49248
360	-1.52037	-1.88761	-3.50216	-1.49705	-3.11143	-1.49942	-1.04908	-1.09562	0.71536	0.58153	0.88816	-1.91388	-1.4663	-3.09979	-1.45722	-1.89529	-3.49339	-3.48733	-1.85075	-3.49987	-0.63587	-3.50546	-2.69179	-0.28021	-3.49275	0.51462	-7.10946	-2.29591	-1.48842	-3.94388	2.55861	0.10709	0.88532	1.28593	4.68972	6.68687	10.1687	13.4745	25.7126	-4.30863	-2.7478	-6.34188	-2.77157	-1.90639	-3.50606	-1.09076	1.67112	4.40804	2.39042
361	-4.53545	-1.96768	-0.83029	-2.69179	0.84317	-2.31528	-1.15214	-1.57862	-1.58966	2.73036	-2.69179	-1.19141	-1.53527	-0.36621	-3.47672	-1.20203	-1.91449	-1.14977	-3.45778	-0.0681	-0.76871	-1.54763	-1.53927	-1.53572	-3.85413	-4.58143	-0.48591	-3.83421	-1.92197	-3.86918	-3.45138	-1.95731	-1.92785	-1.62189	3.50976	5.91878	9.69888	18.1415	28.9736	-2.76288	-2.83353	-2.78309	-3.19066	1.2976	-6.20062	-3.16613	0.62122	4.34636	-1.98941
362	-0.87427	-1.60207	-2.3296	-1.56693	-3.42953	-2.69179	-1.58519	-3.39875	0.92354	-1.21632	-2.32776	-2.34505	-2.33117	-1.5977	-0.45799	0.27777	0.9739	-2.69179	-1.95077	-1.60128	-1.25861	-3.05099	-1.93821	-0.10686	-1.95541	-0.92125	-2.69179	-1.22927	-2.69179	-3.05073	-3.05769	0.92877	0.68026	-0.506	5.09175	8.49389	11.3775	18.685	30.4532	-3.90879	-4.26153	-2.07997	-2.16237	-2.42786	-2.49537	-0.66204	2.67256	2.93066	0.39691
363	-1.59006	-1.63396	0.97793	-2.31838	-2.33182	-0.51866	-0.87229	-1.28877	0.88091	-0.90544	-0.89581	-1.32005	-1.61691	-3.43446	-0.8703	-2.33426	0.57618	-2.69179	-0.5052	-1.98533	-1.9608	-2.33195	-1.63097	-2.69179	-1.61032	-0.2104	-3.39527	-0.89323	1.32281	-3.03974	-1.96715	-2.32802	-1.96689	2.32613	5.43529	6.6911	13.351	25.8796	28.6249	-3.90879	-3.22222	-3.55076	-1.84694	-2.14637	1.15267	-0.97947	2.23282	3.6748	-1.02799
364	-2.32401	-3.82902	-3.42817	0.59528	-2.32908	-3.81078	0.19109	0.26024	-1.55629	-3.07376	-1.56735	-1.56693	-0.51472	-3.06312	-1.96478	-0.06515	-0.40171	-2.69179	-1.9163	0.02349	-1.22605	-2.30132	-1.5973	-1.93991	-0.10495	-2.32576	0.34888	-4.94151	-0.01082	-1.24094	-1.27285	-1.16274	0.63784	3.59055	3.17977	5.22676	17.33	23.7551	30.0452	-3.53538	-0.64082	-3.18547	-3.16805	-3.17485	-3.54817	-0.23907	0.04662	3.98001	-1.31236
365	-6.78847	-3.83291	-0.68456	-1.5498	-0.34987	0.00155	-0.73867	-2.30238	-1.88371	-3.87616	-1.88175	-1.5222	-2.29386	0.1172	-2.69179	-1.90532	0.55233	-3.49662	-2.69179	-3.09846	-4.31254	0.53142	-0.34804	-3.88179	-1.48649	0.4467	-1.11139	-2.69179	-1.06313	-1.89402	-1.91929	1.24522	0.96081	4.27955	7.70405	11.1149	17.8907	25.3129	35.4702	-5.51716	-1.62395	-3.53342	-4.30064	-2.36915	-2.76463	-3.90879	1.49244	1.88495	-2.35056
366	-3.52408	-3.52063	-2.69179	-3.09567	-2.69179	-1.47129	-3.50052	-1.86191	-0.10892	-3.10297	-1.86053	3.14884	-2.28246	0.21398	0.17824	-1.83083	-2.27495	-2.69179	-1.85846	-3.53036	-1.8701	-1.43866	-0.61365	-1.44283	-2.69179	-1.0598	-1.02582	-5.18659	-3.51382	-0.69976	0.15143	-2.28094	-0.60411	-1.44075	10.7086	10.1234	22.7886	25.8675	33.1402	-2.24143	-5.93719	-2.2788	-1.85287	-2.69027	-3.08811	-2.64882	2.15426	4.10082	1.79385
367	-2.69179	-3.12904	-0.02037	-4.03769	-0.932	-4.86949	-1.35071	-0.92734	-3.13722	0.46278	-1.3543	-0.47351	-1.79372	-1.36318	0.40008	-2.25701	-2.24215	-2.69179	-0.45665	0.44863	-0.89242	-4.50174	-5.39328	-0.9443	-2.25377	-1.41519	-1.80957	-2.23538	1.36044	-1.37888	-0.89565	-0.39082	0.47706	5.19949	5.16847	12.8617	19.8347	29.0755	36.5327	0.24058	-3.03961	-2.58136	-1.25627	-2.20231	-4.79532	-2.56951	0.98444	2.49325	0.93062
368	-5.05809	1.97674	-2.69179	-2.21583	-0.805	-2.23202	0.53997	-1.77183	-2.69179	-1.284	-3.63297	-3.63341	-4.1272	-1.30097	-1.26049	-3.61814	-1.76886	-1.72514	-2.69179	-2.69179	-2.69179	-0.83564	3.30729	0.94457	-1.76242	-2.69179	-2.69179	0.63363	-4.10889	0.01701	0.14375	0.09114	-0.33996	5.42729	11.548	14.9416	22.4245	30.781	38.2654	-2.03876	-3.44194	0.68257	-3.4469	-3.90879	-1.60677	3.04853	0.70801	3.9217	3.49518
369	-1.727	-1.26458	-4.57414	-0.74437	-0.27866	-0.77883	2.12053	0.28588	2.59413	-2.69179	-0.2983	-1.29968	-2.21009	-2.21492	-2.69179	-4.58304	-0.7491	-0.81386	-2.69179	-1.76199	0.63363	-1.74347	-0.33663	-0.33885	-4.60934	-0.37912	-3.64326	1.9637	-3.64781	-2.69179	-0.34547	1.17481	-0.7491	6.58035	8.19836	18.2806	25.2306	30.1721	41.6336	1.44661	-2.50561	-0.12986	-2.51926	-4.37938	-1.08659	-2.96673	0.80374	3.25795	-1.01862
370	-1.96293	-1.39944	-1.5976	-1.25475	-1.50512	-0.15717	-0.51255	-1.05632	-0.22526	-0.34839	-1.24618	-1.4143	-1.68915	-1.87819	-1.76749	-1.3442	-1.24879	-1.36011	-1.79637	-1.88577	-1.33678	-1.52838	-1.77805	-1.86207	-2.41849	-2.04286	-1.44469	-1.29787	-1.41663	-0.89129	0.14159	1.70825	4.62	8.35945	13.9568	23.7801	33.0996	45.5922	55.3762	-1.00719	-2.62815	-2.91215	-2.3667	-1.64471	-1.87304	-1.38081	0.78562	5.61163	4.07064
371	-1.76689	-2.15713	-1.61469	-1.54074	-1.53931	-1.38175	0.08127	-0.60202	0.15797	-0.76602	-0.65188	-1.25784	-1.11561	-1.21211	-1.27247	-1.42562	-1.89575	-1.90761	-1.73916	-2.25636	-1.90211	-1.91068	-1.37276	-1.80785	-1.9019	-1.43223	-1.24709	-1.72322	-1.35059	0.08773	0.50973	1.97124	5.2309	10.4935	16.808	22.3868	37.3605	46.3531	56.4246	-2.68288	-2.32261	-2.59416	-2.26591	-2.52051	-2.16115	-2.05629	1.73357	5.07453	2.95934
372	-1.1871	-1.99212	-1.13051	-1.74376	-0.8684	-0.53587	-0.70818	-1.11602	-0.14681	-1.7167	-0.9374	-1.02337	-1.21443	-1.13765	-1.99194	-1.12739	-1.90211	-1.8286	-1.56926	-1.62928	-1.27586	-1.46318	-1.90466	-2.07303	-2.16413	-1.54964	-1.72848	-1.73916	-1.11187	0.65505	0.77923	2.29885	5.49645	10.7257	16.3393	26.3754	36.8311	49.2158	57.1767	-1.75715	-1.95723	-2.50921	-1.98319	-2.31305	-1.92894	-1.34162	0.63706	4.52966	4.24012
373	-1.83913	-1.65891	-1.24989	-0.50875	-1.55453	-0.66305	0.406	-0.46748	-0.88472	-0.44712	-1.31604	-1.42125	-0.24226	-1.58588	-1.74163	-1.58832	-1.84634	-1.64722	-2.26637	-1.42383	-2.08309	-2.00267	-2.09564	-1.50766	-2.00686	-1.32555	-1.30591	-1.08258	-1.35075	-0.26734	1.60295	3.00065	5.62034	13.3956	20.0626	29.3749	40.2587	52.3138	57.5677	-1.97846	-2.69436	-2.13395	-2.90679	-2.28153	-2.19925	-1.13511	0.30191	5.98887	3.88815
374	-1.21189	-1.80067	-1.60701	-1.61785	-0.59939	0.16487	-0.2176	-1.04732	-0.73436	0.1608	-1.2159	-1.44273	-1.77749	-1.788	-1.54104	-1.43824	-1.68979	-1.93808	-2.1116	-2.1989	-2.11015	-1.95523	-1.68143	-2.36012	-1.37068	-1.38407	-1.45192	-0.33541	-0.43427	-0.22455	1.25182	3.18168	7.05201	13.2297	21.0139	29.6871	41.0308	52.979	62.4225	-2.07409	-2.29876	-3.09387	-2.10181	-2.2507	-1.85625	-2.14557	-0.66494	4.36438	3.14456
375	-1.02367	-2.21635	-1.2474	-1.91097	-1.43324	-0.78157	-0.93165	-0.45215	-0.73254	-0.54995	-0.45965	-1.00314	-1.82911	-1.23642	-1.56139	-1.96709	-1.41597	-1.97328	-1.98274	-2.44952	-1.79704	-2.21868	-1.10939	-1.87118	-1.90538	-1.65104	-1.82959	-1.03459	-0.13281	-0.10781	1.35238	4.44455	7.56911	15.1265	23.223	30.9394	42.6302	52.926	61.1079	-1.22381	-1.86123	-2.38709	-1.93952	-1.89088	-1.99858	-2.71794	-0.44105	3.33758	3.94025
376	-1.53313	-1.26836	-1.8402	-0.94646	-0.38729	-1.07529	-1.00958	-0.70205	-0.77461	-0.72537	-1.7798	-1.92274	-1.94008	-1.71169	-0.95476	-1.70244	-1.69432	-1.53017	-1.83221	-1.94188	-2.00935	-2.09437	-1.53643	-2.15597	-2.30782	-1.30183	-1.32422	-0.36882	-0.23949	0.70957	2.01302	5.95833	9.85395	16.0328	25.0376	35.2673	45.7179	58.6724	62.9104	-1.61522	-2.58687	-2.14242	-2.14201	-2.15828	-2.29731	-2.27505	0.06392	4.47109	4.91806
377	-1.51107	-1.81754	-1.22163	-1.72733	-0.80272	-0.50575	-1.27377	-0.91698	-1.16341	-0.60606	-1.75364	-1.37945	-1.46515	-1.43847	-1.60341	-2.03529	-2.25476	-1.88362	-2.47402	-1.87261	-2.24974	-1.80768	-1.96982	-1.09284	-1.46947	-0.7944	-1.42729	-1.43709	0.62777	0.92498	2.81805	6.23479	10.039	17.5649	25.6593	36.9211	46.5718	56.5964	66.1668	-1.84724	-2.73946	-2.07917	-1.79786	-1.24731	-2.60047	-1.77299	-0.69336	2.612	4.43491
378	-2.19901	-1.8268	-2.76208	-1.12907	-1.15513	-1.09534	-0.76022	-0.1117	-1.61983	-0.48123	-1.49216	-1.56756	-1.36256	-1.7103	-1.58475	-2.19789	-1.9144	-2.05588	-1.98373	-1.62962	-1.81957	-1.71781	-1.98915	-1.46444	-1.43067	-1.47263	-1.09545	-1.50844	0.47887	1.39588	3.20771	5.80396	11.7644	20.8582	28.5938	39.396	50.0788	60.2963	66.8795	-1.75751	-2.06952	-2.44864	-1.70584	-2.27666	-2.49876	-1.76465	-0.61594	2.78356	4.70954
379	-1.44732	-1.50497	-1.3819	-1.59762	-1.24621	-1.58514	-0.17431	-1.18967	-0.37568	-0.68515	-1.46009	-1.7232	-2.34052	-2.13546	-2.20933	-1.77893	-2.06809	-2.27608	-2.13352	-2.48514	-1.8488	-1.78327	-1.66622	-1.32343	-0.68654	-0.98145	-1.30752	-0.27132	0.91506	1.36047	4.77441	8.41858	12.5636	20.5082	29.8219	40.1769	52.1131	62.2159	67.9533	-1.9836	-2.86321	-1.59154	-2.61071	-1.88012	-2.20884	-1.6323	-0.40075	2.7938	4.28238
380	-1.90708	-1.21094	-1.02013	-1.4424	-1.45748	-1.48569	-1.17235	-1.009	-0.75461	-0.59793	-1.65916	-1.38217	-1.79777	-1.58941	-2.20739	-1.7319	-1.71835	-2.27976	-0.99469	-2.06579	-1.44646	-2.34363	-1.92229	-1.51467	-1.37143	-1.22275	-0.51655	0.52657	-0.16464	1.82823	5.00692	8.27855	14.7444	22.3014	31.7958	44.3196	54.4802	61.2421	67.5766	-1.61413	-2.44995	-1.65254	-2.28212	-2.41939	-2.74097	-1.97549	-1.54094	1.84391	4.09507
381	-1.34523	-1.91286	-1.5659	-1.20881	-1.23041	-0.88322	-0.983	-0.75555	-0.61091	-1.28572	-1.63872	-1.4957	-2.20122	-1.59897	-1.93102	-1.66164	-1.90349	-2.06092	-1.64093	-1.71407	-1.80138	-1.86409	-1.57611	-1.35677	-1.21686	-0.54661	-0.24509	0.11797	2.06782	2.84081	5.13896	10.2907	16.5999	23.5607	33.9524	45.989	55.0568	62.7918	68.0464	-2.11135	-2.23888	-2.4348	-2.62057	-1.81406	-2.10762	-2.39323	-1.87256	1.8189	4.22699
382	-1.30905	-1.57213	-1.77306	-0.81327	-1.23001	-1.33909	-1.55945	-1.2124	-1.39692	-1.4826	-1.85608	-0.96991	-1.30704	-2.00356	-1.7679	-1.41065	-2.13305	-1.98448	-2.06074	-2.00037	-1.91087	-1.37069	-1.85561	-1.8263	-1.1475	-0.68097	-0.30222	-0.16512	0.72434	3.73567	6.12406	10.6722	17.6583	24.7122	36.0389	46.9912	56.2596	66.0739	69.5685	-2.05961	-2.05205	-2.09733	-2.70278	-2.42361	-2.305	-1.79246	-1.09015	1.82959	3.90153
383	-1.50795	-1.66503	-1.8521	-1.36368	-1.45908	-1.23427	-0.93073	-1.39575	-1.37936	-1.3192	-1.787	-2.4861	-2.33968	-2.08499	-1.93416	-1.73354	-1.98811	-1.92471	-2.1135	-2.07607	-1.63886	-1.591	-1.57517	-1.25408	-0.55959	-1.0991	-0.34987	0.54557	1.06521	3.17559	7.76903	11.2894	19.1514	27.3749	38.4496	49.2329	57.5533	64.2442	66.797	-2.31886	-1.97108	-2.26552	-2.53564	-2.98727	-2.24386	-2.29024	-1.03221	2.1834	3.72792
384	-1.86784	-1.96624	-1.25334	-1.59327	-1.67311	-0.95799	-1.15876	-1.54724	-1.61904	-0.67674	-1.40173	-1.39892	-1.74096	-1.66143	-1.86784	-2.62364	-1.58689	-1.48511	-2.14493	-2.48859	-1.62555	-1.26526	-1.02657	-0.88698	-0.41328	-0.48502	-0.34547	0.35081	1.95436	4.53208	7.60051	13.2158	22.0566	29.8492	41.4727	48.5355	59.3622	62.1424	66.877	-2.60116	-2.43417	-2.59899	-1.81321	-2.41808	-2.18042	-2.10386	-1.4717	0.80068	3.67166
385	-1.77098	-1.48903	-1.78175	-1.63142	-1.92286	-1.20941	-1.03769	-1.20264	-1.76886	-1.50906	-1.42242	-1.97434	-1.90008	-2.43457	-1.97889	-1.84145	-1.97536	-2.49539	-2.16314	-2.09769	-2.02892	-1.56049	-1.12705	-0.76795	-1.05513	-0.75917	0.20911	0.50748	2.28141	5.25932	9.78169	14.2765	21.9306	31.0034	40.7602	50.621	56.6046	63.3749	67.5543	-2.26222	-2.47023	-2.4854	-2.06959	-2.81336	-2.1691	-2.72146	-1.63518	0.52832	3.85399
386	-1.17544	-1.33397	-1.62038	-1.86624	-1.86817	-1.64761	-1.87878	-1.64007	-1.1423	-1.97175	-1.74128	-1.73326	-1.79066	-2.05792	-2.12069	-2.37263	-2.09343	-1.79291	-1.78856	-1.61352	-1.47711	-1.04005	-0.88952	-1.46701	-0.16014	-0.50079	-0.38173	1.58145	2.83089	6.11148	10.6373	16.1535	23.2044	32.3665	42.1763	51.7633	59.5394	64.8672	67.7011	-1.97194	-1.81209	-2.51046	-2.19853	-2.12264	-2.76991	-1.84415	-1.92948	0.75174	2.64504
387	-1.87685	-1.18954	-1.9679	-1.34967	-1.31446	-1.65153	-0.89738	-1.53205	-1.61632	-1.72517	-1.56418	-1.71505	-2.13651	-2.30678	-1.60386	-2.25679	-1.95123	-1.70273	-2.07302	-1.67404	-1.5209	-1.37468	-1.20129	-1.06006	-1.17836	-0.09751	0.41786	1.93698	2.99565	6.50277	11.8755	18.2779	25.8901	35.4917	44.741	54.0624	61.9696	66.1124	63.7988	-2.11424	-2.71548	-2.4638	-2.24675	-2.62706	-1.94573	-2.14223	-2.13162	0.52181	3.19622
388	-1.7076	-1.70784	-1.85462	-1.55031	-1.6942	-1.83226	-1.58594	-1.63569	-1.47436	-1.7079	-1.8262	-1.52543	-2.25467	-2.05868	-1.95959	-1.82011	-1.88808	-1.8135	-2.37633	-1.89722	-1.51284	-1.40439	-1.35253	-0.89968	-0.74437	-0.19973	0.95297	2.07099	4.0213	6.76999	12.7536	19.509	26.0816	37.9876	45.7869	54.1346	63.0736	66.0495	66.4791	-2.61082	-1.9377	-2.80835	-2.12404	-2.12806	-2.11077	-2.69158	-2.0485	-0.4144	2.85877
389	-1.73896	-2.0301	-1.99464	-1.41395	-1.70668	-1.58656	-1.29954	-2.04217	-1.78877	-2.21617	-1.36991	-1.92713	-1.96093	-1.86324	-2.39055	-2.45709	-2.09531	-2.02118	-1.66646	-1.90429	-1.50731	-1.37142	-1.5985	-0.89215	-0.45763	0.52211	0.73854	1.81461	4.42191	8.19569	14.4221	21.3996	29.0609	38.8093	47.7023	56.1749	59.5655	63.9074	64.583	-2.05993	-1.95342	-2.18158	-1.88941	-2.31352	-2.38217	-2.35683	-2.0549	-0.17874	1.7882
390	-1.05733	-1.9438	-1.86352	-2.1773	-1.8481	-1.92229	-1.65151	-1.42829	-1.75732	-1.38222	-2.09895	-1.87484	-1.71897	-1.331	-1.92383	-1.95248	-2.17562	-1.70342	-1.4763	-1.72263	-1.22609	-1.28951	-1.03076	-0.99678	-0.24152	0.54989	0.77215	2.83176	5.43876	8.59515	14.752	20.6716	30.1178	39.2362	50.2887	58.2888	62.0927	64.4092	65.9441	-2.24107	-1.81058	-2.68146	-2.28344	-2.11461	-2.37191	-2.71953	-1.70516	-1.15676	2.14074
391	-1.42331	-1.43179	-1.76389	-1.83367	-1.34514	-1.85042	-1.85239	-1.89209	-1.67605	-1.95907	-2.02192	-1.88417	-1.72445	-2.36013	-1.92756	-1.68067	-2.30357	-1.46637	-2.07993	-1.55948	-1.12833	-0.79616	-0.68655	-0.47474	-0.57196	0.79465	0.93726	3.15882	5.30284	11.3943	14.6457	25.2162	32.7463	41.474	53.1741	57.3345	63.4434	62.1785	63.9786	-1.5687	-2.14059	-2.58932	-2.35175	-2.42173	-2.05583	-2.33876	-2.22282	-1.00088	1.06317
392	-1.58688	-1.85035	-1.65353	-1.67515	-1.62592	-2.1039	-1.68995	-1.91523	-1.78585	-2.03937	-1.99908	-1.77113	-1.74432	-2.41582	-1.95719	-2.26244	-2.3213	-2.05059	-1.25577	-1.89994	-1.32818	-1.24647	-0.77618	-0.66307	0.12123	0.75517	1.6606	3.79789	6.67867	10.8467	19.156	24.7556	35.2387	43.1122	52.8286	57.4842	61.3159	64.4462	65.2293	-2.05989	-1.98787	-2.58471	-2.20169	-2.41703	-2.63369	-2.03047	-2.04051	-1.41516	1.06337
393	-1.04714	-1.65177	-1.73509	-1.45786	-1.8954	-2.05616	-1.86752	-1.99207	-1.68083	-2.12829	-2.1812	-2.38645	-2.12806	-2.18099	-2.53106	-2.28555	-1.83068	-1.28985	-1.66783	-1.60959	-1.76122	-1.07637	-0.87489	-0.80559	-0.08966	0.39494	1.86591	4.66942	8.45913	11.9981	18.365	28.0905	35.9748	44.9616	52.436	59.4375	62.5211	62.8028	65.8948	-2.00096	-2.68537	-2.75464	-2.26553	-2.07138	-2.63718	-2.11904	-1.9289	-1.44877	1.48347
394	-1.30345	-1.91343	-1.38282	-1.92621	-1.69775	-1.70056	-1.8585	-1.76455	-2.13635	-2.38281	-1.7576	-1.68301	-2.33414	-2.03652	-1.98901	-2.38747	-1.95577	-1.64597	-1.93372	-1.49101	-1.35695	-0.66719	-0.6111	-0.41389	0.16696	0.93066	2.68077	4.52109	7.72002	12.6289	21.3394	30.7873	38.3166	46.9332	54.1534	59.0905	63.3965	61.616	60.9878	-1.21549	-2.15372	-2.66217	-2.75856	-2.3851	-1.95293	-2.36366	-2.49472	-1.09342	0.85653
395	-1.77627	-1.71284	-1.69174	-1.84816	-2.02754	-1.9326	-2.14772	-2.09373	-2.02934	-1.79573	-2.00366	-2.05547	-2.33831	-2.03731	-2.054	-1.92511	-2.02234	-1.89015	-1.5718	-1.23762	-0.87627	-0.89793	-0.44919	0.28189	0.13635	1.7781	2.98699	5.04969	9.14693	14.5848	22.4721	30.1136	39.2435	47.5062	56.6226	60.5461	62.7693	63.1615	59.6609	-1.71231	-1.98812	-2.20198	-2.1033	-2.10629	-2.59281	-2.88155	-1.85841	-1.57679	0.24017
396	-1.51664	-2.08738	-1.74151	-1.68873	-1.97022	-2.08741	-2.23382	-2.33899	-1.72659	-1.73658	-2.23818	-1.7385	-2.69179	-1.70442	-2.22123	-1.85025	-1.75081	-1.63566	-1.61564	-1.76348	-1.51085	-0.36813	-0.60888	0.21001	0.38964	1.73811	3.57843	5.68475	10.0368	15.837	22.8063	30.8809	42.4787	49.5168	55.5743	60.9748	62.4913	62.4066	58.8906	-1.4583	-2.40627	-2.12235	-2.1883	-2.21927	-2.48827	-2.52468	-2.5503	-1.50152	0.59343
397	-1.69389	-1.68459	-1.55613	-1.65153	-2.06815	-2.07726	-2.06266	-2.33845	-2.28218	-2.2267	-2.07009	-2.3754	-2.42739	-2.38036	-2.11645	-2.12717	-2.27519	-1.76524	-1.19006	-1.16338	-1.10603	-0.75573	0.28938	0.34725	0.80223	1.89202	4.09611	6.80155	11.9958	16.9091	24.6335	34.4555	42.7993	50.5374	56.4789	61.1304	61.051	59.8715	58.8523	-2.18701	-1.93124	-2.12117	-2.55446	-2.49743	-2.254	-2.35624	-2.46958	-1.76681	0.69787
398	-1.62455	-2.03813	-1.88922	-2.16633	-1.89375	-2.11251	-2.21365	-1.85989	-1.84977	-2.16473	-1.95164	-1.84487	-2.48072	-2.15571	-2.00945	-2.01095	-1.89451	-1.36602	-1.63966	-0.91485	-1.19702	-0.28644	0.10386	-0.13193	1.67798	2.57218	5.12317	7.70986	12.8941	18.7398	26.9056	37.0723	44.3783	52.8901	56.6119	59.2551	60.193	60.4733	57.8331	-1.95288	-2.07599	-2.30392	-2.46624	-2.28601	-2.80649	-2.13759	-2.42587	-2.06425	0.00913
399	-1.61834	-2.16459	-2.10926	-1.66471	-2.26956	-1.84276	-2.26008	-2.01919	-2.05448	-2.27272	-1.8522	-1.95761	-1.95657	-1.73709	-2.16445	-1.94751	-1.89902	-1.84163	-1.18892	-1.07628	-0.78157	0.05764	0.44579	0.77164	1.17606	2.88791	5.07653	8.5518	12.9274	20.7578	29.5	37.2655	44.6639	54.2836	57.9398	60.8164	61.994	59.4533	58.3105	-1.71523	-2.52985	-2.20811	-2.22254	-2.37779	-2.73621	-2.39174	-2.11602	-2.38672	-0.77866
400	-1.44267	-1.89047	-1.9083	-2.05844	-2.21527	-1.98531	-2.1554	-2.63926	-2.32162	-2.03937	-2.00603	-2.1169	-1.79393	-2.15337	-2.37203	-2.15757	-1.62999	-1.51387	-1.69621	-1.24894	-1.03943	-0.74784	-0.29025	0.35475	1.43978	2.97302	6.45936	9.40118	14.0135	21.478	30.6503	36.564	47.7396	52.7395	57.8582	60.5925	62.2419	58.7762	57.2359	-1.56492	-2.01992	-2.07027	-2.4292	-2.3236	-2.26025	-1.61571	-2.8461	-2.48309	-0.82528
401	-1.82781	-1.92691	-1.91459	-1.86023	-2.05888	-2.05475	-1.9989	-1.81897	-2.26267	-2.12598	-1.81133	-2.11445	-2.38291	-2.11373	-1.97303	-1.85615	-1.70159	-1.48955	-1.32996	-1.05175	-0.96774	-0.33402	0.05184	1.11029	1.4908	3.29148	6.31159	10.4177	16.4482	24.0821	32.5277	40.1291	47.7568	56.1197	59.8147	59.5758	59.3196	58.8467	53.6441	-1.73353	-1.91906	-2.58416	-1.98632	-2.26735	-2.43604	-2.427	-2.66087	-2.22653	-0.92985
402	-1.80355	-2.17963	-2.0254	-2.34219	-2.48839	-2.43628	-2.06754	-2.03648	-2.37803	-2.18451	-2.17595	-1.96194	-2.18312	-2.27204	-2.13861	-1.82898	-1.61553	-1.31879	-1.49043	-0.56811	-0.3722	-0.754	0.29359	1.43655	1.70831	4.44488	7.11262	12.9198	16.8559	27.4003	33.2642	43.1252	50.2383	56.4044	57.6949	62.1794	59.7923	59.8645	54.8525	-2.13646	-1.88122	-2.65188	-2.11107	-1.78124	-2.82612	-2.72378	-2.41994	-2.54004	-1.13522
403	-1.84064	-2.21035	-1.84803	-2.10379	-2.3457	-1.8057	-2.14152	-2.05026	-2.04972	-1.76051	-2.04525	-2.10634	-2.40003	-2.49316	-1.75287	-1.55934	-1.65726	-1.54654	-1.05171	-0.63727	-0.92144	-0.17509	0.59359	1.73751	2.52863	5.36995	7.71882	12.3015	18.9503	26.8508	35.8847	46.2997	50.5379	56.7905	58.4134	61.9189	58.4819	55.6367	53.5264	-1.90577	-2.02973	-2.17595	-2.25975	-2.60972	-2.44759	-2.31767	-2.79838	-2.93546	-1.43122
404	-2.10932	-1.70657	-2.36233	-1.95865	-2.26818	-2.59685	-2.35481	-2.03281	-2.45024	-2.12134	-1.98223	-1.7321	-1.99108	-2.11733	-1.92803	-1.70758	-2.02181	-1.68028	-1.22645	-0.67653	-0.78739	0.30037	0.06157	1.47449	2.63656	4.8195	9.16629	14.6016	21.2344	28.8309	37.0682	46.5881	53.2065	58.5661	57.6109	58.3744	60.4516	55.2304	51.8813	-1.80756	-2.20731	-2.38151	-2.72148	-2.92297	-2.40227	-2.7487	-2.61414	-2.68093	-1.73991
405	-1.93867	-2.18604	-2.13375	-2.08223	-2.09475	-2.27566	-2.45991	-2.13925	-2.36176	-2.50516	-2.27862	-1.83497	-2.0366	-1.85946	-2.41378	-1.84269	-1.3357	-1.19807	-1.21147	-1.21543	-0.06268	-0.25164	0.83928	1.66986	2.78741	5.54222	10.7116	15.7988	22.1992	30.0655	38.6946	49.3542	55.124	59.1241	58.6906	61.0135	56.2507	55.4138	51.7625	-1.86959	-2.02115	-2.40227	-2.52305	-2.11266	-2.85866	-2.83378	-3.05267	-3.30952	-2.06148
406	-1.65989	-2.00944	-2.23085	-2.36919	-2.32514	-2.47235	-2.33187	-2.56003	-2.3739	-2.11647	-2.02212	-1.6441	-1.83327	-2.10136	-2.05401	-1.95949	-1.77	-1.08104	-0.54567	-0.79925	-0.30128	0.64124	0.5492	1.72541	3.46492	6.57732	11.7978	17.2932	24.5027	32.1372	42.4926	48.5069	56.2682	58.6384	59.0979	58.9961	56.8849	52.7066	50.8264	-2.0952	-2.31629	-2.75118	-2.05351	-2.52146	-2.71495	-2.80392	-3.1932	-2.83856	-1.69511
407	-1.70644	-2.2899	-2.06297	-2.2414	-2.42484	-2.21284	-2.27657	-1.98539	-2.10414	-2.51521	-2.14981	-2.12003	-1.78673	-1.92833	-1.82536	-1.69843	-1.30464	-1.24304	-0.94103	-0.9971	-0.40367	-0.41596	0.61414	2.44076	4.47153	7.23455	11.7106	17.6749	25.6383	34.1591	43.3185	48.4531	53.5813	61.3753	60.1672	61.5872	56.5518	52.8564	50.5845	-1.99777	-2.13502	-2.52912	-2.48675	-2.71606	-3.07039	-2.94505	-3.37754	-2.75687	-1.96749
408	-2.00879	-2.244	-2.38006	-2.11819	-2.28582	-2.25735	-2.33369	-1.99994	-2.55764	-2.42343	-1.83832	-2.15627	-2.06606	-1.89656	-1.47568	-1.96514	-1.66487	-1.32909	-1.22221	-0.38598	0.24412	0.55872	1.11338	2.70903	4.71096	8.01361	13.1356	20.719	27.4467	36.1976	44.3156	51.6619	55.6922	59.6148	59.8697	59.1862	55.903	51.7428	49.867	-2.00362	-1.99044	-2.64708	-2.33599	-2.6811	-2.73809	-2.72158	-3.06236	-2.80216	-2.15929
409	-1.89554	-1.74156	-2.41847	-2.11298	-2.28503	-2.2897	-2.41431	-2.2031	-2.19188	-2.07009	-2.25499	-2.0554	-1.92754	-1.78195	-2.05638	-1.6281	-1.17907	-1.05691	-0.60114	-0.60098	-0.10816	0.75078	1.42915	2.77026	5.67936	9.58565	14.0531	21.6473	28.4528	39.1335	46.2796	52.5837	56.2056	58.1001	61.6887	59.5933	54.5844	49.9653	48.3646	-1.78047	-2.16586	-2.49923	-2.46295	-3.13745	-3.50814	-2.92353	-3.16207	-3.29709	-2.38931
410	-2.18404	-2.15703	-2.28907	-2.24038	-2.24628	-2.60516	-2.37778	-2.2455	-2.46567	-2.2061	-2.24223	-1.97785	-1.94226	-2.14983	-1.99185	-1.44474	-1.88947	-1.36571	-0.52719	-0.71311	0.23337	0.17405	0.96118	3.49877	5.9316	10.3306	16.3052	23.7162	32.4145	39.7308	49.3424	53.9628	59.653	59.901	58.0087	55.8817	54.9194	52.0209	46.2867	-1.13725	-2.27474	-2.28476	-2.25012	-2.74183	-3.03383	-3.23104	-2.83999	-3.41612	-2.3593
411	-2.20695	-2.09636	-2.38279	-2.28106	-2.33688	-2.17493	-2.06511	-1.95413	-2.51297	-2.60256	-2.17005	-2.03854	-1.89526	-1.65529	-1.85037	-1.69015	-1.54358	-1.09371	-0.68169	-0.961	-0.16172	1.20233	1.89871	3.97312	6.43439	11.3971	17.3696	24.8384	32.0834	42.0476	46.866	53.0657	58.0731	60.9004	59.2685	56.0591	53.0103	50.466	44.9844	-1.72119	-2.56599	-2.33227	-2.73248	-3.34488	-2.90456	-3.06979	-3.25894	-3.25015	-2.26974
412	-1.88024	-2.5225	-2.3069	-2.20725	-2.64775	-2.52051	-2.29736	-2.2871	-2.4261	-2.34883	-2.16741	-2.03502	-1.95493	-2.02468	-1.68558	-1.73394	-1.5414	-1.42321	-0.69932	-0.3612	0.04294	1.26496	2.37393	4.41889	7.59944	11.5356	17.8714	25.8502	36.0692	43.0338	50.9003	56.8431	61.1171	59.3065	59.5624	56.9908	52.904	48.2876	44.2523	-1.7185	-2.54593	-2.18859	-2.92702	-3.13683	-3.02719	-3.04085	-2.73524	-3.69671	-2.49767
413	-1.9727	-2.09018	-2.315	-2.38566	-2.56084	-2.52013	-2.51719	-2.48316	-2.47496	-2.1438	-2.17517	-2.13777	-1.9102	-2.05213	-1.64922	-1.78089	-1.29539	-1.16327	-0.58372	-0.15549	0.13934	1.24931	3.05901	5.34529	7.21691	13.298	19.9989	28.9665	36.3801	46.1144	53.2715	57.3559	62.269	60.3871	59.991	55.5557	52.9885	49.0287	44.9355	-1.60946	-2.678	-2.10526	-2.87218	-2.78325	-3.10842	-3.06438	-3.30031	-3.01949	-2.70268
414	-2.10355	-2.39876	-2.19964	-2.65013	-2.35442	-2.10763	-2.27526	-2.52544	-2.30732	-2.18706	-2.0761	-2.23449	-2.31334	-1.89347	-1.89145	-1.79882	-1.62262	-0.95964	-0.97839	0.00727	0.66767	1.64554	2.94715	5.30305	8.73033	14.6087	21.6714	29.1786	38.7664	46.411	53.7469	57.154	59.0673	59.7168	59.1191	55.9262	52.2849	48.8361	43.848	-1.57963	-2.41303	-1.95393	-2.91274	-3.12963	-3.21424	-3.10795	-3.44835	-3.24624	-2.90115
415	-2.06483	-2.40748	-2.18151	-2.44442	-2.73284	-2.53008	-1.98328	-2.36036	-2.48718	-2.45034	-2.16118	-1.96663	-1.6007	-1.80074	-1.82638	-1.43972	-0.88919	-0.94602	-0.6468	0.08358	1.06239	1.89666	3.48803	5.91276	9.74797	15.2662	23.026	32.0836	40.8302	48.9099	54.3256	58.6728	61.5118	60.9812	58.7157	55.0814	51.5373	47.1707	42.7608	-1.83988	-2.42523	-1.91954	-2.78096	-3.10153	-2.90393	-3.45238	-3.38559	-3.30529	-3.10329
416	-2.04112	-2.39148	-2.3622	-2.1515	-2.46314	-2.50139	-2.34686	-2.467	-2.10854	-2.28034	-2.22597	-2.11752	-1.91765	-1.59936	-1.55357	-1.13215	-1.06528	-0.50301	-0.572	-0.02739	0.40875	2.0191	3.63756	7.14353	10.7323	17.0606	24.6805	33.4848	41.1216	52.7127	56.7715	59.9271	62.4268	59.9025	58.9304	53.026	50.7696	46.6337	41.9386	-2.02143	-2.05379	-2.26774	-3.20018	-3.00416	-3.23126	-3.1789	-3.37751	-3.49998	-3.07407
417	-2.35038	-2.33775	-2.52006	-2.27099	-2.22898	-2.48215	-2.51826	-2.48533	-2.34372	-2.44898	-2.2686	-2.20319	-1.62437	-1.77614	-1.49376	-1.34357	-1.10651	-0.65313	-0.12741	0.22131	0.50635	2.21383	4.51763	7.75413	11.9405	17.9179	25.6762	35.45	44.4108	51.4579	57.2528	62.4907	60.8726	60.1356	58.1646	52.9688	49.9416	45.4257	41.9342	-1.90104	-1.9838	-2.74513	-3.08223	-2.82662	-3.38185	-3.2839	-3.31201	-3.07227	-3.2749
418	-2.16047	-2.50472	-2.44942	-2.43708	-2.6293	-2.50231	-2.21334	-2.37701	-2.44056	-2.09229	-2.28986	-2.16679	-1.67859	-1.82868	-1.47517	-1.29996	-1.41916	-0.99845	-0.08066	0.28383	0.90046	2.73295	5.26778	8.62521	14.0188	19.6963	27.444	37.84	46.3533	53.6817	59.2834	62.267	60.0556	60.9785	56.8645	51.7742	48.1279	43.2163	40.8686	-2.31551	-2.06508	-2.60201	-3.0683	-2.94471	-3.37087	-3.4037	-3.25723	-3.34906	-3.05628
419	-2.08924	-2.12828	-2.63593	-2.31948	-2.42693	-2.46322	-2.40454	-2.116	-2.38125	-2.14062	-2.03766	-1.96705	-1.94361	-1.80905	-1.49289	-1.52718	-0.92634	-0.73004	-0.19208	0.20041	1.27959	2.62075	5.43155	9.22468	14.5873	23.2885	30.9026	39.0803	47.8489	53.8278	61.3842	63.0373	60.866	60.6984	55.4823	51.9037	47.6158	43.7445	39.8989	-2.1568	-2.39273	-2.74329	-3.10326	-2.90754	-3.19543	-3.21733	-3.08502	-3.18282	-2.96472
420	-2.27413	-2.32957	-2.08268	-2.61386	-2.37587	-2.37951	-2.22215	-2.61273	-2.4539	-2.22431	-2.1245	-2.06046	-1.87872	-1.66755	-1.71169	-1.13342	-0.83096	-0.62551	-0.31348	0.64894	1.43371	3.14571	6.54509	10.655	16.798	24.1542	32.3359	41.617	50.7924	55.0305	61.3839	61.855	62.4343	58.2435	56.8158	51.5846	46.8874	42.6424	38.9293	-1.92158	-2.20699	-2.44617	-3.05089	-2.94646	-3.28569	-3.26059	-3.26785	-3.29341	-3.00003
421	-2.35244	-2.47385	-2.31887	-2.33455	-2.30619	-2.4998	-2.52141	-2.32625	-2.36651	-2.24822	-2.07666	-2.01538	-1.85715	-1.60625	-1.45293	-1.415	-0.86653	-0.52533	-0.03196	0.86372	1.59066	3.68256	6.62905	11.6584	18.0653	24.8869	33.6478	44.3127	52.2133	57.5592	60.6631	63.2469	60.4789	58.7898	53.4228	49.7672	46.0729	42.9184	38.7457	-1.98364	-2.03583	-2.79084	-3.05735	-3.14006	-3.38048	-3.10931	-3.38146	-3.17654	-3.25447
422	-2.34893	-2.48709	-2.26142	-2.46342	-2.5063	-2.46267	-2.576	-2.38613	-2.15888	-2.3725	-2.01107	-1.82109	-1.85065	-1.66536	-1.45682	-1.00088	-0.82765	-0.82468	-0.1105	0.78484	2.25677	4.31111	7.53593	11.4325	18.7171	26.7912	36.0219	45.1556	52.6559	57.9053	61.0238	62.2103	58.8906	57.0916	52.9951	49.5851	45.3138	41.9574	37.3419	-1.90275	-2.2583	-2.76453	-3.11742	-3.07227	-3.13484	-3.12017	-3.23939	-3.3647	-3.22153
423	-2.32064	-2.4275	-2.45614	-2.40157	-2.32123	-2.55822	-2.49438	-2.47074	-2.24866	-2.32089	-2.03254	-1.99815	-1.97208	-1.48333	-1.24102	-0.86017	-0.88153	-0.26235	0.04482	0.58801	2.80429	4.55971	8.1763	13.6008	21.6227	28.7184	37.1927	47.5543	53.3115	60.1687	60.2968	61.2644	59.56	56.7439	52.7377	48.0824	43.6338	40.6801	36.5672	-1.4802	-2.18311	-2.65343	-2.90213	-3.1985	-3.42157	-3.14718	-3.48631	-3.27996	-3.23058
424	-2.21515	-2.29249	-2.45551	-2.58233	-2.33738	-2.37781	-2.44731	-2.33453	-2.33977	-2.1669	-2.1264	-2.03774	-1.8129	-1.46207	-1.73964	-1.19682	-0.73798	-0.41996	0.27597	1.19574	2.31645	4.99198	8.65892	14.4937	21.6408	30.0865	39.4255	49.592	53.2145	59.6385	61.8972	61.1356	58.3503	55.3367	51.8464	46.7399	42.2565	39.5289	36.1983	-1.97655	-2.19773	-2.85913	-2.94668	-3.12688	-3.36635	-3.17778	-3.29046	-3.39637	-3.2254
425	-2.29401	-2.37971	-2.51488	-2.28297	-2.51409	-2.48852	-2.29912	-2.39896	-2.29031	-2.21999	-2.06492	-1.9244	-1.63161	-1.53389	-1.17758	-1.10298	-0.68575	-0.23368	0.19674	1.45411	2.99882	5.88745	10.1411	15.3496	23.6445	31.9912	40.6572	50.0628	56.0475	60.8549	61.6748	61.336	57.9293	53.9334	49.6768	46.1255	42.8189	38.1742	34.9059	-1.76611	-2.53807	-2.7204	-2.71687	-3.0717	-3.37521	-3.22625	-3.37241	-3.12433	-3.22671
426	-2.21613	-2.22121	-2.3419	-2.17291	-2.43368	-2.33836	-2.48037	-2.33719	-2.38457	-2.25609	-2.27341	-1.94776	-1.82656	-1.78387	-1.25521	-0.71494	-0.83589	-0.30917	0.77068	1.53158	3.38604	6.49122	10.6333	17.2085	24.7426	33.7968	42.5427	52.1814	57.0947	60.3558	61.822	60.2777	55.5851	53.8049	48.3612	45.6835	42.1311	37.3665	34.1048	-1.56191	-2.29011	-2.71932	-2.85595	-3.05781	-3.41791	-3.42049	-3.36075	-3.3139	-3.15313
427	-2.52465	-2.43827	-2.3698	-2.542	-2.64209	-2.34504	-2.37135	-2.5948	-2.16765	-2.1593	-2.08042	-1.89132	-1.79616	-1.53389	-1.11718	-0.91377	-0.63929	-0.30446	0.30716	1.69513	4.3048	7.31404	11.2674	17.8376	26.3542	36.2259	44.0579	52.6715	59.4014	60.9778	61.3922	60.4013	58.3822	52.4931	48.5504	44.3856	40.4537	36.0658	33.7892	-1.54241	-2.6621	-2.56571	-3.0159	-3.16674	-3.30831	-3.2632	-3.20476	-3.35357	-3.26443
428	-2.66479	-2.26511	-2.58586	-2.40223	-2.40032	-2.47267	-2.3493	-2.26599	-2.18283	-2.32125	-2.0498	-1.835	-1.52437	-1.46653	-1.32721	-1.03943	-0.36658	-0.11412	0.9914	2.31826	4.27192	7.59741	12.9037	19.692	28.8411	36.7968	46.1603	52.7764	58.0859	59.0532	61.4312	59.1916	55.7585	51.2398	47.5401	42.868	39.3607	35.3235	31.247	-1.61808	-2.45886	-2.75763	-2.93248	-3.04187	-3.21594	-3.22679	-3.49425	-3.41158	-3.22325
429	-2.4105	-2.57917	-2.38418	-2.37418	-2.5472	-2.54659	-2.38402	-2.40895	-2.20442	-2.06709	-2.03749	-1.95975	-1.7826	-1.25128	-1.06681	-1.24465	-0.34907	0.05881	0.63853	2.12107	4.40511	8.27703	14.1987	20.1217	29.7334	38.6153	48.1114	54.4951	60.7293	61.4544	59.4455	58.781	55.5354	50.7874	46.9187	42.8026	39.8335	34.5341	30.6764	-2.27671	-2.34457	-2.72822	-3.03098	-2.85186	-3.27168	-3.25154	-3.20979	-3.20236	-3.09711
430	-2.48395	-2.44903	-2.53936	-2.6011	-2.47379	-2.33303	-2.35557	-2.45806	-2.60137	-2.21193	-1.89181	-2.0605	-1.83547	-1.42839	-1.23786	-0.90699	-0.38322	-0.34193	1.25982	2.23492	5.25424	9.86276	15.6372	21.997	31.8418	41.2797	47.7031	55.5919	59.7597	61.3568	60.0299	56.3847	53.2238	49.6782	45.7746	40.9762	36.4179	34.7904	30.8884	-2.02788	-2.56999	-2.88516	-2.92378	-3.17865	-3.30936	-3.29667	-3.32259	-3.35002	-3.06886
431	-2.38365	-2.41578	-2.35614	-2.37578	-2.59825	-2.41119	-2.47525	-2.38096	-2.2226	-2.41006	-2.07088	-1.80516	-1.51009	-1.27918	-1.33095	-0.59621	-0.16405	0.15	1.44682	3.01032	6.29461	10.7141	17.2406	24.3575	32.7333	42.7766	50.2947	56.6114	59.5792	62.4865	58.8584	57.4817	52.2502	48.8073	45.0086	40.995	37.1239	32.541	30.4747	-2.22088	-3.15687	-2.96058	-2.9209	-3.17736	-3.47465	-3.285	-3.39755	-3.25828	-2.91852
432	-2.66148	-2.25166	-2.59995	-2.6303	-2.43444	-2.50545	-2.40942	-2.37615	-2.31785	-2.16842	-2.01416	-1.84508	-1.65101	-1.21871	-1.09523	-1.05979	-0.57589	-0.03662	1.38083	3.31816	6.81929	11.1634	18.4275	26.8273	35.174	45.5976	53.0371	57.8079	59.7731	59.4472	58.5934	55.997	52.8449	48.429	43.7534	39.1537	35.2665	33.9169	29.4706	-2.53997	-2.67571	-3.00455	-3.15002	-3.2946	-3.38703	-3.25353	-3.20575	-3.20573	-3.00655
433	-2.32619	-2.53702	-2.56942	-2.43775	-2.53498	-2.34517	-2.66015	-2.32233	-2.18734	-2.06808	-2.12598	-1.88631	-1.68897	-1.11402	-1.02029	-0.97983	-0.31352	0.15873	2.24328	3.84538	7.37637	12.8599	18.988	27.9163	37.2468	45.2428	52.7025	59.2477	61.5106	60.6402	55.8349	53.6214	51.8114	46.0548	44.6098	39.3006	37.0313	32.6945	28.6853	-2.55161	-2.73661	-3.23064	-3.10786	-3.16663	-3.10963	-3.40379	-3.10892	-3.239	-3.17339
434	-2.45113	-2.62972	-2.35103	-2.43981	-2.72244	-2.44365	-2.47607	-2.5373	-2.29186	-2.38203	-2.10838	-1.84758	-1.62843	-1.38248	-1.07853	-0.4855	-0.24521	0.77959	2.22579	4.20217	7.47126	13.9719	21.1677	30.5604	38.9324	46.7895	55.367	58.736	62.0582	59.9965	58.5983	53.011	51.6335	46.4128	41.775	36.8526	34.8831	30.2818	27.1254	-2.50674	-2.97729	-3.48513	-3.33021	-3.30215	-3.29876	-3.31152	-3.33118	-3.05599	-2.74764
435	-2.45215	-2.21972	-2.53818	-2.5694	-2.56885	-2.41565	-2.32241	-2.17054	-2.22788	-2.20378	-2.04841	-1.82347	-1.78102	-1.32138	-0.88236	-0.71857	-0.5325	1.08227	2.33272	5.16065	8.98195	14.725	21.7255	30.6375	41.0879	48.9367	56.6988	60.1641	60.7747	59.8648	57.1452	52.4819	47.4868	44.7313	41.2152	37.5944	33.5322	30.1045	27.4635	-2.77937	-3.10039	-3.05375	-3.09237	-3.36334	-3.3677	-3.41172	-3.30593	-2.83846	-2.96214
436	-2.75164	-2.54114	-2.35165	-2.35033	-2.47403	-2.38413	-2.28212	-2.41647	-2.47507	-2.14514	-2.14406	-1.8526	-1.3589	-1.47744	-1.22139	-0.51195	0.33908	1.23351	3.05621	5.46038	9.30688	16.4787	24.0531	33.609	41.8897	50.6841	56.0531	59.3492	60.9834	58.1124	56.7003	51.1029	47.9614	44.3498	38.0733	35.5359	32.692	29.2649	26.3023	-2.24722	-2.76015	-3.29439	-3.11643	-3.30358	-3.18262	-3.53717	-3.51157	-3.42374	-2.86454
437	-2.51255	-2.72243	-2.60057	-2.53856	-2.85008	-2.66069	-2.23682	-2.35526	-2.40961	-2.24257	-1.85019	-1.65149	-1.5924	-1.18946	-1.21775	-0.59567	-0.11807	0.78907	3.31201	6.28471	10.7602	16.8893	24.713	33.8708	42.9514	51.9535	56.1264	60.7172	59.0796	58.9354	55.0897	50.9124	48.9239	43.4944	39.3965	34.7507	32.1311	27.6713	25.5379	-2.57877	-2.87977	-2.9915	-3.13542	-3.58559	-3.15175	-3.54468	-3.25471	-3.01193	-2.50287
438	-2.57366	-2.84195	-2.69179	-2.35865	-2.54109	-2.33051	-2.54207	-2.54373	-2.26864	-2.12144	-1.67138	-1.68259	-1.44361	-1.21411	-1.04396	-0.95988	0.5784	1.78596	3.75101	6.61612	11.797	18.6606	27.1235	35.8218	45.3545	54.1464	57.1834	60.4458	60.3747	57.2448	54.823	49.2257	45.1794	41.1113	37.5417	34.1109	31.4862	27.4731	24.8353	-2.4979	-3.35291	-3.31101	-3.22368	-3.4008	-3.43693	-3.28092	-3.34423	-2.94465	-2.89926
439	-2.54588	-2.33926	-2.45793	-2.45695	-2.5751	-2.42872	-2.42845	-2.45551	-2.4227	-2.05263	-1.85856	-2.01532	-1.51729	-1.33382	-0.94442	-0.36463	0.19417	1.90854	4.27114	7.4406	12.2764	20.737	28.4349	38.503	45.9235	54.7717	58.1249	60.599	59.8315	56.8505	54.7743	51.0666	44.8693	41.9456	38.4639	34.0939	29.051	26.653	24.2715	-2.24122	-2.98783	-3.14114	-3.42093	-3.28936	-3.38466	-3.38152	-3.09456	-3.14769	-2.46932
440	-2.5781	-2.40923	-2.49586	-2.49269	-2.52286	-2.46259	-2.51755	-2.37916	-2.09316	-1.95313	-1.82669	-1.87942	-1.51231	-1.20387	-0.60943	-0.66505	0.25839	1.65815	4.65159	8.3628	14.615	21.6191	31.0167	40.4197	48.3831	55.5301	57.6878	60.5213	58.9484	57.8803	53.0323	47.4905	44.1277	40.2097	36.5491	32.0998	29.2047	26.3048	23.0084	-2.48693	-3.08115	-3.31796	-3.24159	-3.40669	-3.39555	-3.21527	-2.98744	-2.95513	-2.54508
441	-2.66398	-2.5826	-2.53	-2.58013	-2.35366	-2.4104	-2.55241	-2.36445	-2.24092	-1.99994	-1.70116	-1.62152	-1.4771	-1.26051	-0.79637	-0.09563	0.88191	2.65255	5.42905	9.42116	15.7956	22.3911	31.8161	39.8092	49.0391	56.3496	59.4694	59.5175	57.8872	55.5486	51.7089	46.5007	42.6786	38.1467	35.8914	31.5089	28.9336	24.9045	22.0709	-2.71015	-2.98914	-3.07183	-3.41518	-3.38836	-3.36014	-3.18472	-2.77326	-2.91774	-2.36442
442	-2.58098	-2.80168	-2.50324	-2.41425	-2.66436	-2.35601	-2.32781	-2.29646	-2.25508	-1.95334	-2.01568	-1.67517	-1.49458	-1.31786	-0.72423	-0.13	0.76333	2.48682	5.44832	10.1312	15.6535	24.615	32.7589	42.2823	49.7111	55.1048	59.9695	60.8691	57.3225	53.9429	49.8529	46.1593	42.5146	37.1082	35.2071	31.5586	28.1801	24.4064	21.1027	-2.72409	-2.81001	-2.95251	-3.37881	-3.39964	-3.39256	-3.29706	-3.07598	-2.72822	-2.5115
443	-2.58259	-2.3586	-2.58179	-2.57878	-2.43836	-2.52663	-2.47241	-2.58284	-2.24158	-2.07558	-1.86795	-1.65598	-1.52402	-1.01413	-0.58036	-0.30038	1.15866	2.97965	6.06242	11.0607	17.5483	25.933	35.8657	44.2662	51.932	56.8122	58.1605	60.5113	55.9502	53.2555	48.6955	45.6769	39.9983	37.6344	33.6264	31.0069	26.5263	22.945	20.2145	-2.53598	-2.93018	-2.92166	-3.33713	-3.31319	-3.37804	-3.21769	-2.84979	-2.85875	-2.16556
444	-2.52565	-2.66455	-2.35538	-2.35338	-2.44004	-2.49153	-2.32741	-2.43964	-2.35481	-2.00793	-1.88119	-1.64849	-1.54663	-0.79848	-0.95864	0.26841	1.48334	3.33485	7.62804	11.7008	19.0917	27.2226	37.9197	45.7544	53.2699	57.3832	59.2705	59.8552	55.8601	51.7734	47.1902	44.8568	41.0563	35.5866	33.7302	29.291	25.4405	23.0567	19.5931	-2.9808	-2.87752	-3.27118	-3.19793	-3.31582	-3.18735	-3.02616	-2.95505	-2.4719	-2.00531
445	-2.41618	-2.66352	-2.6359	-2.5791	-2.50264	-2.29372	-2.49642	-2.13244	-2.08137	-1.87406	-1.52382	-1.45355	-1.30221	-1.26342	-0.5153	0.27381	1.37656	3.95282	7.9671	12.0831	21.2707	29.3373	38.465	47.8565	52.7757	55.8156	57.1825	57.2165	56.1236	50.4985	46.7438	43.1267	39.6137	35.8274	31.7778	29.0052	26.0627	22.0867	18.4457	-2.68173	-2.89706	-3.19771	-3.23028	-3.55581	-3.4443	-3.19994	-2.92783	-2.36579	-1.93058
446	-2.49742	-2.71949	-2.44121	-2.66414	-2.63619	-2.41601	-2.60921	-2.47029	-1.97011	-2.10823	-1.82963	-1.58508	-1.6736	-1.23838	-0.44883	0.6267	1.95251	4.63319	8.51525	14.1507	22.7637	30.3999	40.0045	47.3369	54.4134	56.6829	57.6535	56.5541	54.4211	50.1731	45.7848	42.4139	38.6501	35.1033	31.4928	26.8423	24.5582	21.7745	18.6907	-2.55987	-3.20252	-3.11809	-3.29088	-3.25336	-3.02917	-3.22456	-2.67821	-2.68207	-1.48605
447	-2.55592	-2.58257	-2.41865	-2.60754	-2.58274	-2.2774	-2.52639	-2.36691	-2.22456	-2.05867	-1.81912	-1.74109	-1.71296	-1.01564	-0.41531	0.29024	2.44889	4.31366	10.0055	15.4952	22.9818	31.333	41.891	48.6436	53.5129	56.3559	57.5411	56.0663	52.9102	49.7684	45.1648	40.7877	37.6947	32.3464	31.0305	27.9629	23.6507	21.0867	18.8187	-2.96842	-2.98923	-3.47901	-3.32857	-3.22294	-3.04742	-2.72256	-2.5236	-2.46185	-1.50382
448	-2.58308	-2.69179	-2.61028	-2.49796	-2.57702	-2.2526	-2.3874	-2.21033	-2.46713	-1.86299	-1.99292	-1.71878	-1.50535	-0.82535	-0.27069	0.87675	2.29419	5.7319	11.2514	16.7681	25.4112	34.8106	42.9952	50.3048	54.6336	59.0052	56.122	55.4646	52.4627	47.3082	45.0194	39.5351	36.0728	33.7737	28.753	25.6992	22.9015	20.3221	17.8806	-2.7691	-2.90343	-3.21677	-3.33269	-3.33192	-3.33554	-3.22695	-2.63065	-2.00371	-1.38882
449	-2.5778	-2.5763	-2.4368	-2.343	-2.60464	-2.40618	-2.26517	-2.26465	-2.20124	-1.83098	-1.47782	-1.83128	-1.54185	-0.81035	-0.25386	1.18284	3.37427	6.40041	12.1883	18.5358	25.2045	35.0732	45.0448	51.3432	54.6693	58.1109	58.2623	54.689	50.2552	47.3082	42.8128	40.5458	35.0066	31.9157	27.8068	25.4724	21.717	19.0603	17.3882	-2.77507	-3.05168	-3.37527	-3.29734	-3.25108	-3.04091	-2.87766	-2.37715	-1.78834	-1.24899
450	-2.48454	-2.66149	-2.41868	-2.36155	-2.42154	-2.28921	-2.36112	-2.18753	-2.15009	-2.18296	-1.75881	-1.51094	-1.20489	-0.86658	-0.23441	1.08168	3.54497	7.78627	12.6091	19.3533	27.649	37.8711	44.8456	52.4005	56.2952	58.7776	56.9231	53.7258	49.6271	45.0631	41.6009	38.8868	34.1209	31.4265	28.3539	25.394	21.7629	18.8703	15.7999	-2.58783	-3.01218	-3.1129	-3.31103	-3.18504	-3.11775	-2.67886	-2.35868	-1.66167	-0.68636
451	-2.34875	-2.30476	-2.65925	-2.46793	-2.30119	-2.26708	-2.18173	-2.31125	-2.08005	-1.79291	-1.65883	-1.6575	-1.21399	-0.75973	0.03974	1.95602	4.54114	7.93041	14.2369	21.4221	28.0682	38.0777	45.3924	53.1105	56.7906	56.2968	54.99	51.2114	49.3773	45.3052	39.988	37.4324	32.2328	30.0946	26.8241	23.4789	20.636	17.3897	15.015	-2.79955	-2.92535	-2.9637	-3.46122	-2.99928	-2.86061	-2.88796	-2.18958	-1.38942	-0.74877
452	-2.62464	-2.48729	-2.7934	-2.6223	-2.45217	-2.65748	-2.5902	-2.25196	-1.92137	-1.96095	-1.58876	-1.47104	-1.01738	-0.43004	-0.09527	1.97681	4.70861	8.41745	14.5191	21.7094	31.9987	40.1304	47.7005	54.0096	56.9716	55.7185	55.0231	50.5557	45.6537	42.5589	38.9413	37.3231	33.3732	29.2664	27.1216	24.4964	20.5016	17.7575	15.3693	-3.17509	-3.06933	-3.14399	-3.13234	-3.03564	-2.65392	-2.56759	-2.18962	-1.28297	-0.856
453	-2.76363	-2.54544	-2.69179	-2.22122	-2.30072	-2.44317	-2.47662	-2.36806	-2.33011	-1.75411	-1.97337	-1.6507	-1.10598	-0.47068	0.4573	2.19655	5.25402	10.5274	16.9855	23.7911	32.9767	41.1616	47.629	55.1396	55.1693	56.1632	56.1254	50.1734	47.0406	43.3135	39.4419	35.1957	31.0772	28.9177	25.4696	23.0324	18.9089	16.3966	15.3205	-2.55194	-3.28702	-2.9402	-3.17376	-2.92402	-2.89463	-2.32177	-2.38137	-1.25148	-0.47832
454	-2.87919	-2.6137	-2.50204	-2.17158	-2.16205	-2.31793	-2.58182	-2.24769	-2.20019	-2.13808	-1.55187	-1.18543	-0.99606	-0.56958	0.80134	2.1031	5.7892	10.5574	16.9275	25.1448	33.71	42.1784	49.3445	55.0662	57.7511	55.5718	54.2002	51.3612	47.0708	41.5792	38.5341	34.7874	31.6362	28.4579	24.585	22.1432	19.0219	17.059	14.8033	-2.72645	-3.13937	-3.32632	-3.2442	-2.71047	-2.45245	-2.47508	-1.58115	-0.66265	0.0713
455	-2.57617	-2.61195	-2.57447	-2.5341	-2.49818	-2.5375	-2.31517	-2.18852	-2.29892	-1.65429	-1.81313	-1.40551	-1.19294	-0.60918	1.22287	3.20305	7.05539	11.7749	20.2166	26.6812	36.1481	44.8789	50.9898	55.6383	57.7355	54.9163	51.6442	48.8047	45.3388	43.6873	39.2078	32.5963	29.5262	28.3181	23.7657	21.4897	17.6277	16.0026	12.7475	-2.78815	-2.71248	-2.91499	-3.02306	-2.83546	-2.4583	-2.38944	-1.64122	-0.90419	0.5413
456	-2.52935	-2.69179	-2.69179	-2.32489	-2.37558	-2.37133	-2.73089	-2.38065	-1.93842	-1.86791	-1.57794	-1.36589	-0.92076	-0.13646	1.34679	3.75212	7.90066	12.867	20.6474	28.4704	36.9086	44.3703	50.8081	55.6263	55.6593	53.8284	51.5244	46.1867	43.9125	39.687	37.6445	33.9851	30.5231	25.8853	22.6117	22.8612	17.8475	15.4994	13.0569	-2.27874	-2.99931	-2.73246	-2.74372	-3.16611	-2.23935	-1.90848	-1.35717	-0.19235	0.99904
457	-2.8107	-2.52964	-2.53463	-2.7315	-2.49353	-2.24677	-2.36907	-2.29528	-2.2544	-2.01122	-1.30954	-1.2062	-0.82149	0.68928	1.55259	4.46821	8.59307	14.0127	22.7726	31.2624	38.1491	46.801	52.2011	56.3918	56.7003	55.113	50.3622	47.7446	43.2559	39.9436	35.7925	33.0309	28.8578	26.6861	23.2245	20.4372	16.4855	13.9939	11.5945	-2.74284	-2.72307	-2.97111	-2.82487	-2.8108	-2.0373	-1.74905	-1.35757	-0.34492	1.19605
458	-2.30089	-2.73113	-2.53961	-2.45325	-2.25805	-2.15025	-2.23461	-1.99579	-1.76285	-1.87692	-1.56993	-1.42026	-0.52771	0.50671	2.5279	4.90373	9.57744	14.831	23.5564	31.2092	40.6339	47.9905	53.7957	54.7973	57.4844	54.1126	51.1863	46.2002	43.6449	39.92	35.1879	32.1743	27.7123	26.8091	21.5955	18.9209	18.0522	14.4708	11.8558	-2.74888	-2.85315	-3.08117	-2.96751	-2.91537	-2.34727	-1.68043	-0.71476	-0.1293	1.6318
459	-2.72949	-2.53809	-2.50199	-2.65405	-2.23952	-2.72953	-2.27889	-2.12637	-1.96357	-1.85792	-1.55877	-1.24285	-1.09847	0.32355	2.77875	5.30609	10.3869	16.1355	23.746	34.227	42.2022	48.4123	54.2796	55.5875	53.9009	52.7197	49.2763	45.0894	40.6024	37.7505	34.8077	30.7079	28.1887	24.7542	21.3717	19.9624	16.2972	12.5385	12.0448	-2.67741	-2.86996	-2.70323	-2.6417	-2.95147	-2.25317	-1.59984	-1.24143	0.18225	1.68664
460	-2.43309	-2.61511	-2.51117	-2.50876	-2.50461	-2.20907	-2.39858	-2.06933	-2.06768	-1.87507	-1.62227	-1.00155	-0.51161	0.93578	3.1288	6.42829	11.8836	17.3828	26.9526	36.0834	45.3222	49.7305	55.3527	54.6014	55.8542	52.17	48.5764	44.3473	39.6743	37.9144	34.1327	30.9449	26.7308	25.3234	21.2802	17.478	15.4011	12.787	11.061	-2.89763	-3.24134	-3.0137	-2.72234	-2.44531	-2.11949	-1.23132	-0.15214	0.55711	2.16628
461	-2.54317	-2.65426	-2.61754	-2.80473	-2.65437	-2.35708	-2.25406	-1.97678	-1.74632	-1.79833	-1.81591	-0.94672	-0.217	1.30466	3.43868	6.94304	12.3754	20.0023	27.9787	35.6959	43.9124	51.4658	54.3182	55.8029	55.087	51.3783	47.5406	43.8113	39.5142	37.3717	33.3289	29.3736	26.8152	22.5687	20.901	16.8717	15.6487	12.9485	10.9318	-2.30734	-2.88331	-3.32898	-2.86821	-2.43425	-2.38407	-1.22458	-0.12471	1.03771	3.40227
462	-2.76901	-2.57386	-2.92317	-2.61422	-2.25889	-2.49813	-2.10452	-2.38166	-1.9914	-2.10879	-1.49636	-1.31169	-0.04474	1.10859	3.9447	7.18725	13.6061	21.1944	29.7344	38.0531	45.8138	53.3085	53.9742	52.3829	53.4615	50.1954	47.2664	43.1591	38.8449	35.0644	32.6321	29.469	26.1923	22.8733	19.7908	16.9176	14.384	12.0672	9.63404	-2.7947	-2.84278	-2.93512	-2.68639	-2.60216	-1.71457	-0.91069	0.19829	1.08679	3.23786
463	-2.48434	-2.43442	-2.18653	-2.35945	-2.45184	-2.23017	-1.94391	-2.39723	-2.16016	-1.86715	-1.93859	-0.66875	0.00878	1.9433	4.88585	8.64927	14.6516	21.7181	30.3041	37.9089	47.7999	51.2985	52.753	54.2818	50.8158	48.8928	45.1585	40.6415	39.0561	35.3691	30.6752	28.1037	25.5173	21.5368	19.0374	16.5745	14.2187	11.5916	8.89695	-2.22688	-2.86273	-2.73399	-2.53539	-2.3026	-1.40016	-1.24573	-0.09989	2.34846	4.85143
464	-2.42058	-2.46001	-2.28407	-2.59852	-2.24249	-2.19049	-2.0617	-2.15341	-2.24179	-1.79437	-1.3705	-0.53874	0.21862	2.1639	4.7923	9.13162	15.1259	24.2253	31.3452	40.6266	48.3453	51.0289	53.8163	54.3925	50.7186	48.0212	43.6148	40.0343	35.7377	32.4648	31.1275	26.0762	25.0192	20.9527	17.5894	15.4892	12.8283	11.5436	9.41978	-2.49637	-2.69082	-2.09993	-2.45965	-2.34013	-1.31557	-0.32326	0.26439	1.92951	4.73838
465	-2.5935	-2.49126	-2.30009	-2.64328	-2.21824	-2.5945	-2.30745	-2.39573	-1.97682	-2.02219	-1.20694	-0.60004	0.55418	2.51906	6.90386	10.0931	16.36	25.9923	33.002	42.2931	49.6458	52.2418	52.0605	51.799	50.0525	46.6489	42.7916	39.0666	37.0682	34.3328	29.9024	26.1934	23.4099	19.7801	16.3599	15.8436	13.0604	10.2394	9.20036	-2.00883	-2.60495	-2.1849	-1.94493	-1.92195	-0.99107	-0.55903	0.5717	2.45883	4.834
466	-2.69179	-2.48514	-2.27569	-2.53977	-2.48978	-2.32925	-2.22947	-1.98117	-1.72546	-1.86025	-1.39587	-0.46732	0.78393	3.16231	5.94002	11.9802	19.0091	26.3964	35.8237	42.237	51.5376	52.6335	54.0705	53.247	48.2157	45.2266	40.5847	39.2171	32.4378	31.4958	29.0907	25.7804	23.1264	20.349	16.5582	14.4936	12.1226	10.5464	9.12951	-2.38253	-2.92911	-2.26095	-2.33391	-1.70572	-1.62951	-0.75548	1.32681	4.00612	6.27349
467	-2.74409	-2.7449	-2.48089	-2.12054	-2.38131	-2.22262	-2.22152	-1.84621	-2.02086	-1.85242	-1.80076	-0.24196	1.10042	3.51714	7.82795	12.7866	20.6794	29.0204	35.9273	45.3644	49.2867	52.5128	53.7368	52.9996	47.3962	43.4876	39.6676	36.6957	33.9298	30.9646	28.5084	24.1542	22.5673	19.6336	16.5254	14.4407	12.2639	10.0415	7.75858	-2.4223	-2.48647	-2.43079	-2.20037	-2.01456	-1.37175	0.7225	1.36424	3.62863	8.06174
468	-2.36666	-2.8005	-2.52957	-2.30703	-2.42215	-2.2087	-2.58325	-2.31433	-1.56209	-1.23485	-1.51658	-0.15144	1.30352	4.37497	7.74879	14.5042	21.4199	30.7772	38.3338	44.2105	50.7653	53.1601	53.2959	49.4694	48.8065	45.4211	39.8466	36.3939	34.6683	29.5867	27.3024	25.1553	21.8013	19.0542	16.6499	12.5064	10.8445	8.76229	6.95775	-2.16994	-2.57575	-2.04563	-2.27257	-1.04067	-0.80984	-0.01026	2.83324	4.79609	8.83871
469	-2.18807	-2.97553	-2.47426	-2.13147	-2.74639	-2.30385	-2.52668	-2.13385	-2.02708	-1.65092	-0.69082	-0.26584	2.25386	4.14092	9.58987	16.59	21.8979	31.4657	39.1101	44.3168	50.1802	52.7127	52.4886	50.7615	47.6261	44.5388	38.7707	34.7906	33.8554	29.1971	26.5022	24.3025	19.8551	18.3023	15.1985	13.3272	10.4526	9.41408	7.09348	-2.71645	-1.9262	-2.98322	-2.20146	-1.53632	-0.49338	1.30618	2.37336	5.79258	9.76212
470	-2.63521	-2.7489	-2.24506	-2.34447	-2.01348	-2.40767	-2.35618	-1.78584	-2.12312	-1.86104	-0.83734	0.35372	1.94989	5.71298	9.83656	16.7356	23.5278	32.2995	40.8845	45.3753	49.8952	53.5917	51.7008	47.6734	46.3503	43.5236	41.6556	36.819	32.1809	27.9395	25.7053	22.6239	20.3409	17.5866	15.1294	12.632	10.7924	7.9459	7.38111	-2.44598	-1.87685	-2.15867	-2.13092	-1.33678	-0.45032	1.39787	3.55103	5.41821	12.7455
471	-2.05017	-2.33816	-2.40252	-2.34487	-2.57642	-2.15805	-2.16823	-1.81838	-2.05344	-1.71657	-0.85112	0.69943	2.91241	6.38718	11.7907	18.2006	24.8016	33.1731	41.1603	44.32	49.9336	52.3415	50.1681	47.4956	45.6962	41.0234	37.6957	32.8854	32.597	26.9027	25.0304	21.0943	18.3512	15.1188	13.3669	12.6937	9.90238	8.08894	6.44982	-2.2381	-2.05135	-1.75149	-1.83446	-0.98917	-1.05681	2.04531	3.59812	7.06191	14.546
472	-2.93058	-2.57064	-1.98219	-2.22214	-2.75077	-2.45727	-2.23162	-2.51122	-1.39912	-1.39263	-0.76061	0.44097	3.15306	6.90354	11.5182	19.0049	25.572	35.3088	43.7712	49.1812	50.2378	52.4527	48.191	48.4596	43.6837	39.2981	36.6157	33.3981	29.5946	29.6635	23.9911	20.009	18.3396	16.6067	13.5983	11.1633	9.52077	8.89393	6.30389	-1.7115	-2.05211	-1.44108	-1.72449	-0.66054	-0.06712	2.3794	3.87443	9.27904	17.076
473	-2.27542	-2.5715	-2.38841	-2.63316	-2.33058	-2.15367	-2.39637	-1.90908	-1.65992	-1.57223	-0.9158	0.95654	3.12661	8.17139	13.9347	19.905	28.8325	36.2228	43.261	48.4348	50.4877	52.9557	49.2264	44.1042	41.0552	40.3004	35.7971	31.5848	29.717	26.3745	23.6715	20.564	17.9917	16.1131	13.7295	11.0301	8.81064	7.6415	6.38563	-1.56912	-1.38917	-1.90632	-1.78139	-0.30849	-0.03851	2.11352	4.67797	11.1031	17.8012
474	-2.45033	-2.75244	-2.44832	-2.14454	-2.93328	-2.2781	-1.98097	-1.83163	-1.59949	-0.88304	-0.42015	1.78327	4.16643	8.31036	15.317	22.239	29.4476	37.8834	45.4084	47.9541	49.9053	49.5341	48.2191	44.4368	40.3304	37.3456	33.5691	33.1123	28.3096	24.9683	23.097	20.4012	18.7467	15.1388	13.3254	11.521	10.3805	7.92065	4.79458	-1.62349	-2.29319	-1.99663	-1.42921	-0.36332	1.07459	2.50684	5.50311	10.4425	20.8073
475	-2.57333	-2.38632	-2.21134	-2.81187	-2.15238	-2.63095	-2.21704	-1.80464	-1.89741	-0.95015	-0.10797	2.18745	5.66911	9.19573	15.2017	22.7496	31.4432	39.2492	47.251	47.993	49.2093	48.6706	46.9692	42.9076	41.359	36.4127	34.3733	30.1346	25.8997	24.6206	21.9289	19.126	16.1661	14.0563	11.6578	9.69674	8.0382	7.15775	5.07209	-1.64041	-1.74377	-1.42281	-0.40232	0.00899	1.36952	3.94163	6.19984	13.7773	25.2117
476	-2.39458	-2.44915	-2.45204	-2.15588	-2.39654	-2.33392	-2.45723	-1.68706	-1.49583	-1.28193	0.44115	3.14763	4.92449	10.3782	15.0972	25.232	31.6182	42.3343	46.4013	49.659	49.6931	48.9122	46.7287	46.5328	39.2772	35.6144	32.6888	29.0826	25.9585	23.6953	21.2206	19.2465	16.6552	14.525	12.5262	10.2678	7.8952	6.93452	5.57658	-1.68241	-2.88636	-1.59237	-1.14571	-0.46823	0.83273	4.74254	8.5788	15.4572	27.7741
477	-2.92929	-2.21212	-2.57539	-2.63242	-2.34175	-2.39979	-1.81583	-2.05789	-1.60153	-0.80922	0.05578	3.04668	5.90568	12.3993	18.072	25.0355	34.2165	42.7999	47.2221	48.5799	51.2292	46.1917	45.9322	42.4326	40.6971	35.9779	33.0162	28.7105	27.04	21.8988	20.7434	17.4874	16.0917	13.755	11.0643	8.83099	7.67	6.39912	5.29941	-1.82979	-2.12478	-2.01648	-1.33615	0.11478	2.04561	3.86157	9.85713	17.9491	32.2184
478	-2.45846	-2.57692	-2.86358	-2.05547	-2.18216	-2.22619	-1.71612	-2.34056	-1.31809	-0.84922	0.62382	3.27921	7.74674	12.8706	21.1287	26.2247	33.609	42.2133	45.5126	48.2115	49.1689	48.4539	46.0199	42.8511	37.9756	36.4071	32.8031	27.9251	25.4679	22.8411	21.273	16.5124	14.2248	12.9395	10.1514	8.03452	6.29723	5.99266	5.23797	-1.7772	-2.02845	-1.54827	-0.69834	0.26785	2.17331	5.36997	9.66998	20.5822	34.0373
479	-2.46732	-2.47018	-2.35652	-2.17327	-2.41307	-2.24182	-1.92006	-1.28982	-1.46868	0.0139	0.802	4.03417	7.06676	13.661	21.016	29.229	34.7684	43.2821	45.6074	48.4487	49.8592	46.8455	42.1317	40.8321	37.2354	33.6021	31.2424	29.6483	25.1026	20.1034	19.3614	17.1536	14.3088	13.2779	10.1574	8.03794	6.71071	6.30971	5.54799	-1.5339	-2.13476	-1.73121	-0.52836	0.6033	2.81619	5.96573	12.2498	22.7682	38.4884
480	-2.53385	-2.43075	-2.37911	-2.2366	-2.01957	-2.02642	-2.12896	-1.66971	-1.35117	-0.42993	1.21446	4.76825	8.12236	15.2485	21.9462	31.375	36.9932	44.6561	48.274	48.5425	49.676	44.4415	40.9365	40.6711	36.9838	33.9401	30.7457	26.3876	23.9198	22.2572	19.6034	16.0373	13.2118	10.7043	9.03393	7.8108	7.21624	5.1925	3.55597	-1.4211	-1.70389	-1.76254	-0.40346	1.30058	3.19528	7.07221	13.9068	25.7634	45.0129
481	-2.46593	-2.37313	-2.42097	-2.34082	-2.41534	-2.06982	-2.07276	-1.9735	-1.01786	0.18788	2.49404	5.18465	9.96304	16.1296	22.6835	32.0619	38.4484	45.6129	47.7457	50.4153	48.0384	44.812	42.7686	40.279	35.1268	32.4066	29.0508	26.6189	24.1777	20.4983	19.0332	16.4581	12.6777	11.8564	10.0565	7.62388	5.84414	4.98408	3.48732	-2.18176	-1.60475	-1.68996	-0.4449	1.32567	4.98768	7.56482	16.9858	30.3007	49.9064
482	-2.49492	-2.2961	-2.45332	-2.2943	-2.45356	-2.05353	-1.9091	-1.59637	-1.06364	-0.32212	2.30363	5.73463	10.3894	16.9589	25.8697	32.9156	40.7865	45.7017	46.6431	49.5245	47.5224	44.4821	42.11	38.6729	34.2451	32.0122	29.7559	26.1035	22.3984	20.1	18.2292	16.4285	13.8768	10.6716	9.7014	7.37855	5.92457	4.77176	3.74351	-2.13846	-1.6708	-1.04546	-0.15559	1.4069	4.28156	8.84194	18.6959	32.9149	52.6574
483	-2.55293	-2.42076	-2.34468	-2.62334	-2.45133	-2.35512	-1.83103	-1.78502	-0.63453	0.48431	3.24414	6.77299	11.7898	18.9478	26.3146	34.2845	41.8081	45.3223	47.6066	48.2321	47.3595	44.1102	40.4105	37.0108	34.088	31.3991	27.8079	25.6772	23.1124	20.8534	17.2814	14.5014	13.1287	10.3828	8.7143	7.18484	6.3029	5.11938	4.37127	-1.83439	-1.57331	-1.09068	0.13951	2.367	4.62539	11.7592	22.168	37.1821	59.5441
484	-2.29609	-2.38775	-2.47508	-2.4824	-2.29604	-1.91493	-1.95874	-1.50854	-0.37201	0.8356	3.19321	7.85865	12.8884	20.3959	27.7247	34.9417	41.2101	47.6041	47.9044	47.4087	46.3592	44.0275	40.8443	36.9652	33.6977	30.9764	28.0857	24.4336	22.4236	18.6179	17.4416	13.799	12.6668	10.5755	8.6776	6.5793	6.05665	4.35195	3.62962	-1.71808	-1.83442	-0.69876	0.70917	2.25581	6.14416	12.2657	25.3804	43.4544	64.007
485	-2.52452	-2.54643	-2.46362	-2.20769	-2.34934	-2.16108	-2.04049	-1.42895	0.00438	0.96706	4.26527	8.6086	13.6881	21.6964	28.9062	37.3093	43.3498	48.2803	49.3957	47.7326	45.39	43.1062	39.3451	35.9633	32.9855	28.2407	26.6663	23.675	21.1131	17.9602	15.4383	14.244	11.2021	9.57263	7.50474	7.00739	5.41518	4.12136	3.85397	-2.02174	-1.38411	-0.34429	0.59533	3.00159	6.80352	15.6049	29.2721	47.255	71.6114
486	-2.492	-2.52017	-2.41027	-2.49536	-2.27709	-1.97966	-1.88982	-0.98835	-0.03949	1.36211	4.62428	9.49523	14.895	23.572	30.8445	37.5929	43.8497	45.3587	47.311	48.2345	44.0944	40.8268	39.37	35.4071	31.4753	28.8078	25.4425	23.4204	21.0569	17.6992	15.6213	12.7923	10.9097	8.84913	8.51023	6.43169	5.14161	3.9715	3.23071	-1.89066	-1.46122	-0.25906	1.14461	3.61366	8.38952	17.1496	32.4928	53.8291	76.9964
487	-2.49107	-2.43608	-2.31911	-2.45834	-2.14788	-1.86376	-1.666	-1.19289	-0.39496	2.23042	5.667	10.4438	16.6859	23.4276	30.9408	39.0698	44.6222	46.8143	48.0631	45.4055	44.6645	41.5912	36.997	35.3067	30.2272	28.3406	26.4602	23.0484	19.0234	17.2409	15.1078	12.6066	10.7908	9.40964	7.52378	6.15427	5.12849	3.75817	3.23884	-1.66103	-1.30086	-0.1393	1.56123	3.99055	9.27542	19.9784	35.3404	55.7684	83.0062
488	-2.4849	-2.57112	-2.57193	-2.5115	-1.95811	-1.88948	-1.90776	-1.21114	0.18186	2.45591	6.32039	11.1001	17.6861	25.4747	33.634	40.722	45.5997	47.1174	48.4446	44.8177	42.0222	39.5906	36.1838	33.2287	30.1481	27.2937	24.7268	22.2905	19.6173	15.9731	14.2035	11.9367	10.1348	9.01241	7.04808	6.02837	4.23124	3.58736	2.35961	-1.26857	-1.32641	-0.15777	2.11495	5.33166	11.4356	22.4512	38.4199	60.9432	89.51
489	-2.34707	-2.31706	-2.47684	-2.37845	-2.289	-1.88724	-1.29956	-0.91691	0.41323	2.51528	6.63273	12.4466	20.0703	27.3652	35.1181	40.607	45.1119	48.8799	46.7623	46.1365	42.176	39.1014	36.5719	33.1381	30.7465	26.6075	24.6615	20.7874	19.5721	16.5812	13.9908	11.5755	10.0816	8.44028	6.59179	5.393	4.44268	3.53894	2.50981	-1.56232	-0.8334	0.28446	1.50124	5.91033	12.1934	24.857	42.0388	65.7898	94.4049
490	-2.49816	-2.69179	-2.46211	-2.49642	-2.17126	-2.07102	-1.15046	-0.73981	0.9093	3.64137	7.67724	13.6942	19.7652	28.1119	35.7435	42.7367	46.8067	48.5556	47.361	45.6979	41.2797	38.114	35.6184	32.7452	29.6522	25.7777	24.2407	21.2687	19.3768	17.3134	14.2385	11.0447	9.65835	8.1675	6.90539	5.37195	4.53006	2.8852	2.64314	-1.46636	-0.84948	0.63651	2.98864	7.07804	14.3185	30.2642	48.4679	73.2008	100.988
491	-2.65776	-2.55337	-2.58963	-2.28144	-2.25081	-2.3113	-1.3287	-0.34129	1.3807	4.44205	9.23254	15.5187	23.1186	30.8132	38.4741	44.2607	47.0472	48.1325	47.6052	44.6151	42.9047	38.5055	35.9554	31.4599	28.1647	27.0038	23.1907	19.9247	17.855	15.2495	13.0911	10.675	8.81221	7.78634	6.71949	5.01227	4.52867	3.09958	2.94871	-1.57116	-0.82468	1.22251	3.49129	8.14384	17.7959	32.3238	53.3143	79.8531	109.548
492	-2.43743	-2.10343	-2.50857	-2.6552	-2.18476	-1.65919	-1.025	0.18332	1.42569	5.19941	10.0812	16.4285	24.2419	31.0702	38.5379	44.8852	45.7205	49.0822	47.3939	45.1928	42.0907	36.8469	33.5125	30.5065	28.2141	25.2215	22.8206	20.4614	17.0038	15.0939	12.621	10.7915	9.12262	7.72673	6.12084	4.52001	4.21649	3.68866	2.84447	-1.03199	-0.26245	0.8637	4.25966	9.96493	19.0331	35.5566	56.8964	83.4161	114.886
493	-2.45215	-2.21374	-2.25976	-1.93752	-1.93133	-1.57905	-0.77945	0.25829	2.56173	6.36654	11.1016	17.6735	25.3553	34.2233	40.1431	44.7326	47.8524	48.2146	45.6826	43.0229	40.7324	37.5187	33.0549	30.4646	26.7336	24.6771	23.0828	19.6414	16.0553	14.5058	12.5217	10.533	9.10693	7.482	6.15043	4.91532	4.005	2.77269	2.58152	-1.15028	0.10632	1.3459	4.62041	12.1045	23.6504	39.7477	62.979	89.8412	121.168
494	-2.7344	-2.17325	-2.34116	-1.94467	-2.34575	-1.69664	-1.08373	0.80181	2.81762	7.52392	12.5329	18.6127	27.4527	35.7781	42.5664	45.3984	49.0419	48.0111	44.8967	43.7391	39.8605	36.9849	34.3949	30.1029	27.1224	24.9968	21.2705	18.5356	16.37	14.6193	12.5366	10.2409	8.51964	7.13912	5.46832	5.23146	3.64906	2.93982	2.6178	-0.80133	-0.00069952	2.0583	5.00278	12.4297	24.8736	44.8572	69.4545	97.0493	125.922
495	-2.54877	-2.73953	-2.40323	-2.26032	-1.94782	-1.73154	-0.7421	1.15637	3.01326	8.04506	14.8344	20.4912	28.8723	36.1679	42.4713	47.2752	48.361	47.5855	42.8518	42.9653	39.2349	36.5156	33.3788	31.6714	26.401	24.1028	21.3598	19.2172	16.6565	14.7852	12.4054	9.76423	9.19718	6.9363	5.84353	4.69147	3.43881	2.37506	1.68833	-0.80456	-0.1432	2.51611	6.58463	14.2764	27.8263	46.9088	72.2039	101.572	128.312
496	-2.33016	-2.27323	-2.1705	-1.96689	-1.65202	-1.1248	-0.37793	1.59717	4.37392	8.88828	14.9414	23.1773	31.0944	38.4183	44.317	48.3418	50.2998	49.6185	46.1112	41.6729	39.4563	35.75	32.0222	30.1281	27.4725	23.9889	21.6529	18.5392	17.0934	13.689	12.1685	9.1117	8.04795	6.61266	5.65657	5.29091	3.13487	2.40999	2.23704	-0.66154	1.25824	2.7499	8.21242	16.4753	30.5302	50.4478	77.2818	105.418	135.415
497	-2.63893	-2.57924	-2.69179	-1.83028	-1.73005	-1.93034	-0.38962	2.24811	5.76258	10.0797	15.9902	24.9524	33.3854	38.532	46.1377	46.5108	49.2169	47.1284	45.8556	42.0046	39.1925	36.6674	33.0774	30.1528	26.863	23.4034	21.9736	18.7729	15.5094	13.432	11.8747	9.86074	7.60108	6.70198	5.05187	3.31531	3.26743	3.12759	2.00029	-0.29312	0.51389	3.52993	9.0327	18.4812	32.6057	55.5481	80.3493	109.343	135.807
498	-2.74725	-2.35053	-1.63922	-2.02151	-1.5714	-0.85028	0.07184	2.89511	7.177	11.181	18.7658	27.1943	36.1877	43.2054	49.0663	51.1531	49.0919	48.5211	45.5449	41.3517	39.2951	36.9338	34.0173	28.5704	27.1982	23.7979	19.8775	18.2229	17.07	13.6222	11.5637	9.70261	8.31821	6.72284	5.72413	4.76969	3.53874	2.62765	1.57883	-0.72266	0.61659	4.09255	11.8666	22.5187	36.9542	60.1023	90.3418	117.493	144.729
499	-2.34132	-2.45746	-2.75001	-2.45563	-1.77462	-0.72351	1.06613	3.41761	8.1004	12.7026	20.8733	30.0056	34.7828	43.9445	48.4039	50.6469	51.031	48.7141	43.7156	43.4691	40.5209	35.4774	33.8881	29.5275	27.5569	23.8069	20.7563	17.689	14.5387	14.5981	11.9253	9.36591	8.27398	7.11949	5.11443	2.99629	2.38406	1.60276	1.85105	0.66944	1.43363	6.34262	12.5156	23.7677	42.0194	64.2985	93.9313	119.484	149.578
500	-2.08902	-2.44954	-2.45194	-2.39017	-1.07241	-0.33714	1.497	4.4545	8.51595	14.1621	22.0424	30.2687	38.5743	44.9863	50.7623	51.2646	51.1222	45.7142	44.2812	43.0805	36.7384	34.0277	33.2053	28.2874	24.7454	22.7029	20.4232	17.327	14.8241	13.1945	11.7162	8.47425	8.55955	5.85623	5.53792	4.03841	2.71554	2.81606	1.95965	0.27781	2.87046	6.68851	13.4561	26.8958	45.3004	71.235	99.8009	128.266	151.498
501	-2.44397	-2.75675	-2.06306	-2.19332	-1.10871	0.26109	1.48918	4.13262	9.17105	16.0586	24.402	32.4046	43.8986	44.509	51.9445	50.5864	50.4896	46.666	45.2161	42.3837	37.021	34.9582	33.6786	29.0838	26.8067	22.142	20.7613	15.3631	14.6721	12.143	11.5169	9.65084	6.88567	6.13769	4.25961	3.89558	2.7116	2.95232	1.80765	0.54569	2.38828	6.66504	15.5183	29.9168	50.2501	76.5954	103.462	132.882	157.24
502	-2.03523	-2.2933	-1.43766	-2.30263	-1.07805	-0.48514	1.83822	6.23155	11.1238	18.3681	25.4595	35.911	43.6803	47.9989	51.0862	54.1379	50.4667	47.4566	43.9928	40.4737	38.9058	35.204	32.6487	27.7924	24.6354	21.0824	20.0255	15.7768	15.2248	12.4984	9.62523	10.1188	7.84337	5.6678	5.10611	3.89925	2.20449	3.19475	2.06338	0.92867	3.18204	9.27533	15.9209	32.9246	51.3748	78.9412	106.764	136.626	154.684
503	-2.28507	-2.8909	-2.29069	-1.6865	-1.16203	0.33444	2.92018	6.40459	12.1017	19.5348	27.0996	36.4866	42.7117	52.4671	53.2171	54.0634	51.8452	46.218	44.5251	41.4543	36.5303	35.8821	30.1458	28.0443	25.4959	22.9054	19.0787	17.5938	14.1494	12.5309	10.2834	8.35648	7.40659	5.95108	5.00515	3.88148	3.55164	2.78088	2.21149	1.79361	3.44366	10.0977	19.0178	35.5632	58.4413	86.9411	114.715	140.702	157.616
504	-2.22494	-2.35739	-1.75068	-1.55558	-0.41785	1.34671	3.12408	6.47638	14.1127	21.4954	31.1956	41.1702	45.1665	52.0111	53.7072	55.3505	53.0148	48.6581	44.1437	40.8847	38.1782	34.3548	30.5794	29.2475	24.1177	20.2821	20.0756	16.0891	13.6285	11.5388	10.579	7.9158	7.07778	5.86656	4.24663	3.52025	2.25703	2.55041	1.9452	0.98462	4.0521	10.1701	21.0067	40.3176	64.0685	90.8219	115.043	146.203	162.404
505	-2.15423	-1.9443	-1.79838	-1.49179	-0.39247	0.87229	4.72205	9.67906	15.7556	23.5924	31.63	42.9421	45.8758	53.3942	53.7727	53.942	50.9534	46.4124	46.1919	41.3471	35.7059	34.1776	29.6235	28.6762	24.5932	21.816	19.6366	16.4463	14.3432	13.1917	10.2132	9.36844	6.6403	6.4112	3.82685	3.57237	2.34359	1.94858	2.00848	1.45565	5.452	14.3413	23.9777	44.5785	66.9465	95.1989	122.037	149.716	160.692
506	-2.08869	-1.8862	-2.48877	-1.3178	-0.20764	1.71896	4.91227	10.1486	16.958	23.8713	33.8572	44.7197	48.4877	52.6669	56.8951	54.0538	49.2648	48.2394	45.7091	41.446	37.1626	33.878	30.383	26.4027	25.0642	21.4682	18.22	16.7683	13.4248	12.0271	10.7395	8.13186	7.91688	4.87636	4.21929	3.99341	3.20278	2.47685	1.7869	2.51079	6.45355	15.4391	28.4047	50.5778	72.8752	98.2708	129.691	152.276	164.883
507	-2.08748	-2.02276	-1.62987	-0.83626	0.28933	2.20368	7.02658	11.8029	18.515	27.3108	38.3298	44.9399	51.814	54.7955	55.4752	53.4411	52.1233	49.6273	44.7707	40.9413	36.6885	33.1467	29.5642	28.6618	23.9879	21.4418	18.4221	17.2522	14.3222	12.1878	9.50333	7.18265	6.53898	5.25566	4.38797	3.75682	4.48381	2.79697	2.98244	2.56798	7.05102	15.9985	33.4468	55.2671	79.5064	104.972	134.971	155.715	165.041
508	-2.17319	-1.71707	-1.11305	-1.51808	0.72118	3.09509	6.87635	12.1594	20.2726	28.5764	39.5663	47.0356	54.4103	55.0291	58.2242	54.5769	51.0614	48.938	46.8854	39.3277	36.8852	34.3084	30.6698	28.7676	23.4209	21.0731	19.2658	14.8521	13.7197	11.3609	9.01206	7.64146	7.21175	5.29705	3.94721	3.10568	2.45412	3.30125	2.73328	2.60586	8.29494	19.2827	35.6805	58.931	84.6552	113.481	139.835	154.829	163.838
509	-2.17519	-2.23874	-1.72442	-0.34318	1.14348	3.97911	7.58131	15.195	23.6357	31.9782	42.711	50.6001	57.9644	55.7301	57.2453	55.1956	50.936	50.145	44.9753	39.5084	37.341	34.734	30.1187	27.4727	23.5741	21.6692	19.3355	16.5022	14.251	10.8558	9.09993	8.18785	6.5184	4.69737	4.0826	3.72294	3.85591	2.83834	2.27114	3.90825	10.3641	21.045	39.13	58.9161	87.6312	118.046	139.913	158.374	168.043
510	-2.25998	-1.88798	-1.447	-0.02578	2.02346	4.42633	9.87087	17.4363	25.6246	34.3589	46.2635	51.6419	55.2281	59.4558	59.445	56.2148	54.0919	49.9334	44.2651	38.7959	36.7354	33.5675	31.9528	28.1252	22.9758	21.335	19.1059	15.7972	13.7462	10.9909	9.07729	7.84773	6.27429	4.79954	3.90053	3.4948	3.19201	2.59504	2.05163	4.72126	11.6314	25.6648	43.8568	65.5589	95.2768	124.617	147.035	158.372	167.864
511	-2.44699	-2.20219	-1.58075	-0.66439	1.63383	5.42929	11.4404	19.2781	28.388	39.0698	44.4001	54.4284	60.3954	60.1758	60.4518	56.506	53.8091	47.0881	45.5645	40.198	37.6634	32.8913	30.8571	27.2215	23.045	21.6457	16.6264	16.0377	13.5109	11.6786	9.16543	7.17885	5.74957	4.48612	4.51542	3.82792	2.77532	2.27023	1.74024	7.2392	13.2855	26.4736	49.1703	72.3343	100.907	130.76	150.097	164.043	166.869
512	-2.32558	-1.51401	-1.10749	0.26322	2.20572	7.09055	13.2538	20.5626	30.7746	38.8257	48.3883	56.8109	59.5832	61.4328	58.7373	56.5098	54.4117	47.2293	46.4787	40.4122	37.2032	35.6457	30.779	27.1393	21.6808	21.0934	17.3203	14.2748	12.6764	10.8667	9.69081	7.93374	6.23194	4.25853	3.9872	4.39096	2.51844	2.86478	2.55005	7.74039	14.9978	29.6483	52.2459	78.7287	105.713	132.719	155.475	163.608	167.304
513	-2.75464	-2.1245	-1.14934	0.74106	3.43839	8.72976	15.3398	21.7368	31.7059	42.3483	51.9273	57.4352	58.808	60.2854	59.5138	54.4237	53.826	48.6164	42.8821	42.1537	38.2289	33.5751	30.5975	27.4096	22.5173	20.536	17.8385	15.3454	12.5637	10.371	9.226	6.98721	5.37923	4.22264	3.91988	3.88311	3.01036	2.34951	1.50887	8.73374	19.5737	34.1459	56.0106	83.2501	110.891	137.905	152.311	164.017	165.317
514	-2.06349	-1.24188	-0.69503	1.15293	3.71531	8.55197	16.2971	24.7291	34.1838	44.9359	53.716	59.0932	62.9913	62.78	59.4979	56.4464	55.1972	48.8608	44.7762	41.4205	37.7713	33.3448	30.2074	26.6374	24.2599	20.5713	17.5945	14.4216	13.5933	10.2222	7.77361	6.61426	6.85241	4.51131	4.24577	2.79222	3.67446	2.07601	1.1243	11.3617	21.7859	39.0794	61.8864	89.6111	116.745	140.636	158.604	169.19	163.285
515	-2.06663	-1.06973	-0.21811	2.49117	5.03953	10.1527	17.8292	28.0602	36.9549	49.2181	56.1533	59.9449	64.8792	64.6609	61.2062	55.9345	54.9862	49.9999	45.8287	40.9244	35.6958	34.2203	31.4936	26.8691	24.1926	19.6222	16.9905	16.0547	13.8554	11.176	9.45859	5.81807	6.27462	5.25352	4.25562	3.00744	4.06877	2.48987	1.38165	12.8031	26.3319	42.5126	63.7749	92.5775	119.84	145.339	159.293	167.316	162.093
516	-1.88278	-1.34168	0.40208	2.43135	6.00386	12.0296	20.8644	30.6457	38.5285	51.3968	60.6666	66.6307	64.6972	64.0314	62.1701	58.9745	53.5628	49.2998	41.6959	41.8981	36.1859	32.086	28.3944	27.5255	24.0376	19.3607	17.9876	14.7053	12.6019	9.60892	9.05166	7.10979	6.25662	4.07362	4.22569	4.53816	3.22609	2.12071	1.09193	13.6748	29.3832	47.3479	73.2281	100.985	128.699	149.877	165.027	166.632	159.305
517	-1.97827	-1.38847	0.97672	3.01309	8.63094	14.3952	23.286	33.7181	44.1474	57.1077	62.3229	67.4003	70.2396	67.6576	62.9601	59.3127	54.3766	51.6352	44.7265	41.348	37.7264	34.7468	31.8497	26.0308	22.6877	19.9716	16.366	14.567	12.1045	10.2492	8.84373	6.95978	6.67041	5.70023	4.92981	5.15778	3.85232	2.75296	2.34352	17.2091	30.6694	52.3834	78.5155	105.648	130.448	148.1	161.803	167.044	159.796
518	-1.495	-0.63335	0.88949	4.96285	8.40288	16.1587	28.0967	36.5407	49.4288	57.3207	62.0876	68.2931	70.4776	69.5981	62.4974	59.1433	55.0777	51.0245	46.6008	40.2963	38.4572	33.0122	30.9634	27.1406	23.3188	19.1727	17.0333	14.2902	12.653	11.176	8.033	6.60974	6.06617	4.48157	4.7152	3.95669	3.55821	2.80933	1.0475	19.7724	36.1657	57.3507	84.034	113.353	135.271	157.114	165.465	171.534	160.466
519	-1.2792	0.10761	1.78286	4.63097	9.72262	17.7927	28.0665	41.2334	51.3169	60.4484	68.2892	69.3717	70.8327	66.7235	62.6365	58.9938	53.6921	52.8912	47.0742	42.9371	38.1954	33.0567	31.0983	26.0413	22.867	19.5096	16.9796	14.9684	11.6518	10.8997	9.59795	7.03649	5.92176	5.23821	4.13775	4.47766	3.0225	1.94767	2.48518	21.7177	39.3416	61.839	88.7359	119.034	138.956	155.12	167.704	162.767	159.462
520	-0.90577	-0.36805	1.77401	5.32122	12.1719	19.824	30.1178	41.8744	53.2687	64.1021	70.4762	72.5127	69.8292	66.1215	65.9065	59.8118	55.1165	50.9101	46.649	42.7653	37.671	32.7869	30.3697	27.6971	23.0143	20.6113	16.4725	13.8837	13.2036	9.96074	8.87504	6.64777	6.05034	5.59737	4.45865	3.4582	3.88093	2.33917	2.15362	24.8164	44.089	67.4675	95.5761	121.091	144.823	160.218	165.035	162.748	156.058
521	-1.40494	0.28857	3.29934	7.14408	13.6175	23.9764	33.4521	46.4745	56.3691	65.4127	70.1703	73.1861	71.9619	68.5497	66.1467	61.6578	54.2174	49.8374	46.309	42.5919	37.9729	34.8863	28.8142	27.3754	22.1712	20.114	16.6499	13.8025	12.663	10.5273	7.24429	7.30079	5.44668	5.03261	4.35046	3.34156	2.78009	2.17871	2.46343	27.5428	48.6334	71.6672	96.8766	127.452	148.219	161.868	165.848	163.959	153.317
522	-1.15515	0.57018	3.05155	7.73816	14.6808	25.8147	36.8309	51.5189	58.9524	67.7979	75.4431	76.3093	73.7032	70.8105	66.9888	60.6529	54.1367	51.4379	45.5243	40.5435	39.5108	33.3112	29.8648	25.8931	23.1759	19.3385	17.1646	15.2562	12.6567	10.273	7.31582	6.92303	6.5481	5.95762	4.55886	3.58838	2.55952	2.64773	2.32308	32.0554	53.4798	77.8694	103.489	131.252	148.454	161.839	164.597	158.321	147.041
523	-0.24424	1.03586	4.7596	9.75394	17.1612	27.2449	39.4845	52.6236	63.5453	71.5766	75.7697	76.3211	76.1403	72.7397	65.7879	62.8366	58.2502	51.708	45.8138	44.2647	39.3989	34.0846	31.168	26.2394	23.5436	20.2121	16.9666	14.1394	13.7407	11.1537	9.22131	5.72621	5.29748	6.27891	4.69666	3.52121	3.11474	2.50499	2.76223	32.2435	57.595	81.1162	107.123	133.453	151.342	162.349	160.671	153.146	143.29
524	-0.27261	1.96866	5.56718	11.4914	19.7776	31.3792	44.7419	57.926	68.1302	74.8183	79.4754	83.3226	78.7153	73.0333	70.3473	62.5592	58.5383	55.1364	48.7564	42.6263	40.2222	35.453	31.0857	27.0566	21.9635	20.9733	17.3433	15.1883	13.1444	11.1017	9.09778	7.25022	7.1305	5.32764	5.09971	4.52803	3.40814	2.81537	1.88651	38.7898	60.428	87.9953	113.82	137.722	152.807	159.976	158.687	150.703	142.364
525	-0.04615	3.50312	6.1912	14.1346	24.4088	35.6594	48.4027	63.5347	74.1119	81.0908	83.9499	82.508	78.3657	77.9873	70.9387	64.6498	60.6317	53.8455	49.9055	45.1515	38.9749	36.4669	31.8414	26.2039	23.5825	20.2657	17.3052	15.114	12.2116	10.8183	8.64009	7.71289	6.37583	6.13699	3.74943	4.15098	4.35189	2.62023	2.65635	42.1471	64.9837	92.2831	114.032	140.478	152.981	157.065	158.786	149.937	135.957
526	1.04057	4.31354	8.08514	16.0568	26.2126	39.5338	54.9267	68.1428	76.5776	82.9119	85.0708	86.7506	82.9101	77.3901	72.0687	65.1996	59.8413	55.6245	51.2031	44.2595	42.089	37.6903	33.0126	28.3191	25.361	20.1745	17.1734	14.7501	13.0644	10.4772	9.66651	7.78478	6.79931	5.17033	5.71964	3.79649	3.72451	3.11425	2.43711	47.7856	68.5724	93.5205	121.704	140.832	155.802	157.803	156.406	147.608	132.952
527	1.66322	4.28691	10.1427	18.0922	29.8036	42.6701	56.4369	71.1917	81.6128	87.1172	92.1403	88.3483	82.1052	75.9364	74.9606	67.699	62.0983	56.5436	51.6716	46.8864	41.2269	36.6442	31.6451	28.3529	24.1951	22.441	17.4774	14.9507	12.5918	11.1696	9.31479	7.48844	6.9213	5.51159	6.19764	4.74165	4.19227	2.62265	1.94575	48.1074	72.694	98.9772	119.591	142.502	154.001	156.4	150.493	140.588	129.561
528	2.11735	5.03296	10.236	20.8798	32.3766	48.2375	61.2904	77.3907	84.7592	89.9915	90.0105	90.6891	85.0383	78.4526	75.3667	66.7303	61.6222	55.6883	50.4753	45.5825	41.6707	35.9111	32.5121	28.2798	24.1394	21.4353	18.3274	15.9721	12.8065	9.89589	7.90023	8.41392	6.59719	6.38816	5.36662	4.9851	3.21708	2.62597	2.19291	51.2385	74.8882	102.325	127.893	143.721	151.736	156.612	148.436	140.974	127.744
529	2.44268	6.5323	13.285	23.3805	36.0863	51.8524	66.2241	79.49	86.7341	92.7676	92.7663	90.3029	84.7458	76.6038	72.494	66.9158	61.6407	56.9305	52.2564	45.6891	41.9737	36.9055	31.5887	27.8742	24.1225	21.216	17.2256	14.9713	13.3378	11.5856	9.30475	8.14583	7.13507	6.56878	4.94017	4.68115	3.82051	3.59432	2.26065	53.911	80.8291	105.294	127.602	141.744	151.329	156.637	142.768	133.498	122.856
530	2.92053	8.24492	15.9943	26.6473	39.6235	54.2048	69.7871	80.8917	89.644	93.5791	92.0647	91.0799	85.1399	78.2938	73.3829	66.9951	61.4516	56.1531	50.8377	46.6065	40.6467	36.9853	33.2598	28.1975	25.0413	20.8964	17.1027	15.1199	12.3811	11.2494	9.43793	8.35993	6.98447	6.05158	5.37976	4.24328	3.83879	2.71771	2.01716	58.0775	84.5541	106.787	127.66	142.845	149.963	148.017	140.251	129.837	119.98
531	4.25978	8.79238	17.9248	28.5193	43.0087	58.5226	73.0966	87.1822	92.7177	95.1144	97.3764	92.2886	89.5309	80.333	73.1414	68.1442	61.5174	57.3248	52.1073	46.1346	41.6035	36.9792	33.2773	29.0561	23.9668	21.1481	18.2248	15.1701	12.5829	10.4912	9.78741	8.38067	7.1091	6.43546	5.23088	5.07586	3.80566	2.00375	1.99025	61.4599	84.7439	111.377	129.334	144.484	146.039	144.267	135.794	126.465	113.818
532	4.64983	10.8756	20.2022	30.9925	47.1867	61.3751	79.2556	90.5205	95.6925	99.6187	97.1145	94.2472	88.8552	80.8204	75.4967	68.3577	62.6763	58.4241	51.1959	47.9522	41.1141	37.033	31.4217	27.358	24.8146	20.9591	17.396	15.5077	12.5853	10.7227	9.51779	8.78931	7.42159	6.36246	4.83084	4.69209	4.04606	2.95997	2.23412	64.2401	88.4221	109.531	128.413	139.137	141.925	137.263	129.864	117.431	108.788
533	6.70256	12.375	22.546	35.6644	52.0046	69.1521	83.831	95.7823	100.56	101.74	95.9959	96.4767	89.5973	82.2555	74.8338	72.0272	65.4536	58.2615	53.8918	47.484	43.6094	38.1178	31.0062	27.7007	24.8477	21.3545	18.1992	16.1349	12.8262	10.6215	9.54554	8.37299	7.80834	6.70026	5.59743	5.51962	4.14838	3.54029	2.30233	66.4988	87.8373	108.798	127.017	134.906	135.935	131.679	125.483	111.28	102.281
534	7.78848	15.2792	25.9712	40.2514	58.0836	72.522	88.8872	99.575	104.467	107.025	103.431	98.1048	93.0468	82.8944	77.3291	71.0833	65.4301	59.4375	54.903	49.3056	43.3116	38.6617	33.6303	29.0818	25.295	20.1555	18.5848	15.1081	13.8142	11.0626	9.95715	8.70893	7.80736	6.82828	5.76596	4.90831	3.73071	3.28465	2.18305	66.4539	88.3009	107.73	124.773	133.609	130.866	127.157	117.65	109.772	97.6617
535	9.2604	16.7036	29.6976	44.4819	63.4625	78.3744	93.5353	103.542	109.207	108.112	106.026	97.8454	91.5778	85.5925	80.1277	69.7018	65.7872	60.4609	56.6143	50.8383	43.7465	37.9103	33.5534	29.1135	24.3303	21.7051	18.3804	15.561	13.5974	10.9421	9.81954	8.96671	9.24259	7.1738	5.91499	5.19784	3.20566	2.95516	2.01686	66.8121	89.792	110.663	127.24	132.17	126.508	123.997	114.996	102.792	96.712
536	10.2854	20.1913	33.7959	47.7351	68.2163	82.9189	99.417	105.712	110.207	109.443	105.421	99.2268	94.9449	86.2318	79.3563	74.672	67.3749	62.701	53.614	50.7444	44.7257	39.4185	34.1845	28.2759	25.9975	21.1491	18.6812	16.2002	14.419	11.1848	10.4804	9.42	8.48616	7.81231	6.0483	4.94144	3.7426	3.71877	2.77269	69.6028	93.521	107.083	123.133	125.532	122.448	115.744	105.076	96.6275	90.2489
537	11.3956	23.3899	38.9916	53.7411	73.3799	88.6847	103.548	109.946	114.049	113.22	108.958	100.971	96.1653	90.2443	79.4532	74.9119	67.7356	63.3085	56.7531	50.1132	44.2508	40.0929	33.3575	29.378	25.1554	21.3298	19.1801	16.6249	13.5017	12.4116	10.5635	9.40538	7.98036	6.82966	5.46251	5.5751	4.14775	2.95515	2.26116	72.6901	92.4762	105.679	114.259	119.571	114.628	109.769	101.844	90.8933	82.8309
538	15.5637	24.3936	41.8291	58.2472	78.7574	94.3793	110.957	115.239	118.236	116.195	109.369	104.7	96.6862	91.1548	83.0428	76.4218	70.4081	64.4908	57.0373	51.5373	43.8534	38.4132	34.977	29.2922	26.849	23.965	19.8348	15.7309	13.1022	11.8305	10.4171	10.2081	8.69293	7.38147	6.65817	4.53909	3.82872	3.38312	2.28788	71.5807	88.4892	105.262	112.006	112.033	107.86	99.8046	91.6114	83.8538	77.7907
539	15.4808	29.2284	44.3629	62.8196	83.8859	98.9218	112.884	120.652	120.713	120.234	112.408	107.059	97.1315	90.6606	86.4028	79.3366	71.0808	67.0639	58.2478	51.1498	45.447	40.3522	34.2711	30.612	25.7838	23.0847	20.1997	17.0283	13.5696	12.1585	12.5029	9.32309	9.98666	8.00554	7.06725	5.28173	4.76175	3.18879	2.82235	69.8104	86.6552	99.7479	105.209	109.755	100.883	96.3984	88.0079	82.3172	74.2724
540	19.6416	33.0486	49.0885	68.4315	92.3491	103.711	117.498	125.155	125.066	121.803	118.499	107.453	99.6004	93.9593	86.261	80.8432	72.8282	63.6384	58.6004	53.3456	44.6844	40.4688	33.7472	31.734	26.7556	22.9492	20.1832	16.3191	14.1206	13.2742	12.1845	10.1133	9.58797	8.31029	6.14826	4.87995	4.53736	3.92171	2.60596	70.1276	84.8816	96.9112	99.9286	103.454	97.8214	89.8458	80.6895	76.2444	68.8516
541	22.0538	36.6786	55.7003	77.7584	96.092	110.099	120.944	126.012	124.959	122.681	114.01	108.099	100.448	94.9105	86.4097	80.792	73.1273	66.5358	60.8782	55.1735	47.1706	40.088	36.6523	30.8981	27.391	24.4985	19.5694	16.4272	14.0077	13.5284	11.6197	11.3199	9.33007	7.99843	6.46767	6.47537	5.67426	3.79535	3.35472	69.5591	83.8963	93.0158	96.6921	95.0156	90.8808	83.9502	75.9652	71.0772	64.5968
542	24.9466	40.4613	59.9876	79.5337	101.078	113.067	124.077	130.067	129.395	126.558	118.548	108.439	103.033	94.4508	88.1633	81.9524	75.351	65.2959	59.2531	53.1572	47.5121	41.6776	36.0343	30.1793	27.2342	23.8728	20.0355	15.551	15.0278	12.796	12.3714	10.833	9.10976	8.0122	6.94884	5.71235	4.0279	3.8329	2.21129	68.0459	80.8635	90.5566	91.6356	89.0216	85.7722	77.1266	70.0704	66.1676	62.1214
543	29.0602	43.6744	64.9502	85.3889	104.57	119.56	129.012	132.899	130.08	125.219	115.783	109.098	102.428	96.5763	88.5669	78.7339	72.4829	67.2215	58.1352	52.4296	46.6017	41.0437	35.7049	31.7097	25.388	23.6253	18.7537	16.198	14.1424	13.9875	12.3694	10.5718	8.43004	7.23005	6.86604	5.44318	4.76987	3.73863	3.1616	67.5394	81.2478	85.1339	90.5328	84.9656	78.6179	72.6728	66.9211	62.8689	56.0611
544	29.9815	48.3327	68.6187	89.0285	109.349	122.659	129.538	130.464	132.419	122.527	117.87	109.58	102.466	94.9658	87.8838	81.3992	72.9482	67.3486	59.3997	53.2212	46.9208	40.5765	35.2458	31.8311	26.3651	22.8257	19.6996	15.8565	14.1988	13.0453	12.1075	10.1064	8.32682	8.03678	5.94635	5.68301	4.31477	4.33144	2.72152	65.3928	76.8469	81.8423	84.2617	78.7089	74.6595	68.165	59.5893	57.0878	53.9223
545	33.6552	52.5524	72.6709	91.3695	112.024	125.041	134.449	136.239	128.981	124.801	117.519	109.589	104.661	95.0622	86.3755	79.6287	72.823	66.2024	57.8431	51.9117	46.2204	39.9969	37.6527	28.8588	27.832	22.6506	19.3018	16.574	14.9908	13.3009	11.9702	11.2038	10.128	7.9544	6.3696	6.10164	4.09686	4.34748	2.9674	63.1672	73.8345	76.5196	77.7195	74.9735	69.5083	61.914	59.0162	53.3308	47.4857
546	37.4696	58.1848	79.9244	97.7098	117.08	131.134	134.04	134.242	132.61	124.499	115.39	107.153	103.471	92.9412	89.1497	78.1625	72.1956	64.6802	58.025	51.5353	46.1028	42.17	35.5466	31.3242	26.1605	22.1644	19.0852	16.5134	15.6723	13.5775	13.7604	11.1323	9.58922	8.07397	6.51966	5.28571	4.62224	2.24519	2.70688	60.5087	67.2962	71.6331	70.6651	68.7554	61.686	56.3755	51.4198	47.2215	44.3259
547	42.0525	62.0156	84.1955	105.965	120.861	131.072	134.817	133.506	129.45	121.289	115.907	110.284	101.87	94.2145	87.6556	80.4775	71.6726	66.6973	58.0799	52.5945	46.2983	40.3061	35.9202	30.7821	27.5523	22.7807	19.1203	17.326	15.0763	14.5419	12.1738	10.6866	9.67895	8.18598	7.39024	5.0913	4.45639	2.79544	2.56544	59.5385	64.2759	67.6911	66.6158	63.2264	56.0225	52.6632	47.9079	42.9603	39.8971
548	44.5807	62.987	84.4297	106.503	122.83	131.474	138.8	136.623	131.38	121.15	118.082	108.556	103.268	94.3458	84.8563	80.0329	70.2732	63.9071	59.6468	53.0273	43.8387	37.8598	34.8351	30.8183	25.8206	22.3422	19.5107	18.2284	15.9103	12.8645	12.9203	10.943	9.71227	7.9322	6.6015	5.92544	5.25886	4.14131	2.17768	56.8287	61.7156	62.7037	61.992	59.0416	52.0427	49.6144	45.6508	38.9464	37.1713
549	49.0906	70.8102	90.6978	108.469	123.278	131.639	139.786	136.393	131.8	124.566	118.2	107.71	103.296	95.2092	86.6097	76.5797	70.8833	65.3791	57.2275	52.2703	47.7793	40.7415	35.2546	30.445	24.9862	22.4724	19.9483	17.3467	15.6273	14.5021	13.0138	11.5396	9.31059	8.42181	6.43352	6.0389	3.58325	3.63303	2.79579	53.9812	59.4059	58.2542	57.0568	50.3346	47.6773	43.2196	39.4828	37.5666	33.4635
550	51.3446	75.0343	96.8929	113.526	129.284	138.659	137.197	134.149	131.83	124.14	115.486	108.044	101.451	96.5812	84.5754	76.3493	71.1534	63.2785	59.0542	53.5122	44.8166	41.758	33.2397	30.1093	25.0182	22.3601	16.8169	17.3879	16.6098	13.8013	12.4309	11.0471	7.68299	8.04797	6.65173	4.63597	4.02598	2.85716	2.99094	49.6626	54.6931	54.7854	51.1245	44.7581	43.3447	40.3439	34.1576	32.57	29.3042
551	56.7948	78.3543	98.2264	115.76	131.827	132.601	137.076	132.54	130.794	122.214	116.629	107.654	98.6783	92.4489	83.4743	76.996	68.5392	63.0133	55.9292	48.1086	45.8681	41.1063	35.4406	29.1705	24.9241	21.4259	19.5018	18.1468	15.9025	13.5718	13.3851	11.0459	9.98798	8.18345	6.85085	5.64225	5.33796	2.83589	3.38416	48.6909	49.6095	48.0766	44.0126	40.0922	38.6152	33.3857	31.9418	28.6712	26.3488
552	61.8156	78.2351	99.293	119.687	130.905	137.821	141.366	132.434	128.252	119.492	112.355	107.735	98.5055	92.9541	85.8609	77.3781	69.6703	62.0805	55.9696	49.9398	40.6355	39.4274	34.8158	28.1203	24.8352	18.4368	18.1032	16.4916	16.4849	12.041	11.8951	10.7894	9.08551	8.54614	5.74332	6.21728	3.26111	4.88329	3.06042	41.4867	44.9276	42.8361	40.8163	38.4857	33.8766	30.845	26.5843	27.2914	24.3323
553	61.206	84.8093	98.3367	121.101	128.811	134.354	134.6	133.26	127.422	116.124	114.249	108.207	99.7551	89.7135	82.8297	78.243	69.9789	63.7713	55.078	48.8767	45.5214	38.2762	33.1064	28.3916	25.6144	21.3306	18.8987	17.5319	14.7786	13.1171	12.3519	9.91741	8.64691	7.24376	6.36208	4.40816	4.73575	3.59752	2.67038	39.3993	41.8034	38.3066	37.9295	33.6188	31.5027	27.3524	23.9586	23.854	22.5678
554	64.5918	89.0182	103.955	120.843	132.451	139.274	131.4	132.576	125.334	117.505	110.53	103.841	97.8771	88.1238	82.3668	73.7719	67.7871	57.8946	55.1227	49.156	45.0789	37.0799	33.0653	27.064	24.3004	22.0855	19.9469	16.9013	15.386	13.7994	12.0099	10.7694	9.34302	7.75638	6.74305	5.19016	3.35078	3.33957	2.08886	36.3953	36.6468	35.667	35.0499	32.2556	26.9582	26.8026	21.9019	19.0755	18.4036
555	67.6425	92.1391	109.317	120.756	132.812	135.96	135.833	128.634	127.477	112.825	108.072	102.677	97.3847	91.2372	80.7223	73.8203	66.2606	61.4638	53.459	44.3493	39.0904	34.9044	31.6466	28.2223	24.2963	20.7034	20.595	16.6661	15.035	13.0692	13.2433	9.92013	9.02582	8.60274	5.8374	4.9168	3.53069	2.93884	2.70008	32.7289	34.3229	33.9083	33.0219	27.8202	25.5617	24.5035	20.0064	18.4139	16.2594
556	72.0877	92.5035	108.419	122.679	127.989	133.888	131.106	126.784	126.554	114.211	106.126	103.393	95.3224	88.0885	80.4096	73.4237	63.4271	58.9835	50.8429	44.5607	40.7134	34.1822	31.3218	27.2059	21.9402	20.676	18.4233	17.6238	16.4121	14.5547	11.6149	10.4358	8.09634	6.97349	5.61735	4.13346	3.49986	3.02306	1.59407	27.3504	31.5795	29.2077	26.2619	25.4065	22.7974	20.5394	19.9657	16.6742	15.3876
557	75.7354	94.2286	112.444	118.476	125.737	127.397	128.334	124.981	119.723	112.017	106.59	99.2323	89.7514	82.2683	80.2508	71.3746	67.1593	58.1626	48.9952	42.7118	37.5501	34.4359	30.9208	24.6648	23.5832	19.9517	19.6854	16.2792	16.0943	13.7431	11.9509	10.0099	8.42504	6.34219	5.31748	4.86358	4.00441	2.94115	1.84429	26.586	26.6327	25.8995	22.5234	21.2211	17.9208	16.6657	14.6494	14.7915	11.4992
558	78.3016	97.1677	111.358	120.091	127.214	127.847	124.867	118.317	116.842	109.099	101.479	92.313	87.521	80.8091	76.3244	67.7502	61.0452	53.4156	48.4046	45.0187	40.1957	30.9682	28.8639	23.6884	20.3542	19.6376	16.6314	16.9076	13.1897	12.5469	12.4881	9.46691	8.46063	7.50462	5.95928	4.27612	3.12404	2.99247	1.65604	24.4653	25.988	23.8931	22.4271	18.5829	16.5211	16.3515	13.7754	11.743	11.1168
559	76.989	94.5109	112.086	118.154	124.429	123.379	119.111	119.12	112.084	110.25	101.19	93.346	87.2918	78.0562	69.6808	69.4372	58.8041	53.7157	46.4467	42.0532	36.1254	31.0371	28.382	24.5096	20.7297	21.3231	17.2624	15.7524	13.7302	12.2368	11.9558	7.84698	7.34749	7.41032	4.82781	3.6742	2.12156	2.87566	1.78582	24.1737	20.557	20.2918	18.736	16.2298	14.0764	14.8776	12.1576	11.5042	9.99779
560	78.5005	96.9461	109.939	117.175	122.059	118.554	121.416	111.534	111.697	106.905	98.1262	88.2173	85.1136	79.9944	71.3701	62.1009	59.9312	48.7748	46.8888	40.2641	36.5707	31.4821	26.6045	23.0786	20.2713	19.0872	18.0914	16.4117	13.4986	11.7236	9.55753	10.2896	6.07722	6.35365	4.85578	4.25955	2.55278	2.77147	1.8668	19.538	20.2378	17.962	15.2466	13.8906	14.2208	12.4474	10.0854	9.18078	7.96872
561	78.4045	94.7367	103.841	114.705	118.704	116.582	115.452	108.992	103.43	99.6954	89.8543	87.7413	81.5443	72.9657	66.3882	61.6717	53.9432	50.0422	44.7021	39.043	34.2181	29.3685	25.092	21.5221	17.1435	17.0724	15.9588	14.9929	11.9594	12.3098	10.4632	7.46722	7.96422	6.49343	5.17964	5.06358	3.84202	3.08856	1.07594	17.866	16.9406	15.8302	13.7055	14.0112	11.4894	9.95564	8.20586	8.35648	4.25096
562	78.5498	98.1467	99.9579	108.238	113.198	113.017	113.242	106.702	101.802	93.8539	89.4791	85.2096	80.3581	70.1977	66.27	58.7413	52.1042	47.8814	43.6105	38.9211	32.2921	26.8245	24.4521	21.4633	18.1576	18.0342	17.2005	13.6137	13.6474	12.3506	9.53128	7.56075	5.8989	5.24299	4.36422	3.27638	3.16886	1.633	2.22302	14.1072	12.1078	13.7271	11.1026	10.0467	10.1988	7.95152	6.54717	7.30197	4.35654
563	79.7185	93.2419	101.816	109.113	108.48	112.325	108.976	103.281	95.6498	89.0286	84.9546	81.9625	76.5031	70.691	63.9251	55.7694	50.4282	45.1011	42.2136	36.4537	33.2955	29.4766	23.6717	20.5416	19.5865	15.4514	13.6912	13.9482	12.2046	10.9951	11.2063	7.19844	6.27491	5.55742	4.54676	3.55622	3.66528	1.75314	0.93217	14.4974	12.7305	9.86019	11.3901	8.49447	8.68404	5.69295	6.90259	5.24831	4.50635
564	76.6185	88.0626	99.5555	106.594	106.192	102.945	103.94	95.0082	96.8338	88.2268	80.4808	74.4296	70.9778	64.4851	59.7014	54.5145	51.0161	43.2112	40.3664	33.1639	30.0257	26.6177	21.6357	19.3013	17.9376	16.5045	15.2992	13.9466	11.7262	10.5162	8.45672	7.59072	5.51542	4.69896	4.32575	3.18131	2.43861	1.39291	0.60039	10.4243	9.73278	8.44097	7.26736	6.95962	7.10932	4.37364	5.48578	4.83228	2.3891
565	77.5832	86.6752	99.8777	99.4904	99.6483	99.5938	103.589	98.0359	91.9907	85.9923	77.6295	73.2932	68.6843	61.1823	56.6998	53.8985	43.8864	42.0112	35.6991	32.9042	29.2859	25.367	20.1465	18.6001	17.7966	14.4857	14.3098	13.0653	12.0034	9.63726	7.29573	6.2377	4.88552	4.99579	3.13263	3.05714	1.85463	0.89464	0.72259	8.88215	9.00427	7.65009	6.50572	6.66992	4.56399	4.29045	4.7243	3.16406	3.15763
566	78.3503	84.3181	93.6362	94.2549	95.0324	98.4969	92.441	88.1704	88.016	79.9086	76.886	69.8154	62.4259	57.2554	53.3474	49.4997	44.8658	40.3255	34.6848	30.9097	27.0192	24.0727	20.6888	17.566	16.4372	15.4308	12.6772	12.7972	11.3311	7.95612	8.12722	6.50086	4.52806	3.3078	3.31758	1.75176	1.86979	1.83583	0.37037	8.07509	8.1187	7.10992	5.04977	4.09367	3.3632	4.49036	2.12924	3.52391	2.28096
567	74.6369	83.4393	90.6726	95.5793	97.4184	93.0878	89.8971	88.0168	83.7867	76.1871	68.433	70.8891	65.2926	57.4845	53.8765	46.5284	39.9021	37.1277	34.136	31.4255	26.2675	23.4073	21.0353	16.3856	15.49	15.5487	12.7296	11.1539	9.63657	8.05666	7.22209	5.41933	4.3076	4.11865	3.25189	2.36484	0.83262	0.78837	0.64053	5.67713	4.7989	5.23104	4.00999	3.56952	3.40456	3.65398	2.29059	1.86921	1.46113
568	75.307	80.4316	92.3645	90.4989	88.5391	89.9857	88.2996	83.4854	80.8187	72.9177	67.2066	61.489	60.7826	52.5645	51.6938	44.6872	40.319	35.3268	31.9263	27.828	24.1486	21.3867	18.8254	15.8249	14.8713	13.3281	11.7981	10.8488	10.4388	7.94758	6.88881	4.77242	4.52698	5.05002	2.33179	2.37407	1.11087	0.6208	1.18033	7.21679	3.8803	4.52494	2.87492	3.50306	1.99672	2.05068	1.39757	1.37535	0.69443
569	73.1142	79.5154	81.5231	85.3457	84.194	85.2712	79.5944	74.0567	71.6859	68.1038	64.9153	62.1444	57.5937	47.6056	47.2062	42.7536	37.8749	33.863	27.9819	27.6972	22.0766	19.4099	17.2309	16.7353	14.2522	13.6401	11.7527	9.45765	9.07765	7.01498	6.18276	6.1121	3.65582	3.69961	2.0304	1.87759	0.80821	0.32693	-0.48251	4.69314	3.51842	3.33093	4.09921	1.72784	1.18775	1.21426	1.4998	0.14539	1.41837
570	69.4293	71.878	79.9559	82.5559	80.9072	80.9584	79.8943	71.1928	69.7153	63.2483	59.6602	55.5328	51.9652	48.6307	42.5178	38.538	33.8794	30.8178	27.3901	23.2472	20.0827	18.9289	14.1657	14.0527	12.856	10.8636	10.5849	9.40534	7.69621	6.40966	5.41851	4.18935	3.58849	2.69881	2.14475	1.3004	1.70204	0.08748	0.36137	2.58471	2.69481	1.47914	1.33239	0.52894	0.57078	0.64662	-0.3544	-0.85975	-0.74618
571	67.0653	70.973	75.3316	73.2421	76.783	75.2828	70.7628	67.3719	66.5272	61.9075	57.1179	55.2236	50.3475	45.051	42.0843	38.3392	32.5231	29.8899	24.6433	22.3551	18.6047	17.1488	13.9906	14.2384	13.6182	8.39164	9.53148	8.7304	6.76326	6.8072	5.20161	3.76649	3.77484	3.11763	1.92084	1.626	-0.04606	0.57815	0.19128	1.98857	1.99911	1.29186	1.14171	-0.11111	-0.52573	-1.03012	-1.25241	-1.07155	-1.77514
572	62.5721	68.0926	70.5405	68.546	72.4493	70.8791	64.7491	64.7887	62.1895	56.5549	53.9529	48.2229	47.6366	41.3205	38.7529	35.6328	31.9097	27.8221	24.5756	19.7123	18.4975	15.4517	14.8402	14.4468	11.4179	8.48329	11.0068	8.04016	6.89771	5.35974	3.39135	2.63622	2.73347	2.50171	2.01054	0.6147	0.66279	-1.01633	-0.52494	0.46701	1.18415	-0.10137	-0.9644	0.13044	-0.90404	-0.94946	-1.15558	-1.05309	-2.32928
573	61.6938	69.7964	68.6939	67.7869	69.5642	66.8813	64.0484	63.5213	58.5861	55.5428	53.0565	47.0665	43.7433	39.2244	38.0702	34.0662	28.201	26.1069	23.1467	18.3045	17.8967	14.9147	14.0227	11.5128	12.0384	8.56649	8.68611	7.51483	5.93102	5.53383	4.68766	3.27885	2.68455	1.70605	1.19315	0.90842	-0.18343	-0.12684	-0.70717	0.74946	0.56511	0.06954	-0.54013	-0.34683	-1.09353	-0.81541	-1.70652	-2.22657	-1.05979
574	57.9501	64.911	63.8675	64.6543	64.0762	62.5438	61.952	57.8785	54.1838	49.809	46.8173	44.6667	40.4461	35.9841	34.1371	29.6602	24.8471	24.6255	19.7811	19.0473	14.8302	13.7452	12.4736	11.2625	9.47507	9.10811	7.62095	5.93251	5.54106	4.03523	3.8319	2.76673	3.04309	1.85634	0.69384	0.82433	0.10174	0.70957	-0.26765	1.04974	0.44194	-0.05555	-0.55759	-1.01144	-0.84436	-1.80353	-0.79608	-1.87313	-1.93803
575	52.8346	61.932	58.9431	60.1806	58.6225	58.4371	58.6999	55.0802	52.1423	45.4241	46.3885	42.3672	40.381	34.2111	33.0103	27.384	24.447	21.0397	18.5015	15.8745	14.1424	11.9759	11.8059	9.71622	9.66562	8.13217	6.66129	6.39161	6.22702	3.95804	4.27507	3.24318	1.23145	1.54227	0.67408	1.02411	-0.00595	-0.11779	-0.62763	-0.51572	0.37517	-1.26058	-1.4346	-1.54313	-1.87799	-1.94617	-1.78294	-2.72235	-3.2338
576	52.1449	56.0171	58.8201	56.5282	56.4782	54.1076	53.6922	51.2081	46.7325	43.8803	43.3497	39.1048	34.6223	32.4517	28.6714	24.5577	22.8014	19.2991	17.3921	16.4227	12.8903	10.8181	11.673	9.36922	9.85381	7.1665	7.45598	5.45052	4.23439	4.0458	2.36633	2.13531	0.99792	1.21273	0.42043	-0.73571	0.21391	-0.73397	-1.20837	-0.9449	-0.72154	-1.48792	-1.28055	-2.06069	-2.23744	-2.38125	-2.07873	-2.40344	-2.66997
577	49.3936	50.8446	54.2996	54.4864	50.0605	49.0897	50.1264	46.1166	46.355	39.3788	37.4651	36.0745	32.8289	29.4665	27.6623	23.5718	21.1902	18.9879	16.6023	14.6283	13.1707	11.8132	10.1204	9.45703	7.62515	6.12246	5.99971	5.13942	4.42631	3.95764	2.92981	1.96512	1.34425	0.9125	0.05312	0.5031	-0.35861	-0.51004	-0.81579	-1.0311	-1.21212	-1.7997	-1.92897	-1.2971	-1.77323	-2.68665	-2.1749	-2.7052	-2.43101
578	47.3082	50.285	49.526	51.1951	48.1388	47.6214	45.5221	44.4129	41.996	36.7493	34.7826	33.5808	31.6575	27.3072	24.6279	23.0424	20.6741	17.5555	14.5987	13.0109	9.45086	9.95905	8.41168	7.82325	7.464	7.63141	6.09213	3.57086	3.90985	2.44097	3.67016	2.27592	0.74059	0.65631	-0.01428	-0.23744	-0.33793	-1.42634	-1.32634	-1.70062	-1.4455	-1.6081	-1.24344	-2.52403	-2.42379	-2.53786	-2.44381	-3.31344	-2.62624
579	43.251	47.0273	47.5103	47.3855	47.161	45.0091	43.4492	40.6686	39.4794	36.0024	34.1097	30.7087	27.7667	24.661	22.9087	20.9484	17.2035	16.844	13.0253	10.0285	9.11718	8.66356	7.91553	7.36478	5.27263	5.83453	5.31419	3.85094	2.7153	1.89584	1.61177	0.74106	0.27966	-0.04348	0.14167	0.11107	-0.88999	-0.3951	-1.51532	-1.69547	-1.53986	-2.02418	-1.37795	-2.11819	-2.86354	-1.91802	-2.33482	-2.86036	-2.86789
580	40.7269	46.3928	44.8678	42.1663	40.8888	39.0032	36.8967	35.9507	34.4189	32.9908	29.2172	28.0276	25.4554	21.5304	20.6081	18.2078	16.8351	12.5762	11.9562	10.0775	7.18174	8.9551	6.00968	6.14688	4.65956	5.18485	4.05525	3.91687	3.63871	2.25925	1.71641	0.26485	-0.67045	-0.50361	-0.2552	0.27004	-0.32292	-1.58706	-1.69179	-1.81697	-2.13042	-2.90679	-1.77899	-2.12348	-2.79879	-2.79793	-2.90879	-3.24713	-3.35868
581	39.2829	40.0633	40.8443	39.1028	39.1217	35.9561	33.4063	34.5789	29.8515	27.8167	27.4245	24.2945	20.9448	20.0992	17.6927	16.6744	13.9807	13.2841	10.1258	8.20835	6.85784	5.64644	6.17407	6.65614	5.58122	5.02799	3.63078	2.81817	2.15512	1.09305	1.807	0.67913	0.67913	-0.83586	-1.19306	-0.947	-1.30675	-1.16776	-1.05952	-2.73398	-2.85394	-3.1928	-2.96573	-2.50889	-2.64312	-2.9685	-3.22135	-2.97835	-3.11026
582	32.3787	38.0644	35.6752	34.8948	35.2689	29.7552	31.8329	28.7609	28.5009	26.1611	25.4124	24.7005	23.0083	17.4344	17.204	15.0084	12.7605	11.7646	10.1055	7.82823	6.86273	6.654	6.20458	3.59453	6.16518	4.32745	2.87587	1.94915	2.07863	0.90145	-0.05422	-0.35563	-0.029	-0.78043	-0.53662	-1.13191	-1.36936	-1.85196	-1.35196	-2.08153	-1.99903	-2.67939	-3.66605	-2.36191	-2.95186	-2.60021	-3.31242	-4.27314	-2.9598
583	31.9496	35.3296	36.4899	32.0529	32.9644	31.9696	30.3156	29.0426	27.7688	23.5847	22.6463	21.1119	17.362	16.2553	15.0747	13.5842	11.5693	11.1461	9.71362	7.42293	7.32898	6.62194	6.34472	4.71562	4.19227	3.19201	1.83082	1.65446	2.04294	1.89139	1.60058	0.62109	-0.35735	-0.77401	-0.1132	-1.47539	-1.57099	-1.59597	-1.70071	-2.80599	-2.06853	-2.44091	-3.27788	-3.29303	-3.30819	-1.70102	-3.425	-3.16988	-2.82485
584	30.3331	31.7305	29.5784	29.1767	30.39	29.227	26.936	26.0099	24.2607	21.3898	19.8479	17.48	15.3987	14.7596	13.5122	10.9697	10.6265	7.90065	8.97324	7.98961	5.55031	4.8233	5.51698	3.30356	3.41794	3.14744	2.14392	1.65928	1.37826	1.00872	0.39387	1.01924	-1.07407	-1.08168	-0.30665	-0.4794	-1.18293	-1.69528	-0.71599	-3.14728	-2.90667	-3.27266	-2.13305	-2.67423	-3.54374	-3.90879	-3.41709	-3.4157	-3.66471
585	26.1054	30.5474	29.9225	29.6773	25.2361	27.4179	23.7678	23.5843	21.2791	21.6769	18.882	16.0789	16.6069	12.6334	11.3393	10.2155	8.56429	7.72875	7.27085	6.72141	5.20592	4.44491	4.82793	3.05965	2.23805	2.53447	1.31322	1.939	1.08845	0.58277	1.06196	0.14352	-0.00984	-0.94135	-1.57724	-1.07467	-1.19478	-1.31127	-2.31419	-2.36519	-2.79768	-3.77928	-3.77816	-3.40381	-3.02907	-3.03901	-3.78529	-2.53379	-3.90879
586	25.9524	26.8473	27.0049	25.0438	25.6186	23.3818	22.1622	19.4797	18.0493	18.242	14.4654	15.6956	13.393	11.9713	10.6449	8.75331	7.90011	7.09123	4.78205	4.7837	5.29025	3.06685	3.32048	3.40653	2.51138	1.94364	0.43986	0.65145	1.04188	0.29366	-0.3947	-0.45521	-0.8224	-1.17415	-1.3518	-0.53388	-1.83226	-2.06866	-1.33861	-2.37053	-3.41048	-4.16225	-3.4015	-3.78373	-3.2699	-3.15284	-3.04074	-3.02585	-4.40293
587	24.6076	26.3678	25.5546	23.4594	21.7746	22.2233	20.2614	18.7252	19.3434	14.8283	17.021	13.1772	11.5921	9.19675	9.32288	9.14769	6.29614	7.22024	4.18321	3.84577	3.40653	3.93316	1.2457	1.88742	1.19548	3.53952	0.42037	0.35142	-0.10845	-0.35131	-0.95912	-0.72522	-1.19066	0.1355	-1.35261	-1.33091	-1.9516	-2.44116	-1.56862	-3.78271	-2.43387	-3.65766	-2.90992	-3.90879	-3.41764	-3.2959	-2.68615	-2.42695	-3.90879
588	23.5678	21.3691	20.5038	17.7847	18.4566	20.027	18.0826	17.3975	16.6727	13.655	15.4546	12.903	11.4047	9.7975	7.48386	7.83195	6.17604	5.34915	4.67269	2.99346	3.65199	3.16385	1.36625	2.84771	1.04045	2.17735	0.73161	0.95164	-0.61507	0.62476	-0.6495	-1.33861	-1.48566	-0.85198	-2.09342	-2.09435	-2.0685	-1.5856	-2.06679	-3.16585	-2.8068	-3.53044	-3.54146	-3.41764	-2.92636	-3.42016	-3.04768	-4.63899	-4.03161
589	19.5882	20.173	19.2257	19.0875	17.5433	16.6349	16.8139	14.4698	13.3963	12.2949	13.6411	10.8758	10.8054	8.36253	7.35606	6.68772	3.95152	4.62236	2.94708	2.81126	2.49831	2.28746	1.59546	1.04856	0.92223	1.36404	0.09373	-0.86029	-0.33135	0.12718	-0.62868	-1.61188	-1.01955	-2.57061	-1.36761	-2.57244	-1.72956	-2.09003	-2.69179	-3.16695	-3.42081	-2.57885	-2.9272	-3.06236	-2.95025	-2.60594	-3.90879	-3.5452	-3.55067
590	15.9894	19.0899	17.1572	16.5822	16.3329	16.1784	15.075	13.6132	10.6096	11.023	12.2124	9.32058	9.22165	6.91333	6.5532	5.15601	4.68267	3.0096	3.00655	2.70664	2.64946	1.81913	2.89281	1.14468	0.271	0.04533	0.00426	-0.36269	-0.55681	-1.02154	-0.44593	-1.16794	-1.6399	-2.33777	-1.98349	-1.61934	-1.74739	-1.97657	-2.45619	-3.201	-3.42952	-2.59017	-3.6699	-3.55531	-2.6162	-3.44047	-4.2614	-4.49863	-3.5582
591	16.6716	16.8257	16.4892	14.5456	16.8215	14.4735	12.6255	12.3854	11.2867	9.58912	9.33059	7.0802	9.65096	6.64637	4.11333	5.39731	3.14115	3.31352	3.18158	2.10297	1.38746	3.13391	1.60155	0.97078	0.69963	-0.30402	0.9497	-1.0426	-0.48633	-0.93597	-1.52275	-1.04046	-1.3711	-1.48683	-1.62493	-2.21976	-2.09442	-2.80893	-2.45858	-2.97443	-3.67632	-3.19646	-3.19654	-3.90879	-2.36668	-4.02677	-3.32902	-3.56301	-3.67843
592	14.6676	15.1014	14.6121	12.8808	12.7691	11.3263	11.5722	9.80968	11.0134	10.2068	9.54971	9.03059	5.7788	4.35697	4.4889	5.31108	2.93651	2.48181	1.65859	2.13174	1.57629	0.0831	0.4858	0.76059	0.91035	1.01835	0.11129	-0.47268	-0.80922	-1.4207	-1.40026	-2.33931	-0.92874	-2.33864	-1.16148	-2.45575	-1.41302	-1.88357	-2.5738	-3.67594	-3.31827	-3.67219	-2.59662	-3.43362	-3.79345	-3.90879	-3.21563	-3.5587	-3.67726
593	12.95	14.3458	11.2069	10.4	11.8793	12.3378	8.37704	8.56372	8.82364	7.6151	6.90334	6.02081	5.16494	4.90788	3.64178	3.18243	3.11743	0.71997	1.94213	0.35378	0.94159	0.39463	-0.34575	0.18873	-0.02574	0.09146	-0.85903	-1.06558	-1.31549	-1.64149	-1.10034	-1.88142	-1.30178	-1.99967	-1.30499	-1.7774	-1.76693	-2.69179	-2.69179	-2.75379	-3.3356	-4.02589	-3.21827	-3.32996	-3.08951	-3.22277	-2.76266	-3.6783	-4.36936
594	13.1776	11.3846	12.5165	13.1073	11.144	10.0456	8.89725	9.89955	6.81908	6.53933	6.35491	7.7296	5.11541	3.34947	3.35457	2.36609	3.00996	0.34294	1.38384	2.29602	0.81341	0.58225	0.98059	-0.01382	-0.58396	0.45817	-0.8029	-0.90148	-1.13086	-1.90457	-1.45277	-1.46507	-1.48855	-1.79694	-2.12688	-1.91071	-2.13131	-2.00974	-2.12993	-3.44908	-3.23251	-3.68067	-3.79569	-3.68178	-4.01891	-2.90073	-3.57262	-4.35975	-4.24224
595	11.4303	10.9994	10.9465	8.22898	10.1091	8.92602	6.19428	6.77605	5.05761	6.15494	5.90481	3.4962	4.27498	3.30253	3.19686	1.77055	2.58724	0.39693	0.42548	0.99864	0.82783	-0.14402	-0.75901	0.69589	0.29775	-1.61386	-0.35136	-1.19622	-1.20259	-1.72342	-0.72887	-1.93845	-1.9315	-2.15583	-2.15976	-3.22867	-2.25917	-1.93241	-2.03884	-2.70014	-3.69074	-3.36384	-2.84914	-4.01625	-3.06241	-2.94157	-3.90879	-3.80123	-3.69041
596	10.7218	9.44491	9.41012	8.90425	8.59653	6.99752	7.36107	6.00477	5.30232	5.66156	4.73188	5.02861	1.59781	3.05174	1.61679	0.89722	0.77241	0.59908	0.94646	-0.52259	0.19005	0.27163	-0.3133	-0.30019	-1.01622	-2.37603	-1.35475	-1.04672	-1.33437	-2.3769	-1.66562	-2.17483	-1.66667	-1.96376	-2.38036	-1.52369	-2.16675	-1.86628	-2.79519	-2.54925	-4.01174	-3.5915	-4.31617	-2.85683	-3.8029	-3.29151	-3.49731	-3.38883	-3.70037
597	10.2028	11.2251	7.25949	7.18861	6.17219	6.14213	5.95081	4.46663	5.31889	4.41209	3.99446	2.62954	2.4459	2.8107	2.23887	1.72721	1.01039	0.92242	0.56488	-0.77917	0.51201	-0.33451	-1.26103	-0.94659	-0.52684	-1.081	-0.72002	-1.56208	-1.06263	-1.87463	-2.58877	-1.37159	-2.38576	-1.23588	-2.794	-2.07086	-2.59002	-2.07704	-2.38685	-3.18453	-4.5323	-3.06642	-3.00391	-3.59782	-4.11449	-3.80677	-3.60819	-3.70473	-4.21241
598	9.66178	8.01207	7.92618	7.67198	7.10906	5.2506	4.99887	5.50579	3.68812	5.00214	2.9959	2.29937	1.60906	1.89298	0.987	1.19191	-0.30466	0.34263	0.01542	-0.8344	-0.4446	0.30501	-1.24938	-1.02616	-1.3484	-0.93903	-1.43643	-1.31918	-2.06699	-1.23254	-1.33494	-1.43669	-1.14364	-2.06385	-1.75876	-2.58782	-2.69179	-2.48398	-3.11231	-3.90879	-3.06916	-3.69961	-4.11939	-3.69902	-3.70223	-3.90879	-4.01239	-4.74361	-3.49604
599	7.33024	6.85316	6.94465	6.41587	6.60392	5.37094	5.985	4.41359	3.2379	3.43329	3.78654	2.0051	2.06959	1.59821	1.41587	0.44504	0.55391	-0.22027	-0.99562	0.70957	0.33753	-0.29997	-1.60696	-0.53476	-1.38289	-0.74437	-0.96616	-1.38275	-1.50632	-2.47743	-2.15037	-2.47271	-2.58401	-2.15588	-2.69179	-1.71427	-3.02103	-2.80037	-2.58268	-3.47302	-2.80553	-3.68773	-3.90879	-3.90879	-3.90879	-4.01654	-3.58521	-4.01625	-3.69698
600	6.67129	4.83833	6.06733	6.10785	4.34247	2.21801	3.54616	3.53134	2.95091	2.18356	3.03019	2.39411	0.87605	1.47853	0.11531	-0.20928	-0.05327	-0.55215	0.01946	-0.14049	-0.56722	-0.28684	-1.12404	-0.89019	-1.37744	-1.45999	-1.23635	-1.23521	-0.89384	-2.35667	-2.01816	-1.79533	-1.91159	-2.13113	-1.68033	-2.4671	-2.5799	-2.46813	-2.5801	-2.66417	-3.57198	-4.02156	-3.56996	-3.11971	-2.90197	-3.90879	-3.47053	-4.13263	-4.24261
601	5.74069	4.86723	3.85392	5.36906	4.70193	3.99332	3.20725	2.64278	2.57438	2.58102	1.69319	1.81373	0.85918	1.41311	0.26108	-0.40031	-0.32639	0.69498	-1.79241	-0.56675	-1.78517	-1.12369	-0.86196	-0.86008	-1.90756	-2.01313	-2.12017	-1.57709	-1.45874	-1.78073	-1.9011	-2.23971	-1.89316	-2.57903	-2.34858	-2.80492	-2.46343	-2.34968	-2.69179	-3.44679	-3.57274	-4.02518	-3.46237	-3.44663	-4.3594	-3.23335	-4.36174	-3.90879	-2.88977
602	4.83387	4.09094	4.83715	3.96009	2.92556	2.44615	2.56906	2.27828	2.41199	0.97667	1.29183	0.28966	1.34725	-0.17483	-0.02186	-0.17648	-0.47646	-1.14054	-0.58746	-1.0633	-1.49627	-0.58676	-0.80855	-1.90905	-2.69179	-2.47036	-1.05173	-1.68587	-2.25199	-1.79089	-2.46892	-2.69179	-2.24301	-2.13973	-2.80195	-2.47036	-2.91922	-3.58634	-2.23755	-3.35101	-3.79991	-3.22929	-3.68137	-3.90879	-3.79827	-4.35025	-3.79848	-4.35157	-2.80893
603	5.00469	4.13822	4.3265	4.17562	2.46176	3.06269	2.44795	1.87045	1.28371	0.87028	1.74796	0.10031	-0.66556	-0.1668	0.1775	-1.09977	-1.11517	-1.19366	-0.44388	-1.49731	-1.03273	-1.19174	-1.3238	-1.62581	-2.79689	-1.73383	-2.58572	-2.48015	-2.3698	-1.83361	-1.83827	-2.04725	-2.04475	-3.01385	-3.12269	-2.47841	-2.90212	-3.01823	-2.48013	-3.04159	-3.90879	-4.35428	-3.90879	-4.01402	-3.26948	-3.90879	-4.55181	-4.01675	-3.3679
604	3.96586	4.2678	2.53523	2.87758	0.71161	2.58954	1.5272	0.8569	0.87418	0.82751	0.26739	-0.15011	0.00228	-0.45806	-0.03873	-1.87455	-0.67992	-0.79766	-0.79672	-0.74865	-2.27997	-1.08456	-1.47857	-1.69099	-1.38407	-1.88858	-1.46743	-1.78343	-1.78535	-2.28946	-1.9799	-1.89307	-2.89426	-2.58923	-2.59192	-2.69179	-3.09429	-2.8977	-2.18366	-3.70233	-3.30632	-4.01155	-3.59833	-4.31575	-3.90879	-3.29836	-4.21445	-4.01071	-3.49625
605	3.7113	3.16758	2.27627	1.78493	2.31121	2.07881	1.59023	2.16897	0.86939	1.15778	0.61914	0.62047	-0.11779	0.15917	-1.37173	-0.31555	-0.91436	-0.62872	-0.84534	-1.49942	-0.98101	-2.19586	-1.80044	-1.43247	-2.09329	-2.59187	-1.40974	-1.80866	-2.69179	-2.79102	-2.28909	-2.10159	-1.90213	-2.38833	-2.38438	-2.49257	-2.49097	-3.19385	-2.59167	-3.30933	-3.61126	-3.30639	-2.99823	-3.80974	-3.30993	-3.31556	-4.40282	-3.81047	-4.1048
606	4.11854	2.44643	1.84999	1.64201	2.14741	2.29498	1.24363	-0.45624	0.43479	0.34534	0.10933	-0.13816	-0.70707	-0.49552	-0.49421	-1.3062	-2.29287	-1.71255	-1.69933	-0.90057	-1.69239	-1.90089	-1.39967	-2.19546	-2.18623	-1.85663	-1.89585	-1.89394	-2.1851	-1.98771	-2.79098	-1.9906	-1.89019	-2.69179	-1.98408	-2.38934	-2.79067	-2.79176	-3.29227	-3.30753	-3.61235	-3.00053	-4.01022	-3.51118	-3.61238	-3.30969	-4.30808	-3.20563	-4.29677
607	2.9186	1.63219	2.38856	2.27225	1.25798	1.80535	0.62246	0.20017	-0.50292	0.35544	-1.15961	-0.94192	-0.70268	-1.1508	-2.08036	-1.78572	-1.57311	-1.48236	-1.24266	-2.28685	-1.26015	-1.77427	-2.69179	-1.58202	-1.46492	-2.16861	-2.8984	-2.79454	-2.69179	-1.97155	-2.38535	-2.39077	-2.48597	-1.56486	-1.56762	-2.69179	-3.20577	-2.89793	-1.96865	-3.291	-4.11294	-3.70373	-4.11462	-3.90879	-3.80829	-3.90879	-3.80559	-4.11108	-3.90879
608	2.10821	1.07863	1.98791	1.86426	1.64087	0.0222	0.33282	0.68516	0.41831	1.08933	0.34232	-1.1288	-0.37844	-1.32481	-1.32739	-1.13513	-1.75585	-1.12668	-1.1314	-1.8526	-1.13883	-1.64969	-2.17279	-3.32364	-2.16431	-1.85453	-2.17457	-1.97244	-2.58761	-1.73951	-2.05707	-1.64346	-2.37563	-2.79628	-2.58746	-3.11764	-2.48212	-2.89928	-2.5862	-3.27057	-3.49148	-3.59184	-3.28197	-3.59548	-3.28877	-3.80392	-3.70206	-2.96381	-3.90879
609	1.49508	1.86155	1.20685	-0.07199	0.69101	0.36765	0.11386	-0.30671	0.11963	-1.40258	-0.98294	0.00218	-0.63751	-1.9245	-0.84977	-1.70136	-2.04054	-2.05042	-2.16078	-0.77261	-2.69179	-2.1614	-1.49925	-1.82963	-1.70722	-1.61432	-2.69179	-1.71745	-2.69179	-2.58527	-2.25005	-3.23486	-2.47557	-2.58368	-3.33716	-2.14444	-2.47884	-3.33056	-2.79976	-3.14875	-4.016	-3.47785	-3.37266	-3.58408	-3.68986	-4.22385	-4.01572	-4.33803	-3.80286
610	0.68393	0.73779	0.51051	0.07645	-0.0381	-0.24626	-0.02364	0.07125	-0.69068	-0.37237	-0.81396	-1.13641	-0.39721	-2.1382	-1.47753	-1.60033	-1.36685	-2.03172	-1.81766	-2.36385	-2.36121	-2.04181	-1.80634	-1.9229	-2.36363	-1.92137	-2.91283	-2.14432	-2.24926	-2.25497	-2.03114	-2.13326	-2.24858	-2.36295	-2.24356	-2.69179	-2.2465	-2.35535	-3.47191	-3.79518	-4.35965	-3.57472	-3.46943	-3.2399	-3.57876	-3.47463	-3.57988	-3.79936	-4.01687
611	1.32475	0.76244	0.98004	1.2055	0.19939	-0.00299	-0.15985	-0.87608	-0.73552	-0.9915	-0.34148	-1.20862	-1.7799	-0.85756	-1.99355	-0.72987	-1.56642	-2.11714	-1.68214	-2.23365	-1.8957	-2.5773	-2.57767	-1.90315	-2.11555	-2.12432	-2.69179	-2.35022	-2.57722	-2.11033	-2.34971	-2.01213	-1.99919	-2.34799	-2.92173	-2.12134	-2.46636	-2.11496	-2.12733	-3.55531	-2.74221	-3.44976	-2.89448	-4.02304	-3.68152	-3.67872	-4.25021	-3.56789	-3.56691
612	1.2809	0.77227	0.42871	0.66955	0.21977	0.75734	-0.64926	-0.50573	-1.72561	-0.54279	-1.13322	-1.24531	-1.61032	-1.85347	-0.62968	-0.98385	-1.84454	-1.73152	-3.04996	-2.09018	-1.48537	-2.69179	-2.44798	-2.09648	-2.44954	-1.25363	-2.93189	-2.20946	-2.44771	-2.81459	-1.25707	-2.57045	-2.57126	-2.32916	-3.05809	-2.81261	-2.57216	-2.44954	-2.57236	-4.40044	-3.3042	-3.54441	-3.90879	-3.6707	-3.90879	-3.54951	-4.02966	-3.18608	-3.90879
613	0.24311	0.18854	-0.23001	0.44383	0.41099	-0.26523	0.04116	-1.38443	-0.25932	-1.44195	-0.68268	-1.50758	-1.1394	-1.79516	-1.26839	-1.39612	-2.04903	-3.07342	-1.41449	-2.05298	-2.30708	-3.07764	-1.91899	-1.66285	-2.69179	-2.95046	-2.69179	-2.43232	-2.04563	-1.90148	-2.31291	-2.56229	-1.91105	-2.8198	-2.56421	-2.69179	-3.33093	-2.0421	-2.03372	-3.39233	-3.77633	-3.5221	-3.52339	-3.64899	-3.26529	-3.40298	-4.03544	-4.82443	-4.42109
614	2.49777	0.1263	0.93443	-0.21858	-0.75595	-0.62368	-1.71849	-1.84898	-0.60556	-1.60837	-1.46111	-1.71781	-1.85216	-1.72866	-2.14257	-1.4782	-2.27338	-2.2797	-2.82823	-2.69179	-2.41065	-3.91196	-1.58529	-2.27599	-1.99259	-1.5956	-2.13094	-2.69179	-2.28268	-2.28396	-2.28223	-2.69179	-1.44404	-1.26749	-2.69179	-2.42001	-3.49965	-3.11014	-2.55171	-4.18588	-4.88075	-3.77109	-2.80474	-3.77143	-3.49693	-4.321	-3.49665	-3.63182	-3.23009
615	-0.28034	-0.74364	-0.64111	-0.94175	-1.38669	-0.91507	-0.81372	-1.66915	-1.24691	-1.97577	-2.26596	-2.11889	-2.26181	-1.40974	-2.40223	-1.96904	-1.68835	-2.54578	-2.12036	-1.39813	-2.8359	-2.54867	-2.98329	-2.39918	-1.97174	-2.11484	-2.2645	-2.54848	-2.98131	-2.11691	-3.27184	-3.5663	-3.42225	-2.26144	-2.40414	-2.40202	-2.54695	-2.83335	-3.27514	-3.76073	-2.87696	-3.76468	-4.35069	-4.33475	-3.90879	-3.32757	-4.33896	-3.76468	-3.06763
616	0.49728	-0.55013	-0.27742	-1.77098	0.73287	0.1538	-0.87992	-1.35707	-1.64545	-2.10759	-0.87718	-1.94093	-2.08509	-1.63773	-1.64779	-1.63805	-1.21534	-1.3467	-1.95509	-2.83855	-1.3459	-2.69179	-1.63535	-1.95006	-2.08756	-2.09964	-2.10208	-2.98883	-1.94619	-1.9528	-2.39667	-2.39261	-3.13729	-2.54175	-2.08902	-2.98976	-2.54428	-2.09442	-2.54105	-3.29473	-4.51707	-3.14579	-3.31585	-3.46349	-3.16827	-4.49402	-2.71262	-3.16108	-4.79993
617	0.8494	-1.14092	-1.1065	-0.69762	-0.38161	-0.35316	0.01905	-0.6766	-1.0026	-2.69179	-2.84449	-1.92362	-1.62569	-2.99427	-1.92173	-2.24343	-2.08865	-1.63279	-2.53874	-1.32671	-2.54157	-3.15383	-2.99409	-2.07688	-2.38752	-2.0977	-2.24609	-2.69179	-2.08045	-3.91242	-3.44594	-3.00385	-2.38262	-1.92137	-1.78352	-3.29575	-2.39086	-2.38556	-2.38157	-3.90879	-3.74743	-3.6027	-4.05942	-3.29208	-3.90879	-3.90879	-3.44797	-3.44804	-3.60489
618	1.11351	-0.79815	0.14957	-2.05616	-1.29058	0.48735	-1.13803	-2.37225	-0.06347	-2.06903	-2.23216	-2.22384	-2.2137	-1.60987	-3.15533	-1.61238	-2.69179	-1.45129	-2.69179	-2.07678	-2.06335	-1.89889	-1.9137	-1.76285	-2.22588	-2.69179	-3.00591	-1.7591	-2.54119	-2.69179	-1.6299	-2.84331	-3.78383	-2.22552	-2.22703	-2.99996	-1.59906	-1.75473	-2.84613	-3.42918	-3.43695	-3.59128	-4.5302	-4.84571	-3.12497	-3.44683	-3.7531	-3.59761	-4.21437
619	1.125	-0.44316	-0.64132	0.34627	-1.89637	-1.08871	-0.66244	-3.17011	-3.0083	-1.10121	-1.28202	-1.40892	-2.2284	-2.53314	-1.60669	-1.90364	-3.0082	-2.84833	-2.69179	-2.38031	-2.06747	-1.90302	-1.89675	-2.06127	-2.07327	-3.4628	-2.69179	-2.37493	-1.90464	-2.20878	-3.1667	-2.22187	-3.32151	-3.4671	-2.84616	-1.91863	-2.5351	-1.58437	-2.53396	-3.90879	-3.90879	-3.5889	-2.16249	-4.22188	-4.06801	-3.59463	-4.22272	-3.75104	-4.22595
620	-1.05754	-1.36333	-1.41056	-0.45894	-1.58068	-0.94048	-1.42356	-1.74227	-1.08381	-1.73577	-0.45286	-2.8506	-2.85098	-2.36801	-3.16468	-1.7512	-2.85339	-2.85007	-2.69179	-1.57767	-2.21583	-2.06058	-2.37568	-1.73348	-3.16572	-2.21347	-1.40043	-3.16685	-2.37383	-2.37583	-1.26548	-2.69179	-2.04202	-3.47146	-1.7217	-1.91732	-3.32141	-1.89915	-2.3723	-4.23905	-3.58146	-3.74999	-3.90879	-3.1116	-3.43576	-3.75298	-3.42879	-4.06441	-3.12003
621	-0.88822	-0.83431	-2.05159	-0.44388	-2.36764	-1.24763	-1.2534	-3.02237	-0.75537	-1.24624	-1.87266	-1.89371	-2.04922	-2.19845	-2.21202	-1.4359	-1.72374	-1.89472	-2.21233	-2.21248	-2.05848	-2.21056	-3.79607	-2.36606	-2.53588	-2.21393	-2.37588	-2.5286	-2.69179	-2.69179	-2.69179	-1.72917	-2.85298	-2.06117	-2.04517	-2.851	-2.53301	-2.85397	-2.69179	-3.74408	-3.42632	-4.06882	-3.90879	-3.74588	-3.2688	-3.59133	-3.43983	-3.59032	-3.90879
622	-0.34948	-0.8796	-0.9153	-0.28331	-0.41017	-0.72425	-0.58482	-2.85667	-1.08381	-2.37251	-2.20901	-3.35459	-1.39792	-2.85431	-0.61046	-1.11376	-2.20823	-2.36675	-2.85022	-2.05978	-1.57661	-2.37004	-2.85024	-2.05464	-0.76779	-2.20635	-2.85532	-3.17833	-3.81919	-2.53344	-2.69179	-2.85434	-2.69179	-2.53	-2.53029	-2.20557	-2.69179	-3.17156	-3.1857	-3.24102	-4.40157	-4.39883	-4.22788	-3.26228	-3.42218	-3.26633	-4.2254	-3.58679	-3.74976
623	-0.8784	-1.24484	-2.5305	-0.96332	-2.2104	-2.2058	-1.73363	-1.88922	-1.57661	-2.04548	-2.21279	-2.20761	-1.74437	-0.93824	-1.73025	-1.74302	-2.53329	-2.37107	-1.10826	-3.82723	-3.00785	-2.53238	-2.85118	-2.85166	-1.59444	-2.05393	-3.17049	-2.05647	-2.37548	-3.49876	-2.69179	-2.8493	-3.98378	-3.16662	-2.06236	-2.20667	-3.17731	-3.00865	-2.85305	-4.22895	-4.2364	-3.90879	-3.58966	-3.75223	-2.61094	-3.58725	-2.95807	-3.27033	-4.38109
624	-0.47133	-1.10348	-1.90352	-0.67941	-1.8999	-1.59375	-1.15616	-1.10901	-2.37483	-1.75604	-2.69179	-1.91139	-2.69179	-1.92042	-3.31416	-3.3085	-3.3068	-0.70887	-2.84657	-1.60331	-2.53627	-2.07115	-3.92693	-2.0726	-1.7604	-3.32251	-2.53617	-2.38195	-2.22544	-2.38017	-2.06107	-2.69179	-1.28532	-1.44762	-2.84509	-3.31611	-3.60754	-3.3242	-3.65164	-3.43791	-2.62324	-3.7473	-4.5335	-4.0625	-3.11828	-4.84571	-3.45308	-3.12436	-3.44973
625	-1.13489	0.57212	-1.34024	-0.88483	-1.92901	-1.31417	-2.54066	-1.18735	-1.79986	-1.34569	-2.09673	-3.46232	-2.09308	-2.24168	-3.30774	-1.6409	-2.84071	-2.98976	-2.23978	-2.54076	-2.53928	-2.69179	-2.69179	-2.24682	-2.23279	-1.64121	-2.99259	-2.84102	-2.54256	-2.09513	-2.99137	-2.23944	-2.24436	-1.63551	-2.69179	-1.79143	-3.14002	-2.99295	-3.14627	-3.28989	-4.05838	-3.60252	-3.60535	-3.75858	-3.45942	-3.76054	-3.46177	-3.61224	-4.36535
626	-1.21359	-1.33371	-1.36396	-1.81626	-1.6773	-1.80814	-1.64561	-1.50678	-2.54311	-2.25249	-1.2467	-1.06697	-2.25587	-2.09691	-2.2497	-1.97216	-1.96904	-2.26001	-3.12626	-2.39836	-3.26916	-1.96536	-2.24983	-2.69179	-2.54879	-2.69179	-3.13064	-2.3999	-2.9796	-2.98035	-3.56414	-2.5441	-2.69179	-2.69179	-3.57622	-2.69179	-1.97195	-3.41991	-2.97894	-3.17566	-3.76012	-3.61429	-2.88044	-4.05588	-3.62131	-3.47961	-3.46968	-3.90879	-4.19727
627	-0.07437	-1.04533	-1.54335	-2.11426	-1.54137	-2.1224	-2.11132	-2.83559	-2.54718	-1.97648	-1.98597	-1.54335	-2.4029	-1.97039	-3.12457	-1.70574	-2.69179	-3.40781	-2.5469	-2.40709	-1.71277	-2.69179	-3.1132	-1.71085	-2.97548	-2.11584	-2.40122	-2.83469	-3.2578	-2.97528	-2.54891	-2.26359	-3.39991	-3.12128	-2.69179	-2.54875	-1.96757	-2.83495	-2.26656	-3.90879	-3.32664	-3.76353	-4.76435	-5.06021	-3.18437	-4.05135	-3.62507	-4.05307	-3.76655
628	-0.35943	-1.96462	-0.97284	-1.13151	-2.12337	-1.82574	-1.39027	-2.69179	-2.97722	-1.98687	-1.28473	-2.83532	-2.10921	-1.69775	-2.69179	-1.69577	-1.70532	-2.4085	-2.12069	-1.98055	-2.26007	-2.54958	-0.67071	-2.9752	-2.83539	-1.98197	-2.83363	-2.83444	-2.54811	-2.83518	-1.97278	-3.39991	-2.1193	-2.25745	-2.69179	-2.8371	-2.12458	-2.69179	-2.69179	-3.90879	-3.18698	-3.33826	-2.6129	-3.61733	-4.63134	-4.19341	-3.34621	-3.62255	-3.62619
629	-1.81537	-1.50432	-1.23978	-2.10112	-2.54495	-1.52134	-1.81434	-1.80461	-2.11284	-1.23172	-1.96325	-2.54859	-1.81202	-3.42204	-2.25326	-3.27395	-3.27327	-3.12048	-2.10182	-3.56732	-2.11938	-2.11267	-3.13962	-2.25688	-2.09655	-2.83672	-2.83889	-2.98342	-2.25505	-2.11708	-2.83937	-2.10597	-3.72806	-2.83697	-2.54486	-2.25345	-2.39892	-3.27977	-3.13096	-4.3619	-3.31848	-3.4709	-3.32536	-4.05637	-3.01713	-3.47148	-3.62123	-3.47764	-4.4907
630	-1.02689	-1.912	-2.69179	-2.07688	-1.639	-2.53637	-1.3076	-1.76415	-2.23426	-2.84363	-3.15044	-2.54005	-2.06227	-1.77743	-2.69179	-2.84585	-2.38954	-2.54169	-2.07801	-1.47004	-2.84384	-3.14579	-2.69179	-2.22975	-2.84435	-2.69179	-1.93946	-2.08811	-1.76914	-1.76357	-2.5361	-2.23807	-2.08138	-3.14855	-2.84133	-1.7766	-2.84616	-3.15283	-2.99774	-3.28065	-4.21753	-4.37161	-4.05752	-3.30283	-4.52437	-2.85267	-3.45224	-3.90879	-4.21123
631	-0.86606	-1.06762	-1.40334	-3.49166	-1.8951	-1.09256	-1.73409	-2.53243	-3.00601	-3.01241	-2.36905	-2.37327	-2.53391	-3.16957	-2.2153	-2.37618	-2.53349	-2.37968	-3.63816	-2.53396	-3.009	-2.53179	-2.53359	-3.65627	-3.01215	-1.09638	-2.69179	-2.84972	-2.05798	-2.37189	-2.53461	-2.69179	-2.21628	-3.15966	-1.44296	-2.53369	-2.37009	-3.49591	-2.85125	-3.90879	-4.22987	-3.59219	-3.5859	-3.75024	-4.2261	-2.96806	-3.75009	-3.43509	-3.28564
632	-0.81305	-2.3502	-1.87613	-2.36094	-0.73133	-1.87399	-2.52562	-2.35412	-1.06868	-1.23217	-3.66455	-2.19869	-2.69179	-2.02579	-2.52788	-2.69179	-1.87292	-1.70754	-2.36159	-2.85624	-3.50046	-2.36371	-2.0291	-2.04307	-4.1821	-1.24391	-2.69179	-2.85371	-2.52465	-2.19436	-1.86793	-2.69179	-2.36273	-2.52688	-3.3512	-2.3617	-2.52573	-1.86915	-2.69179	-3.73783	-2.2156	-2.75596	-3.90879	-2.76332	-3.0818	-4.73442	-4.07276	-3.57701	-4.5693
633	-0.95417	-0.57763	-0.83494	-1.19454	-1.51036	-2.02189	-1.8499	-2.18657	-2.5229	-2.19154	-2.18503	-2.69179	-1.52005	-2.52557	-2.03884	-2.20175	-3.19121	-1.86109	-1.37795	-2.69179	-2.69179	-1.20074	-2.03031	-2.52767	-1.70038	-1.87077	-3.69246	-2.85857	-2.19104	-3.35924	-3.54766	-2.52535	-2.01997	-2.18818	-2.51604	-3.0273	-2.52403	-3.19063	-1.19677	-3.73864	-2.70398	-4.41478	-4.7332	-4.24795	-5.09927	-3.90879	-4.24224	-3.40109	-3.90879
634	-1.48427	-1.48863	-2.18555	-1.51274	-2.19378	-0.9885	-2.18443	-1.83563	-2.34815	-3.36395	-1.68101	-1.33425	-2.8602	-3.19171	-2.01302	-3.19397	-2.86085	-3.02546	-2.52634	-2.85846	-1.84947	-2.01371	-2.35281	-3.86452	-2.35298	-2.01221	-1.83957	-2.86042	-2.5242	-2.02501	-2.35447	-2.1815	-3.53468	-2.01394	-2.17836	-2.18512	-2.69179	-3.20139	-2.35084	-4.24807	-3.90879	-4.07686	-4.75755	-3.57306	-2.02394	-3.40628	-3.57535	-3.90879	-3.06534
635	-0.61171	-0.97032	-2.86241	-1.31793	-1.14646	-2.17428	-2.01428	-1.67398	-2.17437	-2.86134	-2.34672	-2.18383	-2.1875	-1.99662	-2.69179	-3.20566	-3.03233	-2.35263	-4.22632	-2.85935	-2.86023	-2.69179	-3.20304	-2.86655	-2.00733	-2.35229	-3.03396	-3.37056	-2.52012	-2.52218	-2.69179	-2.35321	-3.1988	-2.18392	-3.03083	-3.20663	-3.54184	-2.34666	-1.84433	-3.55823	-3.56426	-4.25214	-3.73973	-3.23641	-4.57613	-3.40779	-3.22632	-4.0784	-2.89081
636	-0.95899	-2.871	-1.99602	-2.16969	-1.83327	-1.13065	-3.04384	-3.21709	-1.82162	-2.34932	-2.5205	-2.86665	-2.51433	-2.17517	-2.34726	-1.83782	-1.99747	-2.17712	-1.83416	-2.69179	-2.17132	-3.734	-3.03567	-2.86498	-2.8632	-2.52149	-2.00403	-2.17624	-1.66439	-3.04484	-2.69179	-2.18098	-4.09358	-2.34408	-2.33806	-3.04646	-1.99831	-3.37229	-1.99286	-3.19489	-1.79015	-4.25167	-2.52063	-4.08289	-4.08341	-3.21735	-3.90879	-4.08298	-3.56691
637	-2.33182	-1.76894	-3.04779	-2.51617	-1.28086	-3.05228	-2.33439	-1.07338	-2.16473	-1.7967	-3.22399	-3.76725	-1.78861	-1.44023	-2.86813	-3.04552	-2.51382	-2.16446	-2.16932	-2.69179	-2.51389	-1.80322	-3.76265	-3.22645	-2.34183	-3.0469	-1.80037	-1.79089	-1.8098	-1.60915	-2.51389	-2.69179	-2.69179	-2.69179	-2.51486	-3.75808	-1.79814	-1.95932	-3.57957	-3.36532	-2.80989	-3.5545	-4.45654	-4.8007	-3.37337	-3.2037	-4.26645	-4.97376	-4.25808
638	-1.56651	-1.55456	-1.74982	-1.40503	-1.38777	-2.69179	-2.13323	-3.06216	-1.19897	-1.94747	-1.20175	-1.96293	-2.69179	-2.87582	-1.60464	-2.69179	-3.05964	-1.60385	-3.05463	-1.96266	-1.95132	-2.69179	-2.31956	-1.96478	-3.06032	-2.50871	-2.32696	-2.69179	-2.31866	-2.87906	-1.57029	-3.06499	-2.14163	-1.03311	-2.87677	-3.60771	-2.50574	-3.62428	-2.12586	-4.09747	-5.23005	-3.53257	-5.0326	-3.35488	-3.35324	-3.90879	-2.80443	-4.27644	-4.4661
639	-1.51877	-2.09418	-1.3433	-2.12101	-2.11993	-2.88238	-3.46638	-2.4972	-2.5016	-2.50283	-0.7863	-2.5029	-2.11431	-1.73394	-2.31634	-2.11927	-1.73632	-1.92858	-1.34304	-2.50229	-2.69179	-1.1417	-3.26595	-1.34745	-3.07752	-3.07115	-2.69179	-2.50022	-1.72598	-1.7211	-2.11051	-2.87962	-1.74428	-3.27038	-3.85368	-2.50153	-3.26029	-3.07589	-1.71997	-2.71666	-4.10095	-2.76376	-4.86318	-3.7156	-4.28809	-4.28975	-5.47069	-3.53229	-2.77757
640	-1.08987	-1.28475	-1.48236	-2.30017	-2.49513	-2.09299	-0.89071	-1.09051	-2.09572	-2.29606	-2.69179	-1.90993	-3.0934	-3.08635	-3.08105	-4.27251	-3.08242	-1.5032	-2.10275	-1.51693	-1.90034	-1.50508	-3.08572	-2.49408	-3.48356	-2.69179	-4.06434	-2.10654	-3.29444	-2.88653	-2.69179	-1.71446	-2.89091	-2.4935	-2.48916	-2.89243	-2.69179	-4.88172	-3.29761	-4.10972	-4.30554	-3.71117	-2.91948	-3.90879	-5.306	-4.70418	-3.11135	-3.51315	-3.71375
641	-1.46127	-1.65272	-1.65315	-3.31355	-2.2884	-3.31967	-2.2784	-2.89579	-2.48522	-1.87094	-2.89571	-3.29859	-2.2901	-2.69179	-1.87928	-3.50249	-1.68555	-3.90587	-2.28726	-3.49889	-2.89344	-3.50381	-2.89434	-3.72251	-1.88289	-3.91853	-2.89488	-2.07003	-2.49006	-3.30466	-3.29372	-3.51738	-2.07234	-3.73086	-2.07501	-3.0964	-2.28929	-1.27134	-2.48758	-3.90879	-2.8842	-3.70722	-3.70661	-4.91849	-3.50013	-4.91727	-3.70525	-3.49913	-4.71671
642	-0.12878	-1.60837	-2.04912	-1.64577	-2.27162	-2.69179	-2.07247	-1.63672	-1.43393	-2.90456	-0.99903	-2.26851	-2.69179	-3.31162	-1.85637	-2.89956	-2.69179	-3.32377	-1.65272	-2.27788	-2.89991	-3.94939	-3.5196	-2.69179	-1.65164	-3.94992	-2.48518	-2.27933	-2.90095	-2.27823	-3.32617	-3.32738	-2.69179	-2.69179	-3.52495	-2.26743	-4.36543	-1.64598	-3.51995	-1.14812	-4.12274	-3.69698	-3.49334	-3.90879	-3.69791	-4.11822	-4.11648	-3.48632	-3.49489
643	-2.03505	-1.59289	-1.82655	-1.61837	-0.55367	-1.82373	-2.05579	-1.18154	-1.43129	-2.47678	-0.94468	-2.27197	-2.26571	-2.69179	-2.4772	-3.32779	-3.97934	-1.4273	-2.69179	-2.26535	-2.90303	-3.33172	-2.69179	-2.2686	-3.96839	-2.26833	-1.84433	-3.98156	-2.90379	-2.90433	-2.06588	-2.69179	-1.41547	-3.32941	-2.27848	-2.47468	-3.3286	-2.47543	-3.33557	-3.03885	-4.99011	-4.33752	-3.27036	-3.48272	-3.26169	-3.69443	-2.63464	-4.32607	-2.21352
644	-1.78722	-2.69179	-3.57324	-1.15569	-0.71984	-2.02895	-1.38942	-1.3826	-1.83654	-1.83139	-2.04047	-2.69179	-0.10447	-2.90401	-1.17893	-2.05213	-3.11805	-3.12866	-0.98019	-2.03577	-3.56821	-2.4735	-3.11391	-2.90923	-0.93933	-2.69179	-2.69179	-3.12413	-3.55145	-3.33681	-2.90698	-1.8286	-0.94963	-2.69179	-3.13584	-2.47789	-2.25482	-2.90975	-4.01076	-3.01753	-4.77572	-3.68603	-3.90879	-3.69314	-4.55549	-3.69234	-2.80455	-3.90879	-3.25818
645	-1.57372	-2.69179	-1.38175	-0.49157	-2.90928	-0.45915	-2.0372	-3.13135	-1.13796	-1.58755	-2.69179	-2.69179	-2.91172	-2.02983	-0.26621	-1.34074	-3.13261	-2.69179	-1.59722	-3.35113	-3.35448	-4.47155	-3.12676	-2.25415	-4.68294	-3.56937	-2.46902	-3.79896	-3.34396	-3.80265	-2.02822	-1.80566	-1.80448	-2.69179	-2.02734	-4.42189	-2.46967	-0.25493	-4.23875	-2.56139	-3.68593	-4.13216	-3.02501	-4.13191	-3.90879	-4.35225	-3.90879	-3.46651	-3.90879
646	-0.40031	-1.32567	-3.59107	-1.8031	-2.2498	-2.23745	-2.47026	-0.90288	-3.5746	-2.91421	-2.01596	-3.36945	-2.24636	-2.91288	-2.46996	-1.81151	-3.36808	-1.57472	-3.78924	-2.23817	-3.57343	-4.46131	-2.91337	-3.5931	-2.46843	-2.46798	-2.03375	-2.91367	-2.25606	-2.24073	-2.02379	-2.46519	-3.13802	-3.12478	-2.69179	-2.69179	-1.77876	-2.91712	-2.69179	-4.8542	-4.36688	-1.44629	-1.9433	-4.13112	-3.90879	-4.13291	-4.13387	-3.46366	-4.12994
647	-1.107	-1.99314	-1.10377	-0.89039	-1.33524	-2.91829	-4.27335	-3.36444	-1.35964	-3.35492	-2.69179	-2.69179	-3.59269	-2.91773	-2.23869	-2.91525	-1.58339	-3.14295	-2.01183	-1.33769	-2.01398	-3.13174	-2.69179	-1.79453	-2.25463	-3.36991	-2.92173	-2.0202	-2.01687	-3.13193	-1.57969	-3.34624	-2.01444	-1.33463	-2.24804	-2.46798	-1.32099	-3.13663	-2.23454	-3.90879	-3.20917	-4.35945	-3.90879	-5.03214	-4.7963	-3.46137	-4.13372	-2.78797	-3.46563
648	-0.84592	-2.69179	-2.23735	-2.23991	-1.55568	-2.46687	-2.69179	-1.8082	-0.87154	-2.92015	-2.01382	-2.24774	-2.69179	-3.13693	-3.14032	-2.02645	-3.80216	-1.35101	-1.13693	-2.25823	-1.54684	-3.12991	-1.11521	-3.14407	-1.57422	-4.25779	-1.80898	-2.46768	-2.91461	-2.02616	-4.26801	-2.91396	-0.71116	-2.24685	-1.57222	-3.57871	-4.46641	-1.56668	-2.69179	-3.90879	-4.36646	-3.6824	-4.36657	-4.13028	-2.56139	-2.12944	-3.24596	-2.56891	-4.78522
649	-1.54789	-3.14541	-1.11699	-2.91505	-3.35772	-2.02379	-2.24083	-2.47031	-1.80251	-3.56745	-2.91471	-2.46808	-3.58167	-2.24626	-3.13154	-4.2515	-1.13831	-1.13277	-3.56611	-1.81919	-2.23961	-2.46972	-4.04466	-2.01733	-1.36141	-3.79896	-2.01382	-2.25019	-1.60696	-3.36158	-3.38623	-1.14346	-1.56414	-0.9211	-2.69179	-3.35772	-3.35565	-3.36278	-3.37022	-3.00341	-5.27647	-3.90879	-4.36252	-3.02909	-2.33717	-3.68357	-4.13102	-3.23765	-3.68707
650	-1.12894	-1.78804	-2.02778	-0.90288	-0.93856	-2.69179	-0.51977	-1.33494	-2.24941	-2.91085	-1.81363	-3.36564	-2.69179	-3.58127	-1.58584	-2.69179	-2.69179	-3.13397	-2.69179	-2.47557	-1.81344	-1.59961	-2.91235	-2.91357	-2.46947	-1.81957	-1.56465	-2.90937	-2.69179	-2.24735	-3.13852	-3.34595	-2.69179	-2.25213	-2.69179	-2.69179	-2.47374	-3.79725	-3.35786	-4.3649	-3.68911	-3.68245	-3.68367	-3.46455	-3.68438	-3.90879	-3.90879	-4.81153	-4.56568
651	-0.18952	-1.79714	-1.37427	-2.69179	-3.56477	-0.71028	-2.25701	-2.46922	-2.90947	-1.58852	-3.352	-3.36504	-2.253	-3.12714	-1.38375	-2.69179	-2.25644	-0.95001	-2.91104	-2.0291	-3.57616	-2.26279	-1.59313	-2.24941	-1.60199	-4.23398	-2.04635	-2.47529	-2.26242	-3.7717	-2.91215	-2.90913	-3.57675	-4.69803	-3.57479	-1.81402	-3.12404	-2.91337	-2.4708	-2.32937	-3.45342	-4.34614	-3.69429	-3.68916	-3.2509	-3.90879	-3.69064	-3.90879	-2.60388
652	-1.33555	-0.8703	-1.15637	-2.47331	-1.82298	-2.2531	-1.58093	-2.69179	-1.59095	-2.69179	-2.03041	-2.69179	-3.12876	-3.12404	-2.25	-1.79129	-2.91401	-3.12245	-1.82392	-2.69179	-2.91244	-2.91327	-4.23364	-2.03172	-1.5649	-2.69179	-1.81881	-2.47911	-2.03012	-2.03201	-2.47148	-2.25184	-2.91327	-3.79335	-1.81517	-1.59889	-1.80625	-2.91176	-4.23228	-3.22883	-4.13752	-2.78191	-5.87129	-4.56944	-3.68765	-4.56069	-3.46593	-4.33826	-3.90879
653	-2.24306	-1.55903	-4.25919	-2.69179	-1.8084	-2.02837	-2.01059	-1.79833	-1.59289	-2.25406	-2.69179	-2.03505	-3.56706	-1.80801	-4.44272	-2.91466	-3.55367	-3.12885	-4.63774	-2.25097	-3.12619	-1.36023	-1.14277	-2.47143	-3.78948	-2.03663	-0.69312	-3.13594	-3.58385	-1.59602	-2.24764	-3.12819	-2.02468	-2.91362	-2.91143	-2.69179	-4.04314	-3.13397	-2.24215	-2.98968	-3.01093	-3.4701	-3.68593	-4.5566	-4.79473	-4.12661	-2.17757	-4.13008	-3.90879
654	-0.22376	-0.6468	-2.23755	-2.92047	-1.56159	-2.23755	-1.77604	-2.46611	-2.04328	-3.35979	-2.69179	-2.69179	-2.91337	-3.36701	-2.69179	-1.55362	-2.46927	-4.23398	-4.01922	-2.0208	-3.12914	-2.46848	-2.24695	-2.46662	-3.13792	-4.49807	-3.3507	-3.37361	-3.13902	-4.24115	-2.46565	-3.34241	-4.46759	-1.55491	-1.79513	-3.81893	-3.13378	-3.36701	-4.03407	-4.1369	-3.90879	-3.45394	-4.1295	-4.13231	-2.32329	-5.03037	-2.56921	-3.68623	-2.58429
655	-0.64958	-0.65005	-3.37703	-2.91834	-2.46823	-1.11592	-1.56541	-1.34529	-1.77394	-3.35742	-2.91235	-2.24326	-3.14265	-2.24376	-2.03012	-2.91717	-3.35905	-2.69179	-3.80562	-3.58028	-1.8031	-2.24386	-4.06447	-3.12952	-2.24705	-2.46803	-3.58405	-1.5649	-3.36534	-2.46808	-2.91471	-3.37052	-3.59229	-2.69179	-4.26624	-2.91377	-2.24366	-4.24424	-3.36084	-3.21707	-5.05848	-4.36272	-5.25108	-3.46046	-1.61732	-3.00566	-3.90879	-4.13102	-4.5762
656	-0.70591	-0.85609	-1.3383	-4.25989	-1.13693	-3.35317	-3.5789	-2.022	-2.9156	-1.80468	-2.91288	-0.69799	-1.58437	-1.7921	-3.57362	-2.91441	-4.00499	-3.56764	-2.91254	-4.01922	-4.26695	-1.61327	-2.91372	-2.69179	-3.5686	-1.57547	-1.81383	-2.02065	-2.47114	-2.91274	-2.46907	-3.35964	-2.03748	-2.02542	-2.69179	-2.0214	-2.69179	-3.14295	-4.48672	-3.45814	-3.4561	-3.24361	-5.24272	-3.0207	-2.56471	-4.13023	-2.78722	-3.68677	-3.03314
657	-1.80762	0.1685	-3.13653	-2.04815	-2.05848	-0.75963	-2.69179	-2.2601	-4.82353	-3.32752	-2.04649	-2.69179	-3.54741	-2.69179	-2.04898	-3.33876	-3.56003	-1.41029	-3.12171	-2.06141	-1.8325	-1.19158	-1.83009	-2.03677	-2.25175	-2.03648	-2.04718	-2.0423	-3.54906	-3.54503	-3.77662	-1.60294	-5.24173	-3.32631	-1.42168	-2.04925	-1.82972	-3.33336	-4.41891	-5.01012	-1.98242	-3.48299	-3.26681	-2.82795	-3.47627	-4.98568	-4.12129	-4.78522	-4.12316
658	-1.83305	-0.3939	-2.69179	-2.48078	-3.30341	-2.27942	-3.72806	-2.69179	-3.51858	-3.10179	-2.27823	-2.69179	-3.71891	-1.8748	-0.8407	-2.07119	-1.65445	-2.48737	-2.48725	-2.69179	-2.4887	-2.28018	-3.71743	-2.89747	-2.48509	-3.31137	-2.07967	-1.65702	-2.89909	-2.69179	-2.26905	-2.06861	-1.86312	-1.46705	-2.4859	-3.94755	-2.69179	-4.80105	-2.48398	-4.32799	-4.31796	-2.86014	-3.90879	-4.52825	-3.70388	-2.49694	-3.08456	-3.4998	-1.84864
659	-2.29107	-1.88452	-2.28889	-2.49279	-1.11977	-2.09537	-3.28679	-2.29394	-1.89908	-2.49357	-3.29155	-2.48973	-3.48481	-3.28667	-2.69179	-3.28691	-3.28608	-3.08418	-2.88649	-2.29465	-2.09406	-3.49147	-3.09028	-1.90916	-2.08986	-2.69179	-3.66683	-2.09702	-2.8928	-2.69179	-4.67317	-3.08487	-2.0943	-1.88906	-3.88939	-3.28468	-2.49318	-3.29626	-2.69179	-3.90879	-3.30566	-3.50831	-2.91436	-4.10748	-4.92712	-3.70847	-3.11388	-3.32228	-3.11007
660	-1.09498	-2.88993	-2.10054	-2.29925	-2.49716	-2.88281	-1.91161	-2.69179	-1.1426	-2.49731	-4.08289	-2.88887	-3.08472	-2.49513	-4.05472	-2.10275	-0.90608	-3.07347	-2.49904	-1.90809	-2.69179	-3.28083	-1.7228	-2.29902	-2.49659	-2.10367	-1.71846	-3.07999	-2.49494	-1.89893	-3.07774	-1.5222	-1.91008	-3.87034	-4.26846	-4.08372	-2.8888	-1.86295	-2.69179	-3.31952	-4.49842	-2.72068	-3.12294	-3.71417	-3.71405	-3.324	-4.49359	-4.10037	-3.1342
661	-2.49171	-1.49466	-2.09083	-2.09596	-2.29606	-1.70443	-1.30263	-1.88158	-2.29235	-3.09028	-2.69179	-2.89143	-2.07615	-3.08425	-1.50578	-4.2886	-1.11388	-2.29163	-4.27815	-3.87476	-2.49357	-2.49993	-2.29386	-2.49074	-3.0872	-2.4935	-3.67141	-2.88954	-4.07848	-2.49436	-2.49475	-2.89171	-1.87994	-2.09667	-2.49006	-1.9087	-2.48879	-3.09043	-2.89369	-2.90154	-2.31422	-4.52204	-3.11483	-3.30723	-3.70895	-3.31998	-3.31332	-2.32338	-1.57098
662	-0.74078	-2.05268	-3.72613	-1.83139	-2.69179	-2.89952	-3.34058	-3.31679	-1.22058	-3.1102	-1.63672	-2.48028	-2.06731	-1.02164	-1.4265	-2.27443	-1.86363	-2.27268	-1.85479	-2.69179	-2.90214	-2.9006	-2.47939	-2.90135	-2.0647	-2.271	-2.90285	-3.73913	-2.48333	-2.48166	-3.94623	-3.11462	-1.85811	-2.06535	-2.69179	-2.48091	-2.69179	-3.32337	-3.54449	-2.64617	-3.69567	-3.28522	-4.12008	-4.32176	-4.51967	-3.69893	-3.90879	-2.87978	-3.90879
663	-1.30771	-1.34317	-1.53492	-1.31375	-1.55775	-3.58986	-2.24516	-2.91896	-3.79847	-1.56845	-2.91118	-2.69179	-2.9151	-2.23149	-1.81093	0.21909	-3.57227	-2.69179	-2.69179	-2.91855	-2.24286	-1.78926	-3.13812	-1.56642	-2.46843	-4.27586	-3.14716	-2.01809	-2.24882	-1.14277	-2.24265	-3.13782	-1.78021	-2.24556	-2.69179	-3.5982	-3.36823	-3.82686	-2.69179	-3.45384	-3.46316	-3.24139	-3.45996	-5.00745	-4.35783	-4.57859	-3.02148	-4.77591	-4.12862
664	-0.20485	-0.68678	-1.4693	-2.19674	-1.9631	-1.97064	-2.44807	-1.23123	-1.48755	-3.17221	-2.45192	-3.64758	-4.13237	-0.98821	-3.63966	-1.50639	-2.4483	-3.17853	-2.69179	-3.63876	-2.69179	-2.69179	-2.69179	-3.16764	-2.44198	-2.69179	-1.48143	-3.16866	-4.38179	-2.20315	-2.69179	-3.18659	-2.45129	-4.63874	-3.42048	-2.44633	-2.9308	-0.50094	-2.93264	-5.14032	-3.15842	-3.90879	-3.42849	-2.95277	-4.15632	-6.08692	-4.87126	-3.43441	-4.38049
665	-1.89477	-2.42925	-0.59205	-1.65873	-1.67164	-2.94438	-0.5981	-3.47324	-3.19405	-2.94425	-3.72672	-1.92394	-1.1398	-1.67862	-2.19229	-2.4374	-0.37698	-3.21344	-3.45071	-1.18046	-2.43773	-3.71875	-2.43426	-3.45515	-3.72086	-3.94148	-2.43792	-3.45071	-2.95113	-0.90926	-1.17549	-1.6582	-2.94495	-0.93388	-2.18353	-1.91034	-3.71901	-2.9484	-2.94709	-3.6422	-3.132	-4.66503	-1.55462	-3.3982	-4.16514	-3.15064	-4.41667	-4.15786	-4.4141
666	-2.42412	-1.87856	-2.95989	-2.16353	-2.17352	-3.4794	-1.90148	-0.54989	-2.69179	-3.4759	-3.49586	-2.69179	-2.69179	-4.00001	-1.38083	-2.16072	-2.42967	-3.47631	-2.16837	-3.7321	-2.43299	-3.22698	-2.95523	-0.3632	-2.95052	-4.01419	-3.46439	-1.12439	-2.43042	-2.95516	-2.69179	-3.7688	-1.63471	-1.65337	-4.8314	-1.11905	-3.99966	-1.36412	-3.22456	-1.70433	-4.4386	-3.11619	-2.8461	-5.2177	-1.52469	-2.34017	-3.39053	-4.43044	-3.90879
667	-0.78962	-0.25541	-1.32865	-2.69179	-1.6171	-3.7823	-1.04885	-2.69179	-1.8801	-2.95967	-1.63694	-2.69179	-2.69179	-1.61883	-1.64604	-2.69179	-4.01981	-1.33934	-1.88965	-1.13739	-1.90002	-1.35703	-3.4846	-2.4242	-3.21508	-3.22698	-2.69179	-4.04132	-2.16086	-1.62966	-2.42953	-1.88207	-2.42247	-3.49457	-3.49889	-1.36236	-3.48168	-2.42583	-0.27633	-2.27347	-1.97936	-5.75187	-5.51781	-4.4386	-4.99457	-3.64979	-3.90879	-4.17725	-2.57439
668	-0.76501	-1.3223	-1.33678	-1.87591	-1.88772	-4.03551	-1.89498	-2.14564	-3.23869	-2.15774	-1.89455	-1.63999	-1.62484	-2.4296	-2.69179	-0.83945	-1.35846	-3.21672	-2.16506	-1.89982	-1.88207	-2.95683	-2.16283	-3.76074	-3.21894	-3.772	-2.42612	-3.772	-4.53341	-2.69179	-2.69179	-1.88965	-1.35846	-1.89982	-1.89603	-2.95967	-2.69179	-4.0446	-4.02122	-3.63437	-2.8283	-2.8387	-3.6417	-5.22945	-5.24605	-4.17783	-7.11221	-2.85422	-3.64213
669	-1.04389	-2.41953	-0.81863	-1.57665	-1.62227	-1.62313	-3.2287	-2.69179	-3.21977	-3.49586	-3.22342	-1.33531	-1.88901	-1.89646	-2.9562	-1.63022	-1.63331	-2.42498	-4.27867	-2.17136	-2.69179	-2.1586	-3.50085	-2.42512	-3.76446	-1.88447	-2.95989	-4.27658	-1.1007	-3.50063	-2.95606	-3.48293	-3.22986	-0.85452	-4.5456	-3.22314	-1.08321	-3.76648	-2.15416	-2.80321	-2.84751	-3.90879	-3.37346	-5.23682	-3.63947	-3.1105	-4.70413	-2.58569	-3.11304
670	-0.75219	0.32853	-0.49821	-0.54125	-2.96405	-2.96427	-2.95853	-2.15183	-2.42752	-0.83453	-2.69179	-1.31172	-2.69179	-3.74581	-1.63134	-3.75619	-1.6171	-2.16699	-2.42787	-2.69179	-2.69179	-2.69179	-2.69179	-5.66718	-3.21755	-2.42682	-2.95931	-3.22456	-4.57098	-2.96054	-2.96338	-1.6142	-2.96061	-3.76102	-2.69179	-2.69179	-3.51191	-2.13885	-1.63415	-4.18611	-4.99546	-3.90879	-3.64048	-2.31305	-4.99634	-4.17511	-4.72313	-2.04412	-3.1143
671	-1.58253	-2.96614	-3.52235	-2.69179	-2.41744	-3.24321	-2.69179	-4.0609	-2.15372	-1.88944	-4.04314	-2.96054	-3.49009	-3.51303	-2.15256	-2.96287	-4.56445	-3.23058	-2.96068	-2.69179	-2.15329	-2.95627	-4.32711	-1.60807	-1.35596	-2.69179	-2.14934	-2.69179	-2.41983	-1.36377	-5.12949	-4.32222	-2.14728	-2.14978	-4.02158	-2.14934	-1.05602	-2.41931	-2.41752	-2.79892	-3.36055	-3.11451	-3.10126	-2.54565	-3.90879	-3.37188	-3.64012	-2.83005	-4.97774
672	-1.53772	-0.464	-1.22895	-3.26816	-1.57103	-2.97484	-1.57071	-2.13654	-2.69179	-1.87234	-2.97175	-2.13701	-3.54237	-2.69179	-5.20998	-1.86897	-1.60837	-2.41547	-0.48915	-2.69179	-2.69179	-3.242	-3.24781	-2.41631	-4.95487	-3.51824	-3.80259	-3.24781	-2.69179	-3.79646	-2.69179	-2.13639	-3.53283	-1.31514	-4.07914	-4.08377	-2.97182	-2.13747	-2.96834	-2.48915	-3.90879	-3.35262	-2.2559	-2.7983	-3.90879	-4.46404	-2.80321	-3.62829	-2.80045
673	-3.27693	-3.26833	-2.69179	-1.53405	-2.11359	-1.27053	-1.83416	-2.12345	-1.55575	-2.69179	-2.97269	-2.41042	-2.12248	-1.27214	-3.53591	-3.83694	-2.97444	-3.54261	-4.68439	-3.24998	-2.40842	-0.15586	-4.11184	-2.12522	-2.69179	-4.68439	-3.54893	-3.81602	-1.84505	-0.9819	-3.26078	-2.69179	-1.84457	-2.69179	-1.82273	-2.69179	-1.2624	-1.82898	-1.85028	-3.33326	-5.3518	-3.34826	-3.62805	-3.33899	-2.49357	-3.62381	-2.5272	-3.90879	-4.18397
674	-1.49454	-2.98853	-3.86619	-2.39724	-1.5222	-0.68203	-3.29257	-1.23108	-4.13521	-0.67914	-1.22723	-3.27968	-2.69179	-1.23957	-4.11224	-4.13688	-2.97783	-3.56287	-1.53539	-1.26036	-2.69179	-3.26982	-3.85054	-0.94659	-2.69179	-2.69179	-2.69179	-0.68836	-1.25004	-2.69179	-5.27429	-3.2759	-1.24377	-4.13479	-5.22272	-1.80892	-2.69179	-2.10819	-2.69179	-3.00572	-2.74837	-2.15287	-1.01444	-4.49121	-4.48867	-5.09013	-3.31865	-1.58524	-5.62112
675	-2.07886	-1.46253	-1.19389	-1.82147	-3.5757	-2.10234	-2.69179	-2.99639	-1.80631	-1.53035	-3.56617	-4.4591	-1.51946	-2.69179	-2.39275	-4.16368	-2.97604	-4.14023	-2.69179	-2.69179	-1.22034	-4.71141	-1.55121	-2.39973	-2.983	-3.26667	-2.69179	-2.10614	-2.39854	-1.5167	-2.97964	-1.21904	-2.98669	-2.98198	-1.53472	-2.10355	-2.69179	-3.56924	-1.52595	-3.90879	-3.90879	-1.86021	-5.67091	-3.02696	-5.09048	-5.3859	-5.08908	-5.35681	-4.20188
676	-1.18531	-3.28881	-2.98782	-2.98704	-4.16585	-4.15292	-2.98274	-2.38922	-2.69179	-2.39593	-3.55884	-3.86447	-1.81613	-1.82972	-1.81792	-4.96905	-2.10836	-3.27251	-2.09832	-2.69179	-2.69179	-1.52697	-2.40286	-2.40235	-2.69179	-3.87944	-1.83538	-2.69179	-4.43598	-4.4775	-3.5791	-2.40084	-3.85155	-2.10819	-4.47591	-2.39836	-3.28792	-2.39733	-1.80683	-5.11945	-4.49155	-5.95319	-3.90879	-4.80006	-3.01859	-3.90879	-4.78394	-2.73646	-5.06721
677	-3.29529	-3.58094	-0.6462	-0.91507	-2.97492	-0.39624	-2.97508	-1.84265	-3.81919	-2.11325	-2.39914	-3.84519	-0.41712	-2.97596	-2.69179	-2.69179	-3.55535	-0.71996	-3.82365	-1.51911	-3.83204	-4.40706	-2.41081	-3.26078	-2.4041	-1.83806	-2.69179	-2.12183	-2.40468	-0.94048	-3.25884	-3.27033	-0.96119	-1.84624	-0.34781	-2.97799	-4.12241	-1.55768	-0.67334	-2.7299	-1.90536	-3.6175	-4.19566	-5.34723	-2.74227	-2.77114	-4.19681	-3.62275	-4.46574
678	-1.83952	-0.99544	-1.02095	-4.07991	-3.24382	-2.97285	-1.85122	-2.41562	-2.9675	-1.3029	-2.69179	-1.86191	-3.25154	-4.65038	-2.97073	-5.72627	-3.23675	-3.51393	-4.04534	-5.21988	-0.76448	-0.77188	-4.32756	-3.52628	-0.7343	-1.85145	-3.24688	-3.5242	-3.50173	-3.52305	-2.69179	-1.02744	-2.9698	-3.52512	-2.69179	-0.99879	-3.8135	-3.24336	-3.25422	-4.19459	-4.18961	-3.35045	-3.90879	-3.35447	-4.18435	-3.63422	-5.30661	-4.459	-4.73161
679	-1.61391	-0.23479	-0.79734	-1.36447	-1.11118	-2.42086	-0.55161	-2.16016	-1.34626	-2.69179	-2.42115	-2.69179	-4.56696	-3.78111	-2.42849	-3.76102	-2.69179	-4.55995	-2.96412	-2.69179	-0.82512	-1.35917	-1.08751	-2.16016	-3.23409	-3.21631	-2.42491	-2.13375	-1.10993	-2.15416	-3.75789	-2.69179	-1.89498	-3.75392	-1.61333	-3.49759	-3.49286	-4.04278	-2.42232	-3.36339	-1.7337	-2.85143	-4.17928	-5.50031	-4.71917	-5.50327	-4.44384	-4.97149	-4.43483
680	-0.2468	-2.42108	-3.22684	-2.69179	-2.16269	-1.3798	-4.00378	-3.74581	-2.69179	-1.37807	-2.95167	-3.47	-2.95474	-0.35534	-2.69179	-3.21114	-1.91439	-1.12316	-1.66378	-1.90128	-3.21344	-3.217	-3.21467	-3.47081	-3.98078	-0.90971	-3.74609	-2.42815	-3.21087	-4.01175	-3.21645	-1.39511	-2.16213	-2.16255	-3.48691	-2.16241	-2.69179	-2.95039	-1.9166	-3.90879	-4.43622	-3.64878	-3.90879	-3.38985	-2.87413	-1.84375	-2.86113	-4.68139	-5.45958
681	-1.88469	-0.54932	-1.89982	-2.42612	-2.69179	-0.86507	-3.46221	-1.15569	-2.69179	-3.98278	-4.72741	-0.36018	-3.7472	-2.69179	-2.17123	-3.71638	-2.69179	-2.69179	-2.17486	-3.73264	-3.46678	-1.91899	0.128	-4.0062	-0.87597	-4.50761	-3.73509	-2.43682	-2.43185	-2.69179	-5.27177	-2.94781	-3.21235	-3.21741	-4.26701	-2.69179	-1.15096	-2.43333	-1.63275	-4.17363	-4.43846	-4.16586	-4.68399	-2.37701	-2.33564	-3.90879	-4.69147	-5.70551	-3.65133
682	-2.41654	-1.06091	-1.63022	-1.87657	-2.69179	-3.76938	-4.30513	-1.10281	-1.38767	-2.16741	-1.3419	-2.16227	-2.69179	-1.62598	-1.89179	-2.9569	-1.89582	-2.95775	-3.21168	-3.76851	-2.95412	-1.89982	-2.42297	-3.49009	-2.16269	-2.1603	-4.85454	-2.16185	-2.69179	-0.54356	-3.23365	-3.73645	-1.89877	-2.16325	-2.69179	-2.15387	-3.22272	-2.69179	-2.95853	-3.36502	-3.63698	-4.43986	-4.17342	-4.17154	-4.9786	-3.64892	-4.16786	-4.71158	-4.4236
683	-0.95115	-1.28492	-2.96934	-1.85169	-4.13105	-3.28491	-3.7986	-3.2475	-1.87435	-3.8029	-3.51393	-3.24079	-2.13961	-3.23839	-3.23914	-2.41432	-1.87812	-2.97042	-1.58743	-2.13562	-1.30981	-2.69179	-1.31362	-2.96449	-2.41378	-4.06844	-1.85169	-0.23076	-3.51281	-1.58222	-4.59863	-4.09235	-1.86329	-0.18762	-4.59552	-3.51983	-2.41262	-2.96895	-2.13716	-3.90879	-3.06539	-2.54267	-5.87564	-5.01255	-3.3604	-3.63594	-5.01652	-3.63572	-4.18076
684	-0.56542	0.25806	-0.62811	-1.1803	-2.39767	-3.86965	-2.98317	-2.3999	-3.26502	-2.98809	-1.52697	-3.26982	-2.39602	-4.72964	-4.74217	-1.83268	-3.56363	-3.56414	-2.10373	-2.40177	-3.57181	-2.11141	-2.3999	-1.23999	-1.23999	-3.28089	-1.80079	-3.27217	-3.26799	-2.40168	-2.98634	-4.45857	-3.57936	-2.98712	-2.4005	-3.85729	-2.98643	-1.79359	-2.69179	-5.98718	-2.72256	-3.90879	-3.33524	-2.44209	-4.49999	-4.49104	-5.64641	-4.7766	-4.76398
685	-3.64599	-0.79065	-0.4745	-2.69179	-3.95601	-1.75924	-1.45378	-3.32251	-1.45186	-3.62289	-3.3249	-3.6143	-3.94414	-2.38094	-1.45531	-3.61515	-2.99967	-3.91242	-5.14728	-3.93441	-3.93326	-3.63608	-3.63757	-2.07144	-0.24156	0.06979	-2.38353	-2.69179	-3.32975	-0.80796	-2.38162	-4.82724	-1.76069	-2.99807	-2.69179	-0.81209	-3.31329	-2.99977	-2.06971	-2.05006	-3.26612	-3.90879	-2.97885	-4.21432	-2.66887	-2.69003	-0.8061	-3.90879	-2.35455
686	-3.03531	-1.0279	-3.66867	-5.37996	-1.40188	-1.70624	-4.68184	-1.71204	-3.35033	0.26679	-2.69179	-2.03107	-2.04994	-1.72248	-0.76253	-2.04496	1.18794	-3.34326	-0.11613	-1.09486	-2.37513	-3.33343	-0.433	-2.69179	-2.69179	-1.40892	-3.34581	-0.75506	-1.39309	-4.30365	-3.01966	-0.07656	-1.71586	-2.04328	-2.03107	-3.01689	-2.03476	-3.66835	-4.97192	-6.57014	-4.87873	-1.91013	-6.49111	-3.26529	-4.56005	-4.88219	-4.55941	-5.50624	-3.59274
687	-1.68643	-0.61567	-1.32474	-1.65229	-2.00896	-3.70155	-3.03009	-1.69478	-4.34141	-0.67431	-2.02087	-5.02746	-2.69179	-1.69246	-4.03497	-1.35578	-1.01225	-2.35452	-0.68845	-2.69179	-2.36669	-1.34181	-2.69179	-2.01771	-4.03588	-1.35712	-1.69112	-3.70257	-2.69179	1.00693	-2.69179	-4.74588	-5.03371	-3.69715	-1.35846	-0.67431	-3.02413	-2.35543	-3.03054	-2.18644	-3.22151	-4.24824	-3.23585	-3.90879	-3.57579	-6.63452	-4.58242	-2.56786	-6.20463
688	-1.29319	-1.29514	-3.74479	-0.23479	-3.0423	-0.93802	-1.31722	-3.36226	-2.0085	-4.36964	-2.34565	-3.36316	-1.32846	-2.69179	-2.69179	-3.71533	0.05735	-3.70496	-2.35361	-1.6665	-2.69179	-3.02997	-1.3459	-0.35612	-5.11059	-3.37345	-1.33309	-0.64401	-4.42369	-2.00639	-2.34457	-0.64121	-3.36519	1.03576	-3.37392	-2.34625	-0.31407	-4.73539	-0.97299	-4.25626	-3.90879	-3.90879	-3.56808	-3.56924	-3.90879	-1.86241	-2.88455	-5.27352	-3.90879
689	-2.33818	-0.89323	0.5031	-0.26376	-1.30049	-2.34421	-2.34079	-2.69179	-0.64121	-3.37045	-2.34661	-0.61925	-1.33032	-1.28334	-3.0294	-3.03686	-1.66474	-3.03309	-2.69179	-1.65873	-1.99999	-5.74057	-3.37884	-3.71813	-4.05326	-0.63276	-2.69179	-3.03638	-4.06072	-0.64889	-1.9959	-2.34275	-1.65085	-0.61567	-3.72485	-2.69179	-3.03543	-3.39036	-1.65229	-4.60348	-2.86423	-2.55836	-2.18525	-2.87217	-4.25626	-4.58814	-5.6371	-4.25614	-4.9292
690	0.87327	1.12368	-3.40151	-1.30097	-0.59535	-1.99565	-0.9225	-0.97535	-1.65695	-1.67069	-2.34493	-1.30771	-2.34767	-2.69179	-1.6443	-2.01313	-1.64027	-3.37978	-1.28976	-1.98582	-2.69179	-2.69179	-2.69179	-3.04034	-2.34791	-2.69179	-3.03379	-2.34287	-3.73599	-2.34384	-6.1592	-3.39503	-2.34079	-3.39183	-1.99493	-5.44472	-2.3472	-3.40659	-1.9893	-1.0909	-2.49236	-1.1435	-2.19353	-3.90879	-3.90879	-3.56854	-2.545	-5.64491	-2.85431
691	-0.88216	-1.64394	-3.39651	-4.46296	-3.7686	0.82686	-3.76207	-5.47925	-2.34838	-0.2468	-0.5497	-1.28927	-1.66369	-4.45795	-2.00332	-2.34384	-3.75411	-3.72913	-4.11376	-3.38479	-3.05086	-4.43638	-3.40001	-4.77151	-0.60265	-3.04107	-0.57763	-4.40882	-4.40353	-0.91685	-2.00261	-1.30338	0.40952	-3.39626	-2.33831	-1.99517	-0.5694	-1.30675	-0.57389	-5.32673	-5.30789	-3.19066	-4.26128	-3.23289	-2.15564	-3.21723	-4.25566	-4.95518	-2.86386
692	-0.10016	-2.69179	-1.62151	-3.39676	-0.19268	-3.04328	-1.2683	-1.98232	-1.3	-2.33993	-2.33756	-3.04193	-3.39453	-3.74627	-3.7252	-1.64357	-1.63805	-3.03998	-2.69179	-4.0692	-0.94963	-0.94476	-4.45857	-3.7252	-2.69179	-2.69179	-3.03853	-4.81493	-1.28185	-2.34396	-2.34104	0.14308	-3.40889	-4.10572	-4.80224	-3.38455	-1.65157	-3.04365	-3.04703	-2.84194	-1.05878	-3.55203	-6.38404	-3.90879	-4.61978	-3.56169	-5.28573	-2.87822	-6.3343
693	0.57381	-4.4775	-2.33426	-1.24304	-1.27836	-2.69179	-1.29172	-2.69179	-3.04047	-2.69179	-0.54663	-3.03817	-0.9118	-0.62496	-4.09284	-1.99975	-1.63731	-3.74776	-1.29172	-2.34251	-3.03998	-0.9472	-4.4279	-3.0444	-2.69179	-3.04403	-0.56564	-5.13763	-3.05202	-1.62683	-2.3363	-1.66122	-3.39305	-4.11224	-3.76017	-1.63059	-3.75903	-3.0454	-3.74627	-3.20133	-3.90879	-4.61476	-3.90879	-1.49334	-4.61902	-3.209	-3.56012	-3.55804	-5.31675
694	-0.10399	0.11819	-3.4048	-1.98732	-3.38672	0.43647	-0.23995	0.09664	-2.69179	-2.00308	-2.00047	-0.93185	-2.69179	-4.10322	-2.69179	1.09739	-1.99638	-3.04328	-3.38287	-3.73527	-2.34909	-0.97003	-2.34803	-2.34469	-2.00545	-3.76207	-2.69179	-2.34481	-1.98383	-2.34165	-0.227	-1.99371	-2.69179	-1.65624	-1.99028	-0.94231	-4.07827	-2.69179	-1.64357	-4.61203	-3.55011	-2.85394	-2.16603	-1.09388	-4.25747	-2.22132	-5.28953	-1.42564	-1.46892
695	-1.27636	-1.99951	-2.34589	-4.10223	-1.65445	-0.37007	-1.00032	-4.70251	-2.69179	-2.0202	-2.01036	-4.36964	-1.35668	-0.99802	-3.36091	-5.02357	-2.352	-2.69179	-5.37545	-2.34384	-3.69682	0.05546	-5.05825	-3.36181	-2.01771	-2.34956	-2.01036	-4.39653	-0.98531	-3.36861	-4.04223	-1.68676	-3.70874	-2.35599	-2.69179	-5.03921	-2.00873	-1.67381	-1.67622	-2.89631	-1.84197	-2.54454	-2.88525	-5.92425	-0.53725	-2.90545	-2.91804	-4.23981	-4.24246
696	-2.36392	-1.0768	-3.34283	-2.03259	-0.79486	-1.74332	-1.4052	-1.41465	-3.00925	-1.74242	-2.69179	-4.59173	-2.05464	-0.76439	-3.31895	-1.45302	-1.74422	-3.97384	-3.66204	-3.00835	-3.3164	-1.73546	-2.69179	-2.05767	-1.12733	-3.31895	-2.38504	-1.06683	-3.01375	-3.00685	-3.00566	-3.64146	-3.32631	-3.00905	-3.00915	-1.74422	-1.74869	-5.24933	-2.69179	-3.58982	-3.269	-3.58642	-1.99247	-5.81659	-3.59304	-0.77988	-5.52014	-6.1156	-2.33746
697	0.30761	-1.50414	-2.39095	-1.20679	-3.29895	-2.98573	-2.99227	-1.49669	-2.69179	-1.53639	-2.98385	-3.55784	-1.5059	-3.29041	-0.66867	-1.23194	-3.27116	-2.9824	-2.9841	-3.58147	-0.36215	-3.27133	-2.10407	-5.06638	-2.39733	-2.40067	-3.86688	-3.86791	-3.85492	-2.69179	-4.45235	-2.10665	-2.9887	-5.34353	-2.39905	-2.9873	0.00121	-1.52832	-2.40151	-2.15235	-3.3162	-3.32211	-4.80086	-3.61407	-5.3678	-2.7597	-6.25277	-4.20128	-2.16765
698	-2.69179	-1.85637	0.35615	-3.80817	-0.7724	-2.14219	-0.74843	-1.57758	-3.52167	-2.69179	-1.31514	-2.96591	-2.41238	-3.2369	-2.69179	-3.24535	-2.42261	-4.34105	-3.23	-3.24473	-0.48307	-1.86443	-2.96494	-1.33641	-3.2372	-2.41872	-2.14189	-4.05978	-2.96773	-2.69179	-0.51492	-4.36824	-2.96773	-1.84385	-1.33162	-4.08844	-4.91648	-2.69179	-2.97214	-3.90879	-3.34857	-3.6314	-1.96327	-4.7332	-3.35138	-3.08258	-3.63339	-4.1815	-3.63587
699	-0.80449	0.02486	-2.42555	-1.88447	-2.16227	-1.8812	-2.69179	-0.85017	-2.4271	-0.87785	-1.36939	-2.16269	-4.54071	-3.75732	-2.95052	-2.69179	-3.48987	-2.69179	-1.89667	-2.69179	-1.90107	-3.74692	-1.12562	-4.27074	-2.42527	-2.95268	-3.22117	-2.69179	-2.69179	-2.42773	-2.16171	-3.49976	-3.76446	-1.89814	-3.73727	-4.02264	-3.22215	-2.16002	-3.21936	-2.85505	-4.95619	-2.33729	-2.60263	-3.38427	-4.71201	-3.37801	-2.57511	-2.85227	-3.38633
700	-2.42196	-0.84968	-1.64795	-2.15917	-1.87856	-1.10951	-2.96061	-2.1696	-1.90315	-1.89582	-1.376	-2.95739	-1.91095	-2.69179	-1.65039	-5.31646	-3.21453	-2.69179	-2.16905	-2.69179	-3.47734	-3.47775	-3.74001	-2.43299	-3.73129	-1.90169	0.20905	-3.23146	-2.95543	-3.21439	-3.48502	-2.16395	-1.6422	-3.4794	-2.95557	-1.90273	-3.21797	-1.62994	-2.43151	-2.84722	-3.6466	-3.38687	-5.25252	-3.12734	-4.43194	-3.90879	-2.32191	-4.17037	-4.16633
--	--	--	--	--	--	--	--	--	--	--	--	--	--	--	--	--																								--	--	--	--	--	--	--	--	--	--
--	--	--	--	--	--	--	--	--	--	--	--	--	--	--	--	--																								--	--	--	--	--	--	--	--	--	--
--	--	--	--	--	--	--	--	--	--	--	--	--	--	--	--	--																								--	--	--	--	--	--	--	--	--	--
--	--	--	--	--	--	--	--	--	--	--	--	--	--	--	--	--																								--	--	--	--	--	--	--	--	--	--
--	--	--	--	--	--	--	--	--	--	--	--	--	--	--	--	--																								--	--	--	--	--	--	--	--	--	--
--	--	--	--	--	--	--	--	--	--	--	--	--	--	--	--	--																								--	--	--	--	--	--	--	--	--	--
--	--	--	--	--	--	--	--	--	--	--	--	--	--	--	--	--																								--	--	--	--	--	--	--	--	--	--
--	--	--	--	--	--	--	--	--	--	--	--	--	--	--	--	--																								--	--	--	--	--	--	--	--	--	--
--	--	--	--	--	--	--	--	--	--	--	--	--	--	--	--	--																								--	--	--	--	--	--	--	--	--	--
--	--	--	--	--	--	--	--	--	--	--	--	--	--	--	--	--																								--	--	--	--	--	--	--	--	--	--
--	--	--	--	--	--	--	--	--	--	--	--	--	--	--	--	--																								--	--	--	--	--	--	--	--	--	--
--	--	--	--	--	--	--	--	--	--	--	--	--	--	--	--	--																								--	--	--	--	--	--	--	--	--	--
--	--	--	--	--	--	--	--	--	--	--	--	--	--	--	--	--																								--	--	--	--	--	--	--	--	--	--
--	--	--	--	--	--	--	--	--	--	--	--	--	--	--	--	--																								--	--	--	--	--	--	--	--	--	--
--	--	--	--	--	--	--	--	--	--	--	--	--	--	--	--	--																								--	--	--	--	--	--	--	--	--	--
--	--	--	--	--	--	--	--	--	--	--	--	--	--	--	--	--																								--	--	--	--	--	--	--	--	--	--
--	--	--	--	--	--	--	--	--	--	--	--	--	--	--	--	--																								--	--	--	--	--	--	--	--	--	--
--	--	--	--	--	--	--	--	--	--	--	--	--	--	--	--	--																								--	--	--	--	--	--	--	--	--	--
--	--	--	--	--	--	--	--	--	--	--	--	--	--	--	--	--																								--	--	--	--	--	--	--	--	--	--
--	--	--	--	--	--	--	--	--	--	--	--	--	--	--	--	--																								--	--	--	--	--	--	--	--	--	--
--	--	--	--	--	--	--	--	--	--	--	--	--	--	--	--	--																								--	--	--	--	--	--	--	--	--	--
--	--	--	--	--	--	--	--	--	--	--	--	--	--	--	--	--																								--	--	--	--	--	--	--	--	--	--
--	--	--	--	--	--	--	--	--	--	--	--	--	--	--	--	--																								--	--	--	--	--	--	--	--	--	--
--	--	--	--	--	--	--	--	--	--	--	--	--	--	--	--	--																								--	--	--	--	--	--	--	--	--	--
--	--	--	--	--	--	--	--	--	--	--	--	--	--	--	--	--																								--	--	--	--	--	--	--	--	--	--
--	--	--	--	--	--	--	--	--	--	--	--	--	--	--	--	--																								--	--	--	--	--	--	--	--	--	--
--	--	--	--	--	--	--	--	--	--	--	--	--	--	--	--	--																								--	--	--	--	--	--	--	--	--	--
--	--	--	--	--	--	--	--	--	--	--	--	--	--	--	--	--																								--	--	--	--	--	--	--	--	--	--
--	--	--	--	--	--	--	--	--	--	--	--	--	--	--	--	--																								--	--	--	--	--	--	--	--	--	--
--	--	--	--	--	--	--	--	--	--	--	--	--	--	--	--	--																								--	--	--	--	--	--	--	--	--	--
--	--	--	--	--	--	--	--	--	--	--	--	--	--	--	--	--																								--	--	--	--	--	--	--	--	--	--
--	--	--	--	--	--	--	--	--	--	--	--	--	--	--	--	--																								--	--	--	--	--	--	--	--	--	--
--	--	--	--	--	--	--	--	--	--	--	--	--	--	--	--	--																								--	--	--	--	--	--	--	--	--	--
--	--	--	--	--	--	--	--	--	--	--	--	--	--	--	--	--																								--	--	--	--	--	--	--	--	--	--
--	--	--	--	--	--	--	--	--	--	--	--	--	--	--	--	--																								--	--	--	--	--	--	--	--	--	--
--	--	--	--	--	--	--	--	--	--	--	--	--	--	--	--	--																								--	--	--	--	--	--	--	--	--	--
--	--	--	--	--	--	--	--	--	--	--	--	--	--	--	--	--																								--	--	--	--	--	--	--	--	--	--
--	--	--	--	--	--	--	--	--	--	--	--	--	--	--	--	--																								--	--	--	--	--	--	--	--	--	--
--	--	--	--	--	--	--	--	--	--	--	--	--	--	--	--	--																								--	--	--	--	--	--	--	--	--	--
--	--	--	--	--	--	--	--	--	--	--	--	--	--	--	--	--																								--	--	--	--	--	--	--	--	--	--
--	--	--	--	--	--	--	--	--	--	--	--	--	--	--	--	--																								--	--	--	--	--	--	--	--	--	--
--	--	--	--	--	--	--	--	--	--	--	--	--	--	--	--	--																								--	--	--	--	--	--	--	--	--	--
--	--	--	--	--	--	--	--	--	--	--	--	--	--	--	--	--																								--	--	--	--	--	--	--	--	--	--
--	--	--	--	--	--	--	--	--	--	--	--	--	--	--	--	--																								--	--	--	--	--	--	--	--	--	--
--	--	--	--	--	--	--	--	--	--	--	--	--	--	--	--	--																								--	--	--	--	--	--	--	--	--	--
--	--	--	--	--	--	--	--	--	--	--	--	--	--	--	--	--																								--	--	--	--	--	--	--	--	--	--
--	--	--	--	--	--	--	--	--	--	--	--	--	--	--	--	--																								--	--	--	--	--	--	--	--	--	--
--	--	--	--	--	--	--	--	--	--	--	--	--	--	--	--	--																								--	--	--	--	--	--	--	--	--	--
--	--	--	--	--	--	--	--	--	--	--	--	--	--	--	--	--																								--	--	--	--	--	--	--	--	--	--
--	--	--	--	--	--	--	--	--	--	--	--	--	--	--	--	--																								--	--	--	--	--	--	--	--	--	--
[truncated: 14 more columns]

## Sheet: Extended Data Figure 5d
	200 μM NBSI618 in buffer																																							1 μM NBSI618 + 5 μM Clivia
	NBSI618_SYN_10	NBSI618_SYN_15	NBSI618_SYN_20	NBSI618_SYN_25	NBSI618_SYN_30	NBSI618_SYN_35	NBSI618_SYN_40	NBSI618_SYN_45	NBSI618_SYN_50	NBSI618_SYN_55	NBSI618_SYN_60	NBSI618_SYN_65	NBSI618_SYN_70	NBSI618_SYN_75	NBSI618_SYN_80	NBSI618_SYN_85	NBSI618_SYN_90	NBSI618_SYN_95	NBSI618_SYN_100	NBSI618_SYN_105	NBSI618_SYN_110	NBSI618_SYN_115	NBSI618_SYN_120	NBSI618_SYN_125	NBSI618_SYN_130	NBSI618_SYN_135	NBSI618_SYN_140	NBSI618_SYN_145	NBSI618_SYN_150	NBSI618_SYN_155	NBSI618_SYN_160	NBSI618_SYN_165	NBSI618_SYN_170	NBSI618_SYN_175	NBSI618_SYN_180	NBSI618_SYN_185	NBSI618_SYN_190	NBSI618_SYN_195	NBSI618_SYN_200	NBSI618_SYN_10	NBSI618_SYN_15	NBSI618_SYN_20	NBSI618_SYN_25	NBSI618_SYN_30	NBSI618_SYN_35	NBSI618_SYN_40	NBSI618_SYN_45	NBSI618_SYN_50	NBSI618_SYN_55
Wavelength (nm)	Intensity (a.u.)
300	-5.53539	-3.39657	-2.70453	0.0579	-5.45745	-4.77778	-2.70453	0.07518	-2.70453	-1.30201	-2.01677	-5.49978	-2.02194	-2.00425	-1.99531	-2.01487	-2.01724	-0.67476	-5.5274	-1.35409	-4.81127	-4.74396	0.06364	-6.8085	-0.59334	-1.26049	0.76769	-4.08766	-0.58887	0.61112	-2.02379	-3.39466	-1.34583	-3.37612	-0.66371	-7.48922	-3.39801	-2.70453	-2.0013	2.71003	0.69108	2.02429	1.32979	8.27016	3.39443	-1.35044	-6.21547	3.32668	2.00401
301	-4.88318	-0.56167	-6.19859	-8.4807	-2.70453	-3.40826	-0.63699	-4.08384	-1.96543	-2.70453	-4.15802	3.19953	-6.92988	0.18564	-1.29409	-3.42447	-6.83108	-4.14441	-4.10902	-2.70453	-4.14753	-4.12498	0.84913	-6.25315	-3.41526	-3.43552	-4.10804	-0.55861	-1.96924	-2.70453	-3.43767	-4.12701	-1.2901	-8.54395	-6.98108	-2.70453	-7.60993	0.10446	-4.14545	4.23131	-2.7972	-0.68681	1.37741	5.67779	2.08333	2.07469	2.79525	0	1.40746
302	3.41168	-1.95715	-4.25012	-0.41794	-7.14897	1.19867	-5.6763	-4.19484	-4.96697	-1.96048	-4.21169	2.40496	-1.2064	-4.98763	-1.18362	-6.46959	-1.22524	-7.16882	-2.70453	-5.81979	1.84092	2.70924	3.27008	1.08622	3.27454	-1.17196	-1.1359	-2.70453	-4.24063	-4.19041	-3.48578	-2.70453	-1.95038	-2.70453	-3.45925	4.85977	-5.02472	-0.47736	-5.03734	2.94985	-2.98285	0	3.71471	4.26439	8.1663	9.81873	-1.44928	0	-2.19941
303	-5.08927	-7.45137	-1.11723	1.13572	-0.32923	-2.70453	2.81597	-2.70453	1.28589	-8.10576	-0.28712	-2.70453	-2.70453	0.36767	-1.93411	-5.04098	-6.63844	-7.4778	-4.29562	-1.15654	7.42797	-0.33486	-0.30836	2.73448	1.23558	-2.70453	6.12372	-2.70453	2.7685	-0.26153	-7.37016	0.44756	-1.1109	-1.07054	-4.31096	-3.48335	-4.27686	-4.25853	-1.91276	3.08642	6.18238	2.32198	0	5.35988	10.0231	0	-2.29358	0.77399	6.92308
304	-2.70453	-7.65911	-3.53372	-3.52219	0.60947	-2.70453	0.56879	3.15812	3.01442	-5.95921	-2.70453	-5.20037	-5.86409	-4.34927	1.4552	-2.70453	-2.70453	-6.01031	2.96808	-2.70453	-4.40521	-6.84018	-5.14157	-3.54135	-2.70453	-4.35879	0.48526	-0.24954	-1.08641	-2.70453	3.71087	-4.3712	0.60673	-5.90709	-1.90325	-7.50837	-5.19622	-3.50968	2.26236	6.65004	0.78802	2.35294	6.26959	9.6231	6.32411	8.87097	7.19424	-1.57356	-1.63132
305	-3.5629	-1.85635	-7.04104	-0.16216	-5.99942	1.49362	0.63158	-1.86207	-9.31064	-1.85129	-3.55996	1.69688	-11.0797	2.45898	2.37591	-3.53717	-5.20037	2.43246	-1.87327	-9.50147	0.6767	2.4062	-0.17288	-6.06305	-8.52816	-6.103	-7.63874	-6.08862	-6.98902	-4.40956	-4.37817	-0.99073	-1.83798	-2.70453	-0.19407	0.65681	-6.91328	-5.29297	-2.70453	7.94913	0	0.78802	-0.82305	4.86224	11.1397	7.2	1.60514	3.23102	-0.84674
306	-7.02232	-1.86911	-1.86841	-6.09149	-3.54628	-1.02668	-4.33319	-6.81976	-4.44517	-5.35705	-4.43463	-0.97143	-1.02668	-1.85419	-5.30193	-4.43016	-6.21638	-0.10262	-2.70453	1.55441	4.14478	-3.56069	-5.22131	4.25199	-4.43463	-7.04858	-0.12055	-2.70453	-4.41539	-0.9995	0.79503	5.90873	-3.56512	-4.42718	-5.4318	-6.08006	0.74375	-3.54275	-0.9486	9.37766	3.29218	-3.3195	0	12	13.1471	5.10204	2.51678	2.43704	3.27332
307	-7.00376	-7.74655	0.65117	-3.57033	-5.2952	-6.04343	-1.86136	-4.38803	-4.44973	-1.87672	-5.22978	-1.85419	-4.37677	-5.25555	-0.07986	-4.37957	-9.47845	0.64555	-0.22519	-1.85779	-2.70453	4.21589	1.50068	-4.462	-3.58019	5.05409	0.70844	-0.12055	-4.43613	-8.71828	-1.83798	-4.39801	-0.25155	-2.70453	2.53107	-1.84616	6.52366	-6.94901	-7.04104	1.71821	-0.82034	5.72831	2.53593	14.1079	3.29761	4.97512	5.20833	4.08163	0.87336
308	-1.8656	-3.49755	1.44141	-1.00095	-1.87189	-7.74231	2.2135	3.18773	3.93999	-3.54841	-4.36981	0.58765	3.28349	-10.9964	-3.54065	-1.85851	-0.96237	-0.19826	-0.13823	-2.70453	-2.70453	-2.70453	-0.21284	-1.88216	-4.40521	-3.54912	-3.51425	-2.70453	-1.02103	-2.70453	-4.3547	7.17201	-2.70453	-1.86419	-2.70453	1.45867	-4.34657	-0.22314	0.60947	4.84653	7.47508	4.81541	6.46726	3.22581	10.6908	0	5.89226	2.43704	2.48756
309	-4.26947	0.44012	-7.41411	-1.91589	-5.06117	-0.35711	-2.70453	-11.5045	2.82033	2.85103	-2.70453	-1.07851	2.06494	-3.51163	-9.13023	-1.08772	-7.43266	-6.76297	-6.67909	-6.71737	0.5475	2.16956	0.49291	-6.70133	-0.3915	-1.89612	-5.90453	2.81597	-1.89547	-5.83442	-3.50198	-0.26551	-2.70453	-0.38255	0.4426	-3.52758	4.45537	-5.11417	-4.33187	0	3.108	0.7874	3.81388	6.34417	10.7858	5.36398	-3.18218	0	5.56881
310	-5.76966	-8.13089	2.65125	-4.25733	2.68008	0.3373	0.40347	1.14755	-2.70453	-1.1235	-5.81979	-2.70453	-5.08927	-7.40304	-3.48395	2.09931	-6.43866	-1.92571	-8.26892	-5.06488	-1.13836	-2.70453	-3.46096	-2.70453	-1.15173	-5.74867	1.15946	-0.41445	5.92969	1.13572	-0.34974	-1.92632	1.15052	3.45405	1.79322	-1.18823	-5.0428	-1.09293	-3.47317	-1.4771	7.91139	3.80807	-5.47303	3.08166	11.3636	4.50113	4.53515	0	0
311	-2.70453	-10.3265	-5.00514	0.34891	-1.14932	2.72604	1.95024	-2.70453	1.03798	-5.01934	-5.00691	-2.70453	-1.9481	-1.20864	-4.23125	2.73025	-3.45925	-4.99112	-6.54773	-2.70453	-3.46731	-4.99636	-6.45828	1.10645	-2.70453	1.90023	-7.42151	-1.95882	-5.88418	-5.77909	3.50183	-3.46906	-1.9353	-1.17665	-2.70453	-1.16132	-1.95152	-2.70453	-3.46441	-2.23214	10.3781	3.78788	2.93255	2.20913	11.3464	-2.24215	1.53965	-0.757	0.76864
312	-1.19623	-5.03011	-1.94292	-8.97904	-3.48093	-0.41969	-5.6963	-2.70453	-5.73483	-5.03916	1.77978	-1.91339	0.35357	-3.47495	5.05945	-4.97554	-4.98937	1.10065	-7.98755	-6.52424	1.88965	-5.01222	0.44508	-7.3593	0.32348	1.12102	1.07476	-0.39328	-4.23241	-7.38472	-1.92206	-4.29436	-1.93411	-2.70453	-2.70453	-3.46847	-5.71205	-2.70453	-4.95509	2.149	0	5.20446	-1.5163	6.02864	8.94188	5.89102	2.93902	1.4556	5.28302
313	-1.90708	-5.79333	-1.92934	-2.70453	-8.30005	-5.05747	-4.26703	-6.58652	-1.13097	-7.56677	-3.48214	-1.13958	-1.93883	-1.15294	-0.37714	-5.07607	-4.28806	-6.50104	-6.67278	-5.06673	-3.49008	-6.55661	-3.48884	-1.14447	-5.80051	2.0236	-0.34974	-1.9245	1.28589	-9.00374	-1.92206	-2.70453	-4.22544	-5.87159	-5.06117	-1.93411	-3.48093	-1.91775	0.42291	4.51128	1.58479	3.07456	1.5361	6.14912	9.82615	6.07441	4.62606	0	5.44323
314	3.06629	-6.78616	-1.06249	1.34078	0.5006	-1.08902	-5.23191	-10.6981	-3.51098	2.86428	-9.28348	-1.88148	0.53434	-1.87465	-5.97785	-3.54135	-8.42816	-3.52086	1.36382	-4.29816	-1.88284	-0.27735	-2.70453	-1.0489	-3.52219	-0.22109	-2.70453	-2.70453	-1.87877	-6.77619	-4.33187	2.29547	0.62326	-4.29436	1.52201	2.22968	-3.52019	-1.89086	-0.25155	1.59744	0.79872	2.43309	0.79872	0.78003	6.30418	12.7693	4.79616	8.83534	1.65837
315	-4.43016	-4.40232	-0.25355	5.99112	-1.86136	-1.81957	-2.70453	-0.12499	-4.37817	-1.84983	2.42806	-3.52286	-7.78928	-0.99513	-5.3087	-0.97293	-1.81957	-5.28851	2.46788	-2.70453	-6.26959	-3.57713	-3.57866	-4.38803	-5.29969	-11.3551	-0.07756	-5.29969	1.67375	-3.55923	-2.70453	1.60953	-5.28407	-4.42422	-0.97293	-7.05993	2.63355	-6.12919	2.46788	-1.7094	1.65289	3.48129	4.25894	9.17431	11.466	9.32203	6.9025	0.86133	8.34028
316	-0.00911	-2.70453	0.74375	-5.46696	-0.86121	-0.01153	-7.19689	-2.70453	-1.79129	-0.9011	0.00305	-1.81564	-0.84924	-1.80119	0.98891	-4.53268	-5.41456	0.0302	2.6288	-2.70453	-0.93775	-2.70453	-4.52271	3.56226	-2.70453	-1.81167	-1.82502	-1.79129	-0.90597	-2.70453	1.90802	-9.74059	0.87649	-0.87971	-5.47974	-4.53101	3.5735	-5.4048	6.36165	0	0	-8.05009	5.27705	6.80851	9.66608	16.2162	-0.89847	0.89127	4.34028
317	1.24414	1.06195	3.86207	0.15261	2.08933	-3.6542	-4.59847	-6.44985	-5.55353	-2.70453	-1.76908	-2.70453	-1.75306	-3.6551	-1.7786	-3.6365	0.93183	2.12639	1.14533	-0.8088	3.98763	-2.70453	-3.6339	-2.70453	-2.70453	-2.70453	-1.75846	0.12299	-5.51615	0.19122	-1.73928	-2.70453	-0.7833	-2.70453	-5.50565	-7.32988	-4.62576	1.14162	-3.63217	8.73786	2.66904	0.97276	4.57875	2.7248	10.9489	2.77008	0.93197	2.87356	-3.70714
318	-0.65114	-5.6896	-3.69267	2.14043	-3.72286	-5.58085	-9.54047	-0.78145	-6.5433	-4.72066	-4.66917	-4.64064	0.22802	-7.66977	2.23618	-2.70453	-0.75331	-2.70453	-2.70453	-4.66339	-3.67919	-0.75331	-4.66148	-1.73741	-3.68205	-5.6896	-0.72825	-1.72125	-11.8231	-3.69072	-2.70453	-5.67483	4.21931	-3.69758	-9.48091	-4.66531	-3.67824	-7.62095	-1.69748	-4.95049	4.69484	-7.64088	0	2.75229	15.311	0.98328	3.84246	3.861	-2.90698
319	-2.70453	-7.00099	1.33587	-8.8395	-0.66371	-5.77515	-5.73483	-0.65745	-0.66163	-3.71463	-3.69267	-3.70055	-8.72258	-0.63628	0.30148	1.39803	-6.74902	-8.72258	6.7097	5.68121	-1.68099	2.50923	-2.70453	-1.64296	-5.81334	4.4676	6.59299	-1.69136	-2.70453	1.38964	0.30148	-3.69758	-0.70453	0.40428	-0.74182	-3.70956	-5.66603	-7.60649	-2.70453	2.08986	2.02634	0	-5.08647	0	7.12106	8.11359	-2.04918	2.01207	2.00401
320	-5.85579	-4.77492	4.36618	0.42373	3.46831	-3.77405	-0.59705	-4.76851	0.33191	-5.81012	-9.21919	-0.55168	-3.76385	-0.55168	-0.65745	1.68625	-1.63729	-1.66933	-6.81131	-2.70453	-5.88924	-1.6407	-7.97879	-3.7661	-0.66994	-5.88587	-4.80537	-3.73866	2.58648	3.74015	-7.85386	-2.70453	-8.9286	-2.70453	-0.64267	-6.84532	3.75403	-6.87554	6.65098	1.00908	-6.34249	-4.16667	2.04082	2.03874	15.1057	8.91972	4.14079	9.71922	-4.12371
321	-5.88924	-5.87913	2.30549	-2.70453	-8.9286	-0.50189	-6.88863	-2.70453	2.40794	-9.14921	-2.70453	-4.83446	-5.82628	-2.70453	2.38194	-5.8825	-5.82628	-0.58364	0.5109	-12.1982	-4.84128	-6.81553	-1.65521	2.70673	2.4448	-0.65325	3.58478	0.44012	1.43626	-10.0807	-2.70453	-1.64968	-5.82303	-3.77749	-4.77278	-1.65411	-1.66933	3.78196	0.37239	4.07332	-6.18557	-3.0896	3.15457	4.09836	11.3169	10.0604	8.19672	5.32481	0
322	-1.66826	-9.18401	2.37161	-2.70453	-4.74952	5.70767	-1.63387	2.45011	0.42699	1.53276	-6.87554	1.31961	-1.67466	-0.65535	0.39464	-0.59927	-5.77515	-4.78137	4.61765	-2.70453	-3.7239	-2.70453	-5.82303	-1.66178	-0.6448	-2.70453	-4.839	-5.74713	-2.70453	-0.62769	1.41918	-4.81423	-6.79033	-2.70453	-1.67254	-9.92847	-8.09246	7.88869	-6.95985	-4.0404	6.25652	3.03951	-1.01937	5.01505	5.18135	16.8776	7.05645	5.12821	10.1833
323	-7.62095	-0.69043	-3.70353	0.31358	-3.72286	-5.86575	3.51954	-1.72987	0.28352	2.29048	-1.68412	1.36465	-4.67303	-1.66178	-3.69267	0.39785	-1.69748	-0.71843	1.24024	-2.70453	-2.70453	-6.72059	-2.70453	-5.72872	-0.72629	2.26565	0.43355	-0.6884	-7.91286	1.22474	-5.67189	-11.6066	2.25579	2.5038	6.44181	-3.68975	-8.74075	-3.6917	-2.70453	-3.83142	2.0202	4.99501	-0.99404	4.94071	9.93049	15.1822	3.89105	1.02249	4.0404
324	8.32857	-6.70853	3.0647	5.10035	-5.60028	-8.50724	-7.52149	-6.51043	-8.35425	0.20245	-2.70453	-2.70453	-2.70453	-0.76278	-0.79977	2.11243	0.21092	-2.70453	-1.7346	1.17144	-5.54544	-1.71931	-1.72221	3.30749	-4.62576	-0.79977	-1.73928	-4.69063	-0.73603	0.24242	1.94231	-4.58954	-2.70453	-5.63422	-6.62995	-6.66493	-4.59489	1.25195	-5.54813	6.61001	-0.93023	6.62252	4.80769	5.91133	8.36431	8.62069	0.92166	8.45865	0.96899
325	1.01986	-1.77602	0.000609875	2.02584	-4.55982	1.92082	-0.82836	-5.51879	-0.81952	-6.41167	-3.64882	0.01779	1.97712	-2.70453	-3.6506	0.05029	-2.70453	4.75816	-2.70453	-2.70453	-1.75306	0.1608	-4.58423	-8.62169	3.69986	-0.84752	3.81316	-5.42192	-8.50163	-5.5644	-2.70453	1.02334	-5.55083	-9.36485	7.17689	-2.70453	-5.45178	-3.64262	0.99575	-2.72975	6.34633	-0.92593	-0.91408	0.93023	14.9813	9.90991	11.2254	2.78293	5.74163
326	-5.46951	-3.61197	-1.83496	1.89106	-2.70453	-6.37425	1.89952	-6.44985	0.94511	-5.48746	-3.59342	-6.381	3.65911	-1.80119	-4.52271	7.45244	1.04079	-1.81643	1.00605	-5.45178	-0.86798	-1.74942	0.0327	1.94231	0.08617	-0.83712	-9.16806	1.00605	-3.64526	-1.76732	0.07068	-3.61694	-5.4543	-3.6365	2.63355	-5.52408	-1.81008	-8.23959	-0.9092	0	1.84843	-2.71985	2.61324	3.45722	11.0396	8.19672	7.26612	6.66032	10.0274
327	-2.70453	1.9251	-0.90273	-0.8747	-2.70453	0.0377	-1.77516	-3.60462	-4.51941	-7.24586	-3.61611	-0.84752	0.0784	0.07068	2.08933	-5.4048	-3.60059	-2.70453	4.62148	-6.42892	-7.2959	-2.70453	-0.78882	-3.6296	-2.70453	-7.23762	-7.24586	-4.5581	-4.51285	-1.76113	-2.70453	-0.89129	0.10183	-7.37306	2.85617	-2.70453	-6.36753	-0.88965	-4.55467	6.43382	-3.78788	7.25953	0.91158	4.48029	11.0396	10.9589	5.51978	6.28931	0
328	3.15484	-2.70453	0.15534	-7.40378	-0.82129	-4.62392	-2.70453	0.18009	-4.54277	1.15647	-3.66607	0.99917	3.13205	-3.61362	6.5978	-2.70453	-9.20407	2.93987	2.01245	3.10942	-7.38618	-6.60697	2.10316	-1.75935	-1.76908	-0.82129	0.07068	-2.70453	-2.70453	0.16354	-4.61841	-4.66531	0.09398	-7.4082	1.09054	-5.49005	1.07977	-0.84924	-3.66978	0	-8.13008	7.58294	1.92493	0.91241	13.4745	11.9485	7.39372	3.7594	-0.95602
329	-2.70453	-3.6524	-0.76655	-3.65782	0.30752	-5.50827	-4.69458	-1.70752	0.1608	-0.75141	-5.73483	-6.61078	-0.7609	1.15647	-0.77029	0.18564	5.04741	-3.70453	-8.5639	3.21263	-2.70453	4.17846	-7.44387	-3.683	-4.64628	-2.70453	-2.70453	2.18306	5.39264	-3.72598	-4.70253	-3.68588	-6.6571	3.28349	1.10863	-5.66896	-1.71931	0.30752	-4.6711	7.00701	-0.91575	4.81696	8.60421	4.78927	7.70713	16.9332	5.70885	-1.94363	0
330	-1.68308	-0.73214	1.15647	4.33065	-2.70453	-4.72882	-3.69955	3.22432	-1.69647	-8.61004	-2.70453	-5.63422	-2.70453	-5.63995	5.52592	-11.5022	-5.70753	-4.64628	-3.72079	-0.6965	3.61791	-1.70951	-2.70453	-1.72028	0.40106	1.31153	-4.69063	-4.68473	4.33065	-1.6585	-5.58361	4.30248	0.20527	-0.79065	1.27953	-3.6917	-0.74182	0.21376	-6.68859	1.98216	0	6.00601	4.04449	-1.998	2.8626	17.5781	15.8259	5.9761	2.89575
331	-8.83323	-4.72066	-12.4702	4.43833	-4.66531	2.27059	-6.71657	-5.64283	-4.73705	-1.67147	-0.7125	-6.67672	1.33587	-10.641	-2.70453	-2.70453	1.36051	-2.70453	-5.71356	2.24596	-3.71057	-0.66994	-2.70453	0.35357	-0.73214	-3.67446	-2.70453	-6.61842	-5.73178	-2.70453	0.26577	-1.68827	-7.68957	-4.71863	-0.74182	-5.62282	-8.61586	3.18938	1.36465	3.96432	2.91262	5.88813	-5.01002	4.004	4.99002	15.5491	0	1.00908	0
332	0.31358	-3.71463	0.23953	1.35638	-2.70453	1.21704	-2.70453	-5.61715	0.3045	1.26766	-6.70053	8.07978	-2.70453	0.19402	1.09414	4.21931	2.34088	2.21673	-1.70152	-2.70453	2.24107	-0.76467	-3.66607	-5.66603	-9.54715	-0.76655	-0.7495	-3.68781	-5.64571	-2.70453	-2.70453	-6.59558	-5.77515	3.25376	-5.63995	-2.70453	-0.73603	2.13574	-2.70453	7.7821	2.94985	4.95049	-1.93986	9.05433	10.8803	8.68726	9.5511	1.99402	6.95134
333	0.24823	-3.6515	0.12566	-0.76842	-6.51043	1.13056	1.13056	-1.76024	2.96655	-1.72221	-1.76556	-2.70453	5.04741	1.20172	0.22516	1.16769	-3.67446	-6.48882	-2.70453	-8.51848	0.18843	-2.70453	4.14478	-5.53739	-4.61658	0.12033	-5.71961	-6.5433	0.24242	-6.573	-2.70453	-0.79795	-3.66422	-12.8241	-3.6754	-5.6896	-1.72892	-5.49523	-8.26523	4.81232	2.7907	3.8059	3.76294	2.97915	3.76648	14.0187	11.4832	10.4862	9.68992
334	-6.42546	-12.103	-5.49523	2.15456	-1.76202	1.10499	-2.70453	2.91871	-3.64615	1.14903	8.70231	-0.78698	1.06905	1.0164	-1.75756	-6.45688	3.91799	5.68317	1.07262	-2.70453	-1.78626	-0.73796	3.12071	-7.46643	-12.2193	1.88263	5.59805	-0.88138	-6.40481	-8.27039	0.13369	-4.61475	-1.75215	-10.2446	-5.55624	-0.85096	-0.86798	-2.70453	-4.53101	6.88299	3.69344	6.50558	-4.70367	0	7.56859	8.31025	9.25069	6.54206	-0.92764
335	-2.70453	-0.90435	2.82542	-1.7871	0.02274	-4.54955	-2.70453	-1.80119	3.84365	2.89248	-3.62874	-1.79873	-0.0426	-4.53603	0.13369	-4.52271	-2.70453	4.57481	0.95847	4.81427	-3.61197	0.14447	-4.51448	-3.58949	-4.51448	-0.01636	-6.33759	-0.84579	2.75498	-6.34089	-0.02117	5.4329	-3.60869	-0.92359	-0.85781	-6.41855	-4.49986	-3.60869	-2.70453	4.84027	0.89047	6.26118	4.4603	0	13.1579	13.2979	4.59137	-0.9311	-0.92851
336	-3.63046	4.68919	-5.3831	-6.29519	-0.0426	3.52877	-2.70453	-0.97443	-2.70453	1.9251	-1.81247	-0.01395	-0.86291	1.77175	1.00605	-5.32233	0.85419	-4.49504	-1.81087	-0.04023	1.0303	-4.50633	2.68147	1.77978	-0.04496	5.389	-7.21717	-0.97293	-6.34752	-3.61528	-6.22566	0.80732	-7.0905	-5.35237	-7.16483	-3.6128	-1.78287	-0.07064	-1.83269	3.67985	-0.87642	-0.8658	0.85763	6.13497	1.75131	12.9422	13.2159	-0.88652	0.88731
337	-3.60869	1.89952	-4.48073	-2.70453	-7.0982	3.46287	-6.25063	-6.22256	4.39396	-2.70453	0.78283	-2.70453	0.80424	5.29547	7.95266	-2.70453	-3.56958	-2.70453	-0.86121	3.39303	-3.59105	-3.60462	-2.70453	-6.14687	-0.9092	2.56788	0.02027	-0.05201	0.79197	-3.5477	-2.70453	-3.58172	-6.21023	3.34038	4.22788	-0.11162	-0.00426	-1.83723	-2.70453	1.87617	3.46921	4.30663	0	4.48431	9.53206	8.48176	10.5356	-0.89445	6.23886
338	-0.02356	-0.04023	-3.57183	-2.70453	0.73781	-0.95168	1.70853	-0.91562	-0.04731	-5.3338	3.3456	3.27838	-3.56958	4.19797	1.66228	2.58648	-0.06368	-1.83269	1.73597	2.47235	-5.39511	-3.58559	-0.97143	-1.83723	-4.47131	-3.59184	-5.27743	1.71634	-1.8258	-0.95475	-9.67925	-2.70453	-3.5958	-2.70453	-3.55704	-3.55632	-0.93462	-0.10262	-5.3087	1.8315	1.66528	1.67364	-1.69348	2.59067	8.68056	6.77392	1.77778	2.70758	5.96252
339	-2.70453	-6.20716	0.68243	-4.44064	-0.98779	0.75568	0.7172	-2.70453	-3.58326	-2.70453	1.53995	-0.07064	3.33516	3.27838	4.25805	-0.01636	-6.19189	3.38243	-6.16474	-2.70453	-7.10207	-4.46354	-6.19798	-1.83873	1.4901	-3.57183	-9.47845	-1.83572	-6.24749	-5.28185	-0.16	1.65847	-7.91739	-0.06833	-5.26426	0.73485	0.77979	-0.98779	-1.85779	6.07639	-0.86881	5.81879	-0.86133	6.04491	6.94444	18.1191	7.57576	2.58844	8.7184
340	-7.0982	2.38885	-0.99659	-4.40088	0.7172	-2.70453	-7.82836	1.50422	2.42368	-3.56734	2.54481	1.63575	5.05409	4.23991	0.80424	0.77676	-4.44366	-2.70453	-7.05614	-5.27302	3.37714	-4.39658	2.53107	-2.70453	1.47607	-1.85563	-2.70453	1.56897	-6.10879	-0.96237	-5.25555	-4.44973	2.4193	-1.85274	-5.21709	4.18015	-2.70453	-5.3292	-5.22978	-0.88028	0	6.66667	-6.73968	5.12821	6.9869	11.1111	11.9352	9.32203	7.64007
341	-0.9654	-1.04064	2.30382	-1.85994	-4.41686	0.56879	-7.78067	-3.53098	0.71427	-1.84394	2.49028	-2.70453	-1.87534	4.86486	3.30922	-6.98902	1.48658	1.52917	-1.87258	-6.10589	-6.05181	1.5984	-1.01961	-1.8712	-4.38238	-1.04478	-1.0024	-0.19197	5.67068	0.70263	-5.18592	-0.0981	-1.85779	-8.50403	-4.40521	-6.06305	2.283	-2.70453	-1.08378	4.24448	4.98339	3.32226	4.86224	3.38409	5	9.19732	9.93377	2.51467	4.12541
342	-0.9995	-0.30261	-5.95921	-3.53856	-0.22314	-5.15151	0.58494	1.39383	2.16956	-0.25155	0.50317	-0.18775	-1.89873	-1.04753	-4.35879	0.51349	-1.06653	-6.77951	-0.23539	-0.23336	-3.52487	-1.07851	1.45867	-1.05027	-5.1983	2.24596	2.99116	-8.44223	-1.86981	-2.70453	-4.33319	-3.53372	-3.51294	-1.02527	0.49547	-5.14554	-4.27809	-5.20453	-3.5182	-2.49792	0.81301	4.6875	1.66113	0	5.95238	4.88998	9.81997	7.27567	7.27567
343	-4.30453	-2.70453	-0.32358	-3.50839	-1.10068	-5.13762	2.06116	-1.92813	-5.05195	0.50317	1.28589	1.17144	-2.70453	-1.90899	3.46831	-1.93471	0.45004	1.1181	0.50574	-5.11999	-3.51556	-1.12973	-1.88013	0.4426	-5.95392	-2.70453	-2.70453	-3.47733	1.23869	-1.92753	-7.46266	-5.08359	-1.1147	-4.31354	-5.81495	-3.50389	-1.16251	-1.12973	-3.51098	0	0	-1.52905	2.31481	3.87297	8.50077	10.1961	3.93701	2.38854	3.06984
344	1.91441	-2.70453	0.3373	-1.1322	-0.43696	-0.39506	-1.93352	1.00192	-1.93766	-3.47317	1.13572	4.15	1.79322	-1.94059	0.37476	5.07152	-3.48395	2.0236	2.5745	-5.07795	-5.0742	-2.70453	-9.44106	-5.02651	-0.38793	-4.28681	-2.70453	4.9937	-0.44209	-2.70453	-5.77909	-1.16961	-0.3915	-1.17781	5.69242	-1.18014	-1.94117	-4.21396	0.28277	4.53172	3.67107	2.20426	4.51467	2.28659	3.0303	9.83359	13.7091	3.77644	6.0241
345	-7.03041	0.88742	-2.70453	0.22159	1.11226	-4.91855	7.07726	1.56897	1.0436	1.74321	0.92655	-3.44254	-3.45528	-1.20976	-1.20864	-2.70453	5.44966	-1.15654	-4.88794	-1.9762	-5.69183	-1.24147	-5.65004	-8.45993	-1.96379	-3.41124	-3.43075	-0.55707	-7.15557	-2.70453	-0.48395	0.90037	-4.16973	2.94519	-6.94481	-1.97673	-4.18601	3.03435	-2.70453	2.96956	3.68189	2.80505	2.09059	2.16606	3.61272	14.1743	9.42029	7.18391	6.62739
346	-1.98303	-1.99581	-3.42138	0.18147	-3.41375	-0.59185	4.6701	-4.85507	-1.98768	3.59358	-4.12802	1.55683	-2.70453	0.79932	0.75807	3.13489	-2.00474	-4.14441	-1.97884	-3.43127	-3.41984	1.00467	-4.12701	-1.25525	-0.56014	-1.2891	-0.59779	0.20668	-3.42551	-0.57988	-3.41275	-2.00864	-5.61998	1.55683	-2.70453	-6.27086	-5.55963	0.13436	-4.14545	2.92398	2.83086	2.02293	0.70077	-1.40647	4.36047	8.42697	4.98931	6.60793	0.68823
347	-0.5447	-0.64126	-0.58439	0.16491	-6.96892	-2.70453	-1.98562	-2.00767	-1.23502	1.51191	-0.53376	-1.31371	-1.26878	1.51191	0.20034	1.54175	0.11634	0.07325	2.20431	-5.55151	-6.8799	-1.99581	-1.96869	-1.9882	-3.39897	1.50895	-4.10607	-4.83521	-0.51953	-1.99024	-1.26878	-2.01009	-0.59334	-2.01487	-2.70453	-6.27086	-5.58016	-2.70453	-6.80009	2.9347	2.15517	2.09937	2.06754	5.76369	-3.56888	10.8918	7.74648	4.158	3.48675
348	-2.70453	-4.11397	0.1465	-4.11298	-0.60956	-4.12096	-0.5509	4.25926	1.55381	1.506	2.20087	-0.56778	-1.2871	-4.09342	-3.41224	3.58478	-8.41474	-3.41577	-1.28205	-2.00425	-4.80684	-2.70453	-1.25944	0.91603	-8.90715	-1.98407	-2.70453	-1.99177	-5.51747	-1.26153	-4.83976	-4.83521	-3.43339	-4.08766	-2.00179	0.81164	-7.04292	-0.51315	-4.8039	0.72359	0.69735	0.69832	4.67914	0	6.9735	6.91563	12.474	4.90884	6.40569
349	-4.90717	-1.98303	-3.4053	-2.0013	-0.54003	0.14854	0.12833	-5.49978	-5.50958	0.23017	1.57202	-2.00179	0.92392	3.00976	-4.14753	-3.40042	1.60891	-1.2584	2.49606	-0.60222	-1.26775	-4.83824	-2.70453	3.63796	-2.70453	-3.40579	-1.30201	0.77494	-4.10705	-3.42138	-0.55399	-1.27391	-0.60516	-3.42189	0.09659	3.62904	-4.17081	-0.55399	-5.54544	2.12766	0.71124	6.33357	-2.77778	1.39762	0	3.46981	13.5908	3.61272	5.55556
350	0.15875	-4.07158	0.10249	0.18983	0.85419	4.25926	-1.99581	-1.27901	4.34766	-6.2431	-3.41526	-1.2881	-2.70453	3.0426	2.98133	-4.17404	0.12432	0.02771	-5.51747	2.30621	-2.70453	-7.69028	-7.54547	-1.26257	-2.70453	-4.11001	0.78465	-6.79172	-4.12701	-3.43659	-4.12096	0.11039	-4.76922	-1.98251	-0.67339	0.83404	-1.99732	-6.25567	-4.79076	3.48918	-4.84429	4.24929	0	4.90196	2.13371	2.79916	12.4138	5.77201	2.07756
351	0.10446	-2.70453	0	0.8166	-2.70453	6.26717	0.08099	-1.28307	2.23548	2.20431	3.38478	3.68752	-0.59927	4.38264	0.71778	-0.56625	-1.28307	-0.60222	-3.39994	-3.40678	-3.39276	-4.78786	-8.97194	2.11309	1.4107	-2.70453	-1.30495	0.72718	-3.37975	-4.79367	-4.08861	-6.80009	-4.1002	-5.49005	-5.4727	-0.62697	-3.39514	-2.70453	-8.88161	1.42552	-1.3468	3.41064	1.34862	2.75482	-2.09937	0.67024	9.00277	7.74648	4.05405
352	-3.38666	-2.70453	-1.39305	-1.38178	-0.06948	-2.03068	2.71552	-4.68342	-0.63984	3.5368	-6.75858	-0.05377	2.80891	2.70453	1.30081	-3.37522	-3.36329	-6.07153	0.63325	1.43626	-4.02032	-0.69515	-5.38191	-4.066	-6.7072	-4.05588	-2.04707	-5.37654	-2.05094	-4.70453	-7.46968	-2.0414	-5.36057	0.66247	-0.69918	0.05219	1.31961	2.576	-1.40245	-0.66756	-5.38721	0.65746	4.53662	2.6738	-1.35593	6.49773	14.2954	12.9217	1.34409
353	-8.06287	-0.22775	-0.72825	-1.41504	-3.34229	-5.26371	1.20172	2.98807	4.37398	-4.02816	2.98447	3.0907	-4.57836	1.14162	-2.07401	-1.40667	-0.77403	-0.75394	-3.97357	-0.08673	-5.26535	-1.42166	-0.73989	-0.13384	-2.70453	-0.78392	-0.14371	-0.7678	-6.59054	-0.16968	-5.3172	-4.60929	-0.79856	-3.35262	1.07857	-1.43146	-1.4435	-5.82563	-2.08148	-3.21337	-1.87266	-0.60496	1.83599	3.15457	0	4.92005	6.28536	5.80271	3.83877
354	-3.93002	-0.42143	-1.48502	-0.89839	-2.70453	0.28054	0.36107	3.3524	1.49967	-0.9092	0.88613	2.08589	-3.30585	-0.35297	-0.91242	0.29128	-2.70453	-3.92404	-6.99901	-1.49314	-0.89403	-0.922	-5.79476	-2.70453	0.41268	-0.8786	-8.22939	-3.28933	1.33938	0.93625	-2.70453	-2.12415	-0.32923	-5.71114	-0.90381	-2.70453	-3.89927	-3.29381	-3.30912	4.85732	2.40819	3.386	1.17647	-1.18906	1.21729	2.94291	13.3901	7.77977	2.94464
355	-0.49581	-0.61576	-1.58534	-3.81195	-2.15778	-0.49459	1.98205	2.71846	-1.04064	-2.70453	0.7319	-2.70453	1.81524	-0.37081	-3.27046	-3.27694	-2.13277	-3.28559	1.74981	2.36304	-0.96942	-2.70453	-2.13924	-3.84025	-1.58534	0.69298	-0.99902	-0.45228	-3.80464	-3.26225	0.63437	-3.868	-1.07232	-1.06339	-3.82813	-0.47239	-2.14368	-5.50722	-1.57203	6.04728	1.08873	3.12175	2.18938	0.57537	-1.10681	1.08401	7.76484	9.66458	7.47556
356	-1.66665	-2.20024	-4.29351	-3.24101	-4.29099	-3.2356	0.99135	2.68921	1.0854	-1.64183	1.04079	2.11346	-1.11639	0.52997	-1.07143	-0.54936	-0.54936	-3.22374	-4.87373	-0.58701	-0.1509	-0.59148	-2.16891	-4.8493	-3.24536	-4.32353	-2.70453	-4.87608	-6.99638	-2.70453	2.59489	-2.70453	-2.70453	-0.60148	-3.24536	-2.17877	-3.23843	-3.76441	-2.17932	2.01816	3.69393	0	-1.5715	4.21941	-1.08225	3.05499	5.22466	5.86042	2.63713
357	-2.70453	-1.24539	-1.70353	0.24242	3.0786	-3.2078	1.28948	-0.3053	-0.71051	-0.25235	-2.20277	0.74545	3.70889	-3.19305	-0.74471	-1.72892	0.23089	-3.18186	1.81581	-0.26074	-1.69799	-4.25813	1.8967	-1.20603	-3.21499	-2.20478	0.72853	1.32773	-6.63573	-3.66839	-4.18968	-2.20948	-1.24112	-4.14684	-1.70503	-0.20578	-1.27732	-2.24006	-1.73366	-0.48077	2.003	3.69857	5.2108	0.97656	1.92215	3.85914	7.59494	6.83928	0.98135
358	0.42606	-1.79129	0.04147	-4.04561	2.34366	0.42187	-3.17623	0.08357	-3.1476	1.38824	-2.70453	1.52678	-3.17008	-2.24998	1.46987	-1.35743	-2.70453	0.07196	-1.26499	-3.17357	-0.26432	0.54072	1.15275	-2.70453	-3.60381	-1.7942	1.44103	-2.24497	0.79503	-4.48152	-2.70453	-3.62832	-3.16409	-3.16304	-1.33903	-2.23855	-2.70453	-1.36942	-0.34826	3.95257	2.67977	0	2.59291	0.88652	2.80112	3.29877	7.17811	5.24559	4.55581
359	0.62603	-0.13933	-1.01819	0.65399	-1.45453	-0.62898	0.38325	1.4552	0.30234	-2.2889	0.22434	-2.28524	0.26535	-1.42303	-1.86876	-1.42412	-2.70453	1.86358	-1.45557	-1.87979	-1.01033	-1.44243	-3.13243	-3.96822	-2.30228	-1.84946	-0.9789	-3.57637	-5.89814	-1.88385	0.22067	-3.15196	-4.40738	2.09896	-1.46537	-0.18775	1.46735	-3.55307	-2.272	3.64225	-0.40783	0.40209	0.81733	0.42034	1.63733	4.13907	9.48454	7.72864	1.68848
360	-0.71408	-5.97518	-0.72825	-1.0981	-0.73835	-1.12973	-3.5023	-1.87945	0.98097	-2.29819	0.42291	1.33587	0.4426	-5.00338	1.2543	-1.07917	-0.77775	-3.86105	-0.28127	-0.37262	-1.0752	-3.51721	-6.29448	-0.26451	-2.30147	-1.1109	-0.31409	-1.1109	-0.39328	-2.31497	-2.70453	-3.50485	-4.77235	-1.91025	-2.30628	-4.25372	-1.49583	-2.70453	-2.28419	1.92086	2.75591	3.02001	3.08523	3.28272	2.39044	1.96386	5.95002	7.88644	3.90472
361	-4.22313	-4.53603	0.02771	-3.08005	-1.57629	-1.21088	0.02133	-1.18246	1.50358	2.17169	1.1181	1.46372	0.23017	-3.86958	-4.98071	-2.31858	-2.70453	-3.48123	-2.32958	-1.5299	-1.94781	-2.33375	-4.19263	-3.09228	-0.09064	-2.32095	-1.57245	-1.18014	-3.06817	-0.84717	-1.52714	-2.31708	-0.83747	-1.21199	-0.43781	-4.19762	-1.21643	-4.23183	-2.70453	0.7761	-1.11152	1.77683	-0.72674	-1.13507	-0.37893	-0.37965	7.27969	5.00385	2.57827
362	-1.25051	-1.64296	-1.63195	-3.0645	0.22266	-0.51395	-2.32531	0.58494	2.67374	-2.33917	-0.14511	0.53172	-1.98743	-1.63387	-0.17837	-2.70453	-5.34106	-0.87571	-2.70453	-0.48395	-3.455	-3.06724	1.38165	0.19402	-1.60321	-2.34916	-1.95854	-2.70453	-2.70453	-1.6331	-2.70453	-3.81195	-3.06321	-3.41074	-4.17081	-1.28659	-4.17296	-1.62539	-2.3332	2.78552	-1.01317	-0.3349	-0.70053	-0.71762	0.71556	3.34946	5.36673	6.18407	5.71225
363	-2.70453	-3.06541	-2.70453	-0.54159	-2.70453	0.15772	-3.81154	1.4246	0.13739	1.24662	-2.70453	-0.91818	-1.63729	-0.14885	-1.30299	-1.96625	-0.90013	-3.07003	-0.86967	-1.65411	-2.34916	-1.63234	-1.27749	-3.07326	-1.59012	0.0839	-3.07836	-1.23123	-2.70453	-0.63556	-1.60844	-2.70453	-3.06711	-2.35217	-1.99279	-3.7661	-2.3518	0.10742	-1.96924	2.08117	1.68407	0.34542	1.0377	2.15054	2.5289	0.70696	8.46262	9.81423	2.07972
364	0.57535	-1.63348	-1.2092	-2.70453	-0.85336	-0.88436	-0.49621	-0.78367	-0.1023	-2.32531	1.77643	1.4277	-0.53533	-2.32197	-1.59301	-1.58178	-2.70453	-1.95742	-3.45359	-1.19453	-2.32674	-1.94552	-3.81688	-3.82435	-0.52825	-3.07808	-1.23286	-2.3227	-1.59465	-1.98588	-4.54344	-2.70453	-3.8277	-3.0636	-1.23394	-1.30983	1.0577	-3.45754	0.58976	0.37286	0	1.04239	1.40647	2.53256	0	1.51172	7.01366	5.76701	5.72656
365	-1.53993	-1.92904	0.84297	-2.31036	-1.50931	-3.09379	1.2155	-1.13035	0.49163	-2.31005	-2.31618	-0.00287	1.2155	-3.50261	-3.9147	-2.31421	-1.53721	-3.10469	-1.09939	-2.70453	-2.70453	-5.97117	-2.70453	-0.72355	-4.66531	-0.72433	-2.30581	-4.26825	-2.31618	-1.52898	-3.10939	1.2232	-1.51735	-3.51098	-1.1322	-1.93441	-2.70453	-1.52436	3.63964	4.2885	0.39526	2.27273	4.53172	1.16732	2.82486	5.63834	5.91483	8.53706	0
366	-0.55492	-4.7896	-0.17608	-1.46435	-1.4301	0.14331	-1.02315	-2.70453	0.15729	1.90956	1.87118	-1.45661	1.12526	-1.0132	-3.12576	-0.56412	-0.68106	-3.9645	-2.70453	-3.12523	-1.46126	-3.95038	-1.4493	-6.74493	-3.13133	-3.1169	-3.12452	-3.11775	-4.33187	-3.12382	-1.49339	-3.5396	-1.46844	-3.1193	-2.29934	-0.21697	-1.87706	-3.51721	-3.98494	1.2443	2.37812	-0.3879	1.58983	5.24194	1.24172	5.31046	5.3719	7.40741	4
367	-2.26166	-3.59421	-2.25327	-0.49605	0.37917	-0.02715	-0.43387	-2.25306	-1.37474	-0.44209	-1.80363	-2.2587	-4.0355	-0.45532	-3.15498	0.00917	-0.52967	-1.38353	-0.44617	-4.94769	-4.03846	-2.70453	-2.27845	-1.38353	0.4052	-0.05552	-0.47438	-0.96389	-3.59898	-3.14506	-2.70453	-4.93269	-5.82257	-2.25388	-2.26205	-0.4941	-1.81918	-2.70453	1.41446	1.78333	-0.45537	2.10438	3.43348	1.73762	2.20167	0.88339	7.44634	9.42126	5.24246
368	-1.29608	-0.36041	-1.74851	0.54977	-2.70453	1.88684	0.063	-2.24623	4.23349	-2.23789	1.15089	-2.70453	-0.85182	1.03728	-3.62832	-2.70453	-0.37787	-2.23811	-4.08257	-2.70453	-1.78287	-2.24707	-2.23394	-4.56673	-2.23724	-3.61819	-4.09729	-1.80887	-4.12566	-1.773	-2.24749	-0.34715	0.56803	0.90721	-2.24135	-4.98763	1.86377	-2.23615	-1.31113	2.38777	5.30121	-0.88889	1.84417	1.4218	5.11628	2.36518	5.97426	8.24931	5.386
369	-3.18623	-1.29077	2.59157	-2.23702	-3.17869	0.13369	2.57885	1.02507	-1.7294	2.4189	1.571	-0.34715	1.58732	3.47418	-3.18369	-2.22789	-2.70453	-4.57544	-0.2914	-3.65285	-1.75576	-1.76688	-2.22144	-0.33598	-1.24397	-4.61475	-1.2881	-1.77903	-2.23438	-2.70453	-2.23305	-3.18576	-2.70453	-5.48617	-0.36261	-3.16642	-1.7816	0.6083	-0.79704	0	1.90658	2.27169	-1.8859	-2.41896	0.47214	3.37838	1.88413	9.02613	3.37349
370	-0.55218	-0.97443	-0.95531	-0.87034	-1.0524	-0.38123	-1.16788	0.04549	0.03895	0.09406	-1.24441	-1.27494	-0.8875	-1.95868	-1.5184	-1.79245	-2.25533	-2.522	-2.15848	-1.71594	-1.88998	-2.07105	-2.25746	-2.15633	-2.52072	-2.97529	-1.88148	-2.43311	-2.97948	-2.25622	-1.96557	-2.33769	-2.08037	-1.5802	-1.52763	-0.90208	-0.53807	0.53784	3.33314	2.23964	2.50514	2.32808	2.05909	2.0839	3.35084	2.53096	5.74661	9.39586	9.82406
371	-1.33153	-0.75608	-0.93274	-1.30507	-0.58345	-1.04818	-0.51558	-0.49761	0.33716	-0.4468	-0.50441	-0.01682	-1.06193	-1.54464	-1.1359	-1.67422	-2.08523	-1.57567	-2.35421	-1.67608	-2.70453	-2.09626	-2.08114	-1.83284	-2.35445	-2.26381	-2.43763	-2.79386	-2.26918	-1.88179	-2.61639	-2.44133	-2.26076	-2.35371	-1.72649	-0.65133	0.14177	0.56176	3.11296	2.29682	1.68799	2.61643	1.90048	2.21164	1.41769	2.71739	5.14924	10.2165	9.32706
372	-0.79464	-1.90623	-0.87143	-0.84891	-0.16156	-0.26529	-0.43577	-0.0718	0.53365	0.39544	-0.97727	-1.24455	-1.24967	-1.66404	-1.73168	-1.84454	-1.73314	-2.36118	-2.61565	-2.4427	-2.08297	-2.53403	-2.08544	-2.26819	-1.90913	-1.99373	-2.27084	-2.70453	-2.52594	-2.35064	-1.73288	-2.6182	-1.90552	-2.00608	-1.72344	-0.69492	0.72314	1.02903	3.94257	1.96411	1.04212	1.27518	1.91088	2.59246	2.31959	2.09059	5.40588	10.3049	8.34337
373	-1.15267	-1.41598	-1.51496	-1.24768	-0.61576	-0.63539	-0.6536	0.40497	-0.44908	-0.65272	-0.58229	-1.2059	-1.25895	-1.77493	-2.36546	-2.09366	-2.01606	-2.44321	-2.11969	-2.27831	-2.62019	-2.10077	-1.84712	-2.27965	-2.6182	-2.5336	-2.3592	-3.12484	-2.19424	-2.26743	-1.93877	-2.45457	-2.10414	-1.26653	-1.1095	-0.70192	0.73564	2.56773	4.69976	1.80443	2.45787	1.98824	2.32298	2.69338	2.29046	2.95783	4.95548	10.0719	8.41043
374	-0.86048	-1.85506	-1.19421	-0.95205	-0.93641	-0.06825	-0.86476	0.28277	-0.6311	-0.0951	-0.6775	-1.03145	-1.69119	-2.12076	-1.61356	-1.62855	-2.04107	-2.03825	-2.21787	-2.04222	-1.87958	-2.2071	-2.28894	-2.29416	-1.88121	-2.79015	-1.63077	-1.93935	-2.4568	-2.62075	-2.53641	-2.11797	-1.88993	-1.37053	-1.44814	-0.56936	0.56208	2.30131	4.56607	2.79628	2.38546	2.76086	2.37006	2.48674	2.00317	2.19298	4.48952	10.3269	7.65369
375	-1.32712	-1.5839	-1.34962	-1.58623	-1.18914	-0.82615	-0.81818	-0.27302	-0.14063	-0.18236	-1.37057	-0.45806	-1.45287	-1.61104	-1.76158	-2.22457	-2.06921	-2.38984	-1.99143	-2.15152	-2.7839	-2.14183	-2.30996	-2.30748	-2.23427	-2.38417	-2.21799	-1.80993	-2.30536	-1.91793	-2.62374	-1.91138	-1.28048	-1.59448	-0.9528	-0.16907	0.92216	2.99325	5.28907	1.85409	2.69417	2.07684	2.50039	2.42601	2.54595	2.78595	5.04363	8.16488	9.72384
376	-1.2431	-1.47772	-1.26339	-0.41463	-1.25845	-0.6228	-0.93842	0.22035	-0.66895	-0.81685	-0.97521	-0.74212	-1.93012	-1.08939	-1.59284	-2.0923	-2.02343	-2.47883	-2.62924	-2.24071	-2.31342	-2.24714	-2.47174	-1.78428	-2.3997	-2.54735	-2.08341	-2.09117	-2.22368	-1.85557	-2.31488	-1.49662	-1.4592	-1.03178	-0.64378	0.33475	1.82172	2.49439	7.0072	2.2191	2.52132	1.98282	2.47692	2.78573	2.06383	2.74603	4.54952	6.79707	9.65497
377	-1.69333	-0.8907	-1.9005	-1.67911	-0.87611	-0.68644	-1.25567	0.30796	-1.17581	-0.92464	-0.94719	-2.11616	-1.62259	-1.46483	-2.11599	-2.12242	-2.41413	-1.91543	-2.19073	-2.48881	-2.18062	-2.1823	-2.77808	-1.83934	-2.6323	-2.4793	-1.96961	-2.26166	-1.95826	-2.04311	-2.2009	-1.8068	-1.54779	-1.15494	-0.23969	0.63849	1.91097	5.23548	8.34354	1.50927	1.69815	2.33844	2.31348	2.23827	1.769	2.91015	4.73795	7.87971	9.4326
378	-1.58776	-1.08455	-1.51763	-0.79762	-0.47021	-0.85452	-0.81404	-0.59542	-0.8644	-0.79275	-1.25798	-0.79316	-1.65558	-2.01105	-1.63669	-2.15489	-1.9201	-2.63267	-2.34659	-2.07547	-1.93686	-1.58885	-1.99707	-2.48918	-2.63443	-2.4163	-2.278	-2.08195	-2.34373	-1.85527	-1.8746	-2.07696	-1.16725	-0.81958	0.37019	1.01008	1.862	4.37872	9.30221	2.24105	1.85618	2.15401	2.60989	2.85277	2.35213	3.29083	3.63636	7.48181	10.148
379	-1.07436	-1.57511	-0.83836	-0.92454	-1.1181	-1.11283	-0.85175	-0.02209	-0.84707	-0.44273	-2.00999	-2.13784	-1.73587	-2.21468	-2.01449	-1.52225	-1.35653	-2.29584	-2.50233	-2.35678	-2.0005	-2.13101	-2.28504	-2.15804	-2.63554	-2.5679	-2.21244	-1.51547	-2.2874	-1.45937	-2.2132	-1.94643	-1.26371	0.12208	-0.15892	1.15566	2.64081	6.13654	9.5624	2.16511	2.51555	1.37336	2.71739	2.50152	2.30837	2.89095	3.20907	6.94779	10.146
380	-1.18056	-1.40787	-1.03867	-1.51238	-0.63913	-1.12043	-0.85964	-0.65912	-0.25104	-1.30983	-1.58994	-2.01753	-2.70453	-1.65785	-1.66676	-1.71	-2.21509	-1.67381	-1.81933	-2.35796	-2.28928	-2.42943	-2.4957	-2.02853	-2.00508	-2.02273	-2.35286	-1.66546	-1.88637	-1.68655	-1.23332	-1.40485	-1.24498	-0.83343	0.53193	0.96888	3.37576	7.18093	11.8452	2.64661	2.98063	2.849	2.72425	2.6958	2.32362	1.85542	3.81238	7.54273	10.165
381	-1.21082	-1.02126	-1.17675	-0.64111	-1.25305	-1.01045	-1.06249	-0.37528	-0.9542	-1.17057	-1.30289	-2.1378	-1.45331	-2.35027	-2.06328	-2.70453	-1.79582	-2.4271	-2.28386	-2.21591	-2.36525	-2.35904	-2.70453	-2.29278	-2.27936	-2.0066	-1.78593	-1.98214	-1.88586	-1.59665	-1.79167	-1.64588	-0.8986	-0.22314	0.55142	1.26485	4.76429	8.20635	12.367	2.96694	2.72251	2.04149	2.07275	2.20067	2.73823	2.96108	3.14165	7.67071	8.56287
382	-0.2697	-1.3986	-1.2324	-0.55115	-1.23312	-0.651	-1.15622	-0.73478	-1.20646	-0.99805	-1.51638	-1.17877	-1.93411	-2.35765	-2.12008	-2.42504	-1.78794	-2.70453	-1.60623	-1.92549	-2.49712	-2.42588	-2.35495	-2.77474	-2.2716	-2.28056	-2.20507	-2.06947	-1.94392	-2.29019	-2.06992	-0.97095	-0.62826	0.04084	1.3124	1.95237	6.16059	9.89357	14.0088	2.33546	2.37804	2.30977	2.49679	2.04542	2.15427	3.21678	3.4399	7.41155	8.16526
383	-1.15839	-1.7504	-1.09906	-1.23095	-1.31168	-1.24152	-0.71871	-0.54529	-1.86724	-1.21612	-1.73251	-1.5955	-1.46126	-1.95419	-1.85791	-2.21645	-2.7732	-2.13944	-2.70453	-2.15632	-2.63448	-2.07888	-2.43069	-2.70453	-2.21584	-1.94685	-1.86672	-1.9289	-2.34964	-2.07731	-1.86349	-0.98087	-0.66746	1.14266	1.10012	3.95344	6.08793	9.92749	15.9737	1.99175	1.96326	1.86953	1.62085	2.46053	2.15633	3.05534	2.99707	6.09073	8.06618
384	-0.86904	-1.54531	-0.99056	-1.52488	-0.81331	-1.7537	-0.99384	-1.299	-0.92359	-1.08357	-2.42729	-1.83514	-1.56862	-2.70453	-1.41936	-1.75105	-2.01824	-2.30171	-2.43118	-2.3697	-2.70453	-2.37349	-2.28908	-2.28312	-2.43975	-2.36001	-2.70453	-1.80413	-2.01506	-1.32064	-1.46169	-0.7518	-0.06422	0.06368	1.46943	4.80613	7.0022	10.6026	16.7816	2.21744	2.62397	2.50445	2.73509	1.66782	3.12874	2.26652	2.52918	5.48362	8.68102
385	-0.82593	-1.77903	-0.93334	-1.54136	-1.61142	-1.29491	-1.73252	-1.47888	-1.54466	-1.99168	-1.77269	-1.81105	-2.1262	-2.57288	-2.50346	-1.99223	-1.90485	-1.85796	-2.05353	-2.6397	-1.98703	-1.93643	-2.19066	-1.97783	-2.12538	-2.03528	-1.53532	-1.7226	-2.11487	-1.40194	-0.52329	-1.08996	-0.27878	0.21169	2.31131	4.45768	9.15933	13.0918	19.4148	2.52036	1.79331	2.95746	2.35579	2.36072	2.83798	2.15489	2.77133	5.92274	8.56688
386	-1.08902	-1.07385	-1.47236	-1.36593	-1.50994	-1.17489	-1.56723	-1.68737	-1.14777	-1.56824	-1.93986	-1.87029	-1.93741	-2.0059	-2.20161	-1.93913	-1.50473	-2.19256	-2.06718	-2.38203	-2.44541	-1.92959	-1.99586	-2.00434	-2.31013	-2.63883	-1.86343	-2.26054	-1.5573	-1.67559	-1.50964	-1.19557	-0.55481	1.19715	2.75787	6.00264	8.80936	13.3128	20.443	2.52908	2.51351	2.13754	2.13608	2.1575	2.01283	2.55265	2.70253	4.96678	8.21724
387	-1.02574	-1.41729	-1.16008	-1.2853	-1.24636	-1.24736	-1.7108	-2.19666	-1.66159	-1.35202	-1.96177	-1.85388	-2.21277	-1.92003	-2.20043	-1.94881	-1.95849	-2.57905	-2.27136	-2.14375	-2.27174	-2.45223	-2.70453	-2.51585	-2.19807	-2.27445	-1.70901	-1.27302	-1.96824	-2.1331	-0.84614	-1.42513	-0.14363	1.79941	3.70772	5.88053	10.0884	15.2228	21.66	2.05774	2.80556	2.27654	2.33128	2.0991	2.77077	2.71838	3.02675	4.57881	7.05236
388	-1.21865	-1.34785	-1.66465	-0.69625	-1.31773	-1.92116	-1.53436	-1.98125	-1.39228	-1.71339	-1.7798	-1.75875	-2.32939	-2.46807	-2.39784	-1.8606	-2.83093	-2.22365	-2.21968	-2.1113	-1.96557	-2.52184	-2.08774	-2.15698	-1.65268	-2.45678	-1.5706	-1.77671	-1.85605	-1.37819	-0.86042	-0.82642	-0.64267	1.99263	3.76503	5.96495	10.8432	17.2519	22.9866	2.6974	2.53593	2.62483	1.74358	2.46761	2.62307	1.91228	3.26898	4.79864	7.01203
389	-1.33082	-1.75918	-1.29525	-0.86945	-1.83152	-1.73082	-1.68772	-1.83218	-1.76236	-1.57693	-1.81464	-1.92305	-1.88356	-1.97682	-2.34432	-2.17202	-2.23702	-2.3547	-2.64556	-2.2262	-2.58371	-2.2836	-1.8562	-1.8702	-1.8647	-2.34579	-1.5542	-2.17602	-1.86796	-1.61797	-0.94984	-0.06368	0.79789	1.88618	5.03382	8.48774	12.2446	17.8025	24.3403	2.40907	2.40082	2.0337	1.75562	2.18379	2.80128	2.53403	3.04843	4.5362	6.9023
390	-0.87638	-1.28003	-1.05144	-1.00288	-1.50528	-1.65966	-1.31636	-1.64844	-1.89664	-2.04624	-1.82652	-1.93816	-2.17966	-2.00055	-2.17877	-1.89626	-2.70453	-2.29383	-2.41095	-2.07176	-2.3003	-2.58321	-1.96715	-1.94225	-2.06001	-2.24017	-2.0326	-1.37374	-1.13348	-1.68116	-0.57737	-0.26281	0.74819	2.54285	5.39864	8.66553	12.5662	18.5006	26.6003	1.9224	2.15166	2.25276	1.8015	2.2757	1.87266	2.07539	2.94751	3.72825	6.39123
391	-1.05309	-1.44495	-1.8056	-1.54521	-1.70923	-1.02197	-2.19183	-1.8615	-1.54058	-1.86188	-2.14922	-2.08334	-2.70453	-2.13735	-2.59356	-2.20103	-2.41953	-2.37311	-2.16273	-2.25222	-1.8664	-2.48142	-2.09318	-2.1055	-1.82444	-2.02672	-1.65776	-1.81346	-1.04469	-1.46363	-0.64424	-0.23553	1.60987	2.43137	6.01525	8.21299	13.5516	19.5749	28.1705	2.71769	2.48427	3.06095	2.35634	2.24833	2.25684	2.47113	2.22596	3.99572	6.03865
392	-1.57689	-1.83064	-1.57901	-1.49375	-1.54779	-1.59553	-1.93101	-1.89625	-2.01593	-2.21178	-2.43702	-2.27638	-2.18138	-1.91622	-2.11131	-2.59875	-2.07747	-2.15396	-2.01568	-1.80667	-2.43547	-2.16606	-2.22289	-2.27938	-1.96139	-2.05539	-1.79549	-1.20174	-1.88665	-0.90483	-0.86184	0.0639	1.93102	3.06008	6.1241	10.5281	15.4148	20.459	30.1064	2.31457	2.83182	2.42411	2.62359	2.19573	1.99924	2.4236	2.8987	3.73095	6.47959
393	-1.43207	-1.59944	-1.98068	-1.58179	-1.88758	-2.0397	-2.03064	-1.66368	-1.78391	-1.51294	-2.27158	-2.391	-2.19586	-2.18715	-2.30016	-2.40087	-2.35226	-2.37998	-2.75625	-2.44492	-2.29347	-1.91771	-2.24219	-2.19226	-1.94008	-2.09266	-1.91795	-1.24746	-1.45375	-0.88479	-0.43684	0.53022	2.07651	3.06364	7.38045	11.3864	16.989	23.3642	32.3986	2.0129	2.67785	2.54233	2.16996	2.29	2.13079	2.04405	2.63918	3.14398	5.87064
394	-1.88042	-1.54508	-1.8524	-2.14199	-1.48946	-1.68992	-1.73326	-1.8583	-1.76034	-2.05094	-1.96129	-1.94603	-2.15199	-2.20217	-2.507	-2.5003	-2.39755	-2.70453	-2.19268	-1.95	-2.00309	-2.39864	-2.2449	-2.49796	-2.00348	-1.70082	-2.05362	-1.487	-1.45045	-0.79843	-0.11437	1.09698	2.2315	4.08325	8.04872	11.9742	18.4275	24.4119	33.5699	1.71553	2.81565	2.04948	2.95014	1.95176	2.56993	1.87588	2.35707	2.6377	4.92366
395	-1.39754	-1.63832	-1.68615	-1.59739	-1.94806	-2.14897	-2.25989	-2.11505	-2.35386	-1.85973	-2.14319	-2.60283	-2.45129	-2.04939	-2.05329	-2.605	-2.1147	-2.29796	-2.29811	-2.30654	-2.35464	-2.08921	-2.4065	-2.39333	-2.41449	-2.04757	-1.74372	-1.69799	-0.79517	-0.84961	-0.55746	0.75655	2.49381	5.67223	8.64207	13.5941	19.4893	26.9611	34.928	2.00754	2.23225	2.26022	2.45459	2.05226	2.41558	2.79042	1.72865	2.86389	5.01596
396	-1.39385	-1.74153	-1.83926	-1.39649	-1.38954	-1.80467	-1.623	-1.75363	-1.92761	-2.39167	-2.09028	-2.55312	-2.29786	-2.2404	-2.34992	-2.55186	-2.34822	-2.14459	-2.15824	-2.39167	-1.93915	-2.00091	-2.04949	-1.78602	-1.64097	-2.19973	-1.7425	-1.78386	-0.9969	-0.8314	-0.07817	1.42133	2.7946	5.35197	10.5105	14.3354	21.3675	28.6827	39.1918	1.8343	2.24995	2.05041	2.7896	2.80758	2.20276	1.83696	2.2686	2.26803	4.21644
397	-1.4592	-2.02952	-1.82756	-1.55552	-1.93384	-1.93868	-1.88456	-2.34728	-1.86967	-1.93396	-2.54911	-2.19184	-1.98754	-2.33938	-2.07793	-2.44784	-2.18733	-2.14844	-2.34552	-2.08312	-2.44726	-2.23219	-2.0853	-2.44586	-2.08377	-1.76069	-1.36044	-1.3155	-1.14219	-0.20609	0.24014	1.05661	3.79232	5.98531	9.90724	15.6026	21.3798	31.3259	40.2097	1.99182	3.0766	2.6574	2.75303	2.34742	2.40446	2.52666	1.81837	2.84843	4.17798
398	-1.41925	-1.75431	-2.02347	-1.89942	-1.54155	-2.0828	-1.91285	-2.19158	-2.23132	-2.16968	-2.12546	-1.89985	-2.03109	-2.12402	-2.38261	-2.49524	-1.96241	-2.44655	-2.40012	-2.49035	-1.84882	-2.28441	-1.97235	-1.79786	-2.11827	-2.02362	-1.52486	-1.55197	-0.71906	-0.34604	0.70705	2.59321	4.32656	7.1818	11.8224	17.7251	24.0737	31.479	40.6422	2.49947	2.4302	2.06798	2.16294	2.54109	2.32342	2.71271	1.9801	2.55129	4.14551
399	-1.16525	-1.67544	-1.54639	-1.80748	-1.80037	-1.85635	-2.00198	-2.15354	-1.95687	-2.11093	-1.97925	-2.18537	-2.39152	-2.49196	-2.59816	-2.17453	-2.44177	-1.96048	-1.90033	-2.22224	-2.33387	-2.21356	-2.02408	-2.17691	-1.86736	-1.17982	-1.63678	-1.15943	-0.39251	0.03809	1.14474	2.42584	3.44964	7.63426	12.6678	18.7329	24.5521	33.8555	42.9759	2.56438	2.41902	2.90882	2.62174	1.87708	2.53069	2.61738	1.79616	1.86716	3.82873
400	-1.74586	-2.15739	-1.50892	-2.00864	-1.7523	-1.96804	-2.27475	-2.43731	-1.68838	-2.33255	-2.01971	-1.96115	-2.32752	-2.54288	-1.81064	-2.22867	-2.22379	-2.49168	-2.16977	-2.49085	-2.07088	-2.16948	-1.75501	-1.95802	-1.53475	-1.48132	-1.22313	-1.5263	-1.20912	-0.13181	1.04791	3.0402	5.47367	8.47346	14.0866	20.1759	26.7026	36.4433	44.3757	2.05134	2.15325	3.02612	2.5952	2.32423	1.9936	1.8798	2.04671	1.96704	3.88758
401	-1.7082	-1.91783	-1.85913	-1.7699	-2.01623	-1.93439	-1.91385	-2.49478	-2.12372	-2.23338	-1.97948	-2.28673	-2.32729	-2.38433	-2.33203	-2.86166	-2.28098	-2.06766	-2.03207	-2.11642	-1.97782	-1.7106	-1.86911	-2.1297	-1.87371	-1.43037	-1.29476	-1.03925	-0.78534	0.20653	1.3932	3.05901	5.17573	9.20391	13.8938	21.3094	28.9021	38.5643	47.541	2.38993	2.91834	2.55036	2.29286	1.87627	2.05263	2.09347	2.01083	1.92138	3.58676
402	-1.42661	-2.08933	-2.29736	-2.19968	-2.34174	-2.24982	-2.39234	-2.44851	-2.1925	-2.08908	-1.99549	-2.24812	-1.99064	-2.13134	-2.44223	-2.08788	-2.34822	-2.03432	-2.19907	-2.39362	-1.7168	-1.934	-1.9012	-2.0411	-1.36349	-1.33744	-1.54379	-1.21015	-0.60919	0.50897	1.17007	3.51208	7.1322	10.4907	16.4645	22.334	30.0048	40.3095	47.182	2.59687	2.52398	2.77464	2.12121	2.05555	2.56516	1.98251	1.71561	2.14058	2.65584
403	-1.96441	-1.7843	-2.2063	-2.3701	-2.166	-2.35688	-2.35882	-2.30337	-2.25619	-2.50682	-2.21462	-2.30636	-2.45934	-2.31597	-2.40872	-2.40478	-2.31151	-2.41092	-2.10725	-2.36248	-1.96536	-2.112	-2.16196	-2.25058	-1.58699	-1.63631	-1.31736	-0.6455	-0.25543	0.83989	1.77316	4.43046	6.97097	11.0493	17.1952	25.2083	32.6555	39.9883	50.5808	2.59173	2.69291	2.82775	2.27482	1.80541	1.98965	2.02351	1.02674	1.66365	2.68962
404	-1.7581	-2.3132	-2.07995	-2.13576	-1.94764	-2.13538	-2.46441	-2.36989	-2.41272	-2.36925	-1.94878	-2.22789	-2.17789	-2.17685	-1.92175	-2.17728	-2.17677	-2.18355	-2.42532	-2.28265	-1.98469	-1.64204	-2.33141	-1.99018	-1.67537	-1.57256	-1.20687	-0.97665	-0.317	0.9925	2.00886	4.86077	8.07174	12.0401	17.3227	26.424	34.7127	41.7047	51.7265	2.74107	2.8143	2.73591	1.96511	1.54545	1.57428	1.66969	1.49778	1.49393	2.63852
405	-1.6647	-1.80742	-1.81464	-2.299	-2.11008	-2.37462	-2.43037	-2.47105	-2.28946	-2.16044	-2.38167	-2.61416	-2.47287	-2.33195	-2.47219	-2.37734	-2.61209	-2.33746	-2.06124	-2.42037	-1.90854	-2.11648	-1.93117	-1.70138	-1.63222	-1.44054	-1.37248	-0.82043	-0.29578	0.89068	2.79447	5.02103	8.53246	13.5784	18.7931	28.1774	37.1676	43.5004	54.064	2.2584	2.84322	2.24	2.08929	2.17588	1.54658	1.48441	1.60823	1.13302	2.57954
406	-1.44982	-2.38044	-2.15326	-2.48357	-1.93502	-2.39189	-2.25067	-2.47995	-2.29574	-2.11871	-2.52046	-2.17461	-2.43269	-2.34402	-2.70453	-2.65894	-2.43235	-2.02435	-2.42826	-1.94285	-2.23768	-2.30049	-1.86705	-2.20713	-1.8304	-1.03666	-1.20854	-0.24434	-0.08103	1.3356	2.71143	5.50069	9.21009	14.3336	21.2833	28.7272	37.3605	47.7315	55.2501	2.13695	2.26018	2.25398	2.05878	1.60132	1.31776	1.87429	1.29737	1.60403	2.19298
407	-1.54013	-2.11775	-2.16036	-1.99944	-2.08963	-2.52895	-2.38926	-2.43553	-2.39342	-2.20816	-1.86634	-1.98775	-2.30292	-2.43918	-2.52233	-2.3049	-2.48357	-2.07984	-2.38937	-2.07894	-2.08369	-1.98504	-2.16951	-1.85098	-1.38784	-1.49993	-1.06118	-0.3873	-0.0028	1.89851	4.04364	6.43356	10.1964	15.7826	21.139	31.3941	37.6981	47.1534	58.0271	2.52457	2.19029	1.73936	1.93191	2.00173	1.37662	1.74661	1.19501	1.49707	1.95771
408	-1.54179	-1.95011	-2.17162	-1.82445	-2.00173	-2.39597	-2.34132	-2.61513	-2.25588	-2.37958	-2.31472	-2.30264	-2.57085	-2.43817	-2.25596	-1.98711	-2.43235	-2.97884	-2.34162	-2.38368	-2.03822	-1.77471	-2.38542	-1.70285	-1.6424	-1.56334	-1.05106	-0.69122	0.44487	2.07743	3.52558	6.36466	10.9708	16.6405	22.4136	31.398	38.9845	49.0073	56.2901	1.99698	2.65137	2.09644	2.02229	1.90341	1.62309	1.13122	1.43356	1.19798	2.09513
409	-2.10573	-1.98352	-2.29274	-2.11733	-2.43205	-2.30612	-2.34003	-2.2105	-2.16685	-2.52466	-2.57262	-2.3043	-2.48146	-2.79639	-2.25646	-2.65914	-2.47895	-1.93142	-2.3449	-1.94141	-1.96805	-1.67715	-1.57566	-1.8414	-1.48082	-1.36479	-0.56936	-0.14879	-0.24544	2.56352	4.15553	7.33217	12.2222	16.4738	24.3152	33.6731	40.9716	52.1782	58.2542	1.79107	3.20707	1.70266	2.06675	1.54209	1.63898	1.19126	1.00634	0.88601	2.28669
410	-1.84387	-2.35019	-2.07614	-2.39054	-2.43121	-2.52798	-2.56961	-2.48637	-2.48202	-2.07404	-2.5264	-2.30183	-2.48062	-2.25989	-2.7934	-2.26655	-2.47595	-2.48382	-2.21416	-2.06503	-2.1211	-1.68742	-1.86764	-1.82114	-1.63634	-1.05341	-1.20976	-0.3101	1.15151	2.71793	4.59918	8.7278	12.4035	19.2097	26.6373	35.8657	44.4914	52.9355	59.9511	1.97109	2.39997	2.21857	2.12978	1.69499	1.1697	1.23375	0.84097	1.14745	1.88364
411	-1.95944	-2.25732	-2.06368	-2.21718	-2.1329	-2.39935	-2.52763	-2.6181	-2.43952	-2.48266	-2.13071	-2.39552	-2.53006	-2.38347	-2.21933	-2.25418	-2.26309	-2.1827	-2.35798	-2.00284	-2.17529	-1.78606	-2.08059	-2.12539	-1.70362	-1.22653	-1.00095	0.18881	0.99379	2.57391	6.08895	9.23282	13.7836	19.4736	27.7628	36.1409	45.6199	54.3441	61.3776	2.39422	2.36193	2.46526	2.09534	1.60671	1.83985	1.05839	0.56667	0.8586	1.5426
412	-2.06158	-2.31062	-2.21722	-2.31287	-2.44198	-2.48688	-2.48296	-2.27227	-2.17276	-2.61766	-2.17844	-2.57362	-2.22947	-2.08358	-2.22658	-2.16827	-2.1504	-2.12938	-2.17627	-2.17358	-2.35097	-2.00234	-2.08684	-1.65268	-1.28866	-1.41299	-0.70538	-0.05845	1.01584	3.3054	5.83123	9.30425	15.5408	21.7118	29.2706	37.6964	47.3826	55.8525	59.8656	2.60304	1.98644	2.06593	2.34997	1.36534	1.30316	1.08776	1.07531	0.82576	1.44921
413	-1.58529	-1.83869	-2.26632	-2.31898	-2.66161	-2.6194	-2.74864	-2.62031	-2.44155	-2.35575	-2.27672	-2.31522	-2.0422	-2.40805	-2.10468	-2.01222	-2.57571	-2.1923	-2.27696	-2.26586	-2.11988	-2.23452	-1.63529	-1.83349	-1.47243	-1.63161	-0.66925	0.34989	1.85032	3.7887	6.00283	10.7959	15.5099	22.9311	32.2549	40.2193	49.06	56.8649	65.388	2.74395	2.55799	2.81919	1.54666	1.51643	1.40056	1.27243	1.09714	0.98148	1.3718
414	-2.15061	-2.03471	-2.36685	-2.25803	-2.41051	-2.07626	-2.53004	-2.41358	-2.2393	-2.49287	-2.15684	-2.11669	-2.541	-2.53732	-2.32493	-2.40848	-2.49474	-2.36962	-2.37218	-2.6212	-2.24936	-1.85818	-1.78113	-1.83851	-1.60181	-1.11607	-0.34438	0.76076	1.53098	4.20936	6.77791	11.6747	17.5896	24.6429	32.6127	40.7261	50.4055	57.9835	63.0394	3.0113	2.62927	3.03282	1.75894	1.46199	0.76485	0.91222	0.70132	0.78936	1.16759
415	-1.94855	-2.00835	-2.26154	-2.70453	-2.18911	-2.10489	-2.37194	-2.50015	-2.53852	-2.42168	-2.03908	-2.09636	-2.25496	-2.09964	-2.21769	-2.45069	-2.42354	-2.22023	-2.01373	-2.16103	-2.17665	-2.01885	-1.78084	-1.87769	-1.73212	-0.86886	-0.18604	0.43216	2.32565	4.98218	7.0105	12.5318	18.9107	26.0071	33.3201	44.2957	50.8353	59.9527	64.9267	2.99292	2.34583	3.04451	1.72874	1.00466	1.06205	0.84459	0.72231	0.68723	0.92099
416	-2.28862	-2.19511	-2.51161	-2.4818	-2.36159	-2.44109	-2.666	-2.62967	-2.2449	-2.58887	-2.55026	-2.44479	-2.5476	-2.43222	-2.16797	-2.2077	-2.29193	-2.05654	-2.4366	-2.17197	-2.25069	-1.88284	-1.84385	-1.98895	-1.78811	-0.69495	-0.43987	0.48893	2.92012	4.78483	8.29033	12.8106	20.5663	27.2765	36.2308	45.9292	53.0102	61.0123	65.9173	2.46885	2.61136	2.50922	1.77567	1.12073	1.21738	0.82552	0.81934	0.97429	1.22804
417	-2.1488	-2.45392	-2.17042	-2.39299	-2.48996	-2.49491	-2.38948	-2.42654	-2.35112	-2.41993	-2.2438	-2.42826	-2.4212	-2.4557	-2.42971	-2.08187	-2.25489	-2.49442	-2.03455	-2.24341	-1.78665	-1.9761	-1.96122	-1.65049	-1.52541	-0.95726	0.12526	0.87772	2.93424	5.65614	8.11156	14.63	20.6956	28.3741	35.9307	46.3364	54.4141	61.0264	69.5867	2.47755	2.66536	2.73935	1.17434	1.20392	1.41209	0.80496	0.89788	0.62247	1.10156
418	-2.36642	-2.29175	-2.67309	-2.61261	-2.577	-2.51478	-2.51772	-2.51342	-2.48624	-2.39442	-2.2386	-2.29565	-2.32068	-2.29693	-2.29562	-2.32147	-2.45844	-2.26584	-2.1887	-2.05436	-2.03793	-1.95149	-2.2148	-1.6956	-1.29929	-0.81916	0.22278	1.50102	2.95672	5.67738	10.1485	15.4956	21.4976	31.0493	38.9301	48.9119	55.9531	61.772	67.6972	2.29043	2.37775	1.91763	1.43812	0.94802	0.89425	1.11575	0.76462	0.70715	0.93426
419	-2.33814	-2.35171	-2.21039	-2.35541	-2.44282	-2.59061	-2.47385	-2.27664	-2.33374	-2.38079	-2.41927	-2.44611	-2.4175	-2.50352	-2.50483	-2.44938	-2.27757	-2.30608	-2.1	-2.09532	-2.22081	-2.21615	-1.76564	-1.81651	-1.11583	-1.00409	0.239	1.38839	3.2448	7.22096	11.3827	17.0538	24.5468	32.0291	41.5666	49.5494	56.7479	65.158	69.87	1.69429	2.97892	1.86083	1.40141	1.29284	0.88244	0.89389	0.80663	0.68351	1.12426
420	-2.24342	-2.28413	-2.49263	-2.49654	-2.36337	-2.5219	-2.54908	-2.52337	-2.6001	-2.44369	-2.2843	-2.5474	-2.16436	-2.43983	-2.40984	-2.31209	-2.31183	-2.36552	-2.14786	-2.25365	-1.96825	-2.17885	-1.88555	-1.58837	-1.24509	-0.44067	0.05496	1.55068	3.77051	7.3182	12.1766	18.2304	25.9246	32.8157	41.0497	50.8029	56.1401	64.3281	68.7278	1.57237	2.56345	1.86429	1.40492	0.98563	0.86628	0.9107	0.84222	0.71976	0.9148
421	-2.25187	-2.36491	-2.5605	-2.48769	-2.53786	-2.48947	-2.51254	-2.47059	-2.41079	-2.43591	-2.4153	-2.56121	-2.5138	-2.39095	-2.53044	-2.41551	-2.3621	-2.36778	-2.28838	-2.24323	-2.14991	-1.97537	-1.7585	-1.67524	-1.0151	-0.22081	0.21389	2.20486	4.64507	7.83389	13.1287	19.0362	26.7999	35.3882	42.1393	51.4838	58.648	65.0706	69.171	1.57248	2.53697	1.71731	1.37815	1.31089	0.90985	1.16426	0.88974	0.47787	1.19201
422	-2.14354	-2.39679	-2.52391	-2.40852	-2.32177	-2.52327	-2.53813	-2.43603	-2.51827	-2.42624	-2.61174	-2.47735	-2.54182	-2.48135	-2.45336	-2.37885	-2.35662	-2.17239	-2.22641	-2.28391	-1.96737	-1.89623	-1.79407	-1.6463	-1.04453	-0.68716	0.71212	2.35285	4.64048	8.42073	13.6066	19.6527	27.4762	35.9851	44.9444	53.1009	60.2053	66.1423	69.2676	1.81937	2.46869	1.57848	1.13224	1.24759	0.94864	0.68532	0.76207	0.95318	0.93848
423	-2.22666	-2.38788	-2.52638	-2.33021	-2.2927	-2.52293	-2.54509	-2.53078	-2.57007	-2.43766	-2.37005	-2.37257	-2.48322	-2.48026	-2.39542	-2.39073	-2.32464	-2.15942	-2.28709	-2.32805	-2.01414	-1.89897	-1.75622	-1.63592	-0.69159	-0.02926	1.1574	2.61705	5.51411	9.78787	14.2439	20.8477	29.0795	37.1901	45.7532	52.7083	61.3694	66.0772	70.8787	1.49448	2.04644	1.56901	1.66828	1.03806	0.93377	0.83956	0.8	0.74742	0.67953
424	-2.25251	-2.3831	-2.47669	-2.37591	-2.61584	-2.56962	-2.50361	-2.5072	-2.6159	-2.52662	-2.44228	-2.48225	-2.32959	-2.30872	-2.30518	-2.32013	-2.39742	-2.48475	-2.41959	-2.21226	-2.02807	-2.16019	-1.94609	-1.73895	-0.93864	0.04399	0.72132	2.75315	5.86018	10.4513	15.4488	22.8645	29.8499	37.9984	45.7126	54.3597	61.5271	65.612	69.6594	1.63215	2.71259	1.61105	1.55183	1.42934	0.76188	0.89103	1.01471	0.74291	0.68743
425	-2.36525	-2.42779	-2.5909	-2.50441	-2.52618	-2.45811	-2.47792	-2.68205	-2.49999	-2.54576	-2.29863	-2.45672	-2.34993	-2.47558	-2.614	-2.42919	-2.29234	-2.33881	-2.30423	-2.19135	-2.09949	-1.91995	-1.77986	-1.53832	-0.86988	0.16196	1.3162	3.55452	6.69455	11.1055	17.3846	23.0312	30.8098	39.3297	46.8381	54.8072	59.9047	64.9886	69.2356	1.65142	2.29078	1.72036	1.41243	1.47205	0.9236	0.90689	0.89329	0.72067	0.75801
426	-2.44967	-2.34485	-2.51419	-2.54191	-2.42955	-2.53867	-2.56241	-2.56306	-2.63467	-2.39462	-2.56272	-2.23072	-2.45092	-2.44811	-2.40168	-2.44828	-2.53975	-2.56341	-2.35134	-2.30732	-2.14787	-2.09086	-1.83592	-1.4381	-0.50162	0.44892	1.2893	3.50519	7.11961	11.4431	16.5393	24.1497	31.6412	40.6104	48.3916	55.0559	62.2817	65.772	69.415	1.71762	2.37075	1.87648	1.46601	1.27313	0.69884	0.77587	0.64411	0.68292	0.73559
427	-2.55741	-2.55808	-2.50654	-2.43252	-2.48043	-2.53392	-2.60584	-2.48855	-2.60464	-2.53419	-2.4417	-2.51172	-2.53539	-2.55426	-2.36317	-2.2656	-2.41038	-2.47838	-2.24266	-2.12849	-2.08958	-1.94873	-1.80927	-1.66009	-0.74749	0.59392	1.93988	4.3849	8.19718	12.301	17.9493	24.5178	33.6221	42.1453	50.4054	55.2086	62.4418	66.115	69.7991	1.42209	2.50876	1.67671	1.35715	0.89479	0.54095	0.83346	0.93662	0.48656	1.04822
428	-2.33659	-2.51498	-2.49077	-2.33597	-2.65242	-2.6779	-2.49326	-2.57318	-2.62429	-2.40353	-2.73084	-2.70453	-2.38497	-2.52014	-2.54246	-2.5461	-2.4894	-2.38933	-2.19528	-1.98388	-2.36437	-1.83331	-1.77946	-1.40823	-0.86428	0.4682	2.45241	4.55581	8.2369	13.9759	20.0577	26.2204	35.0363	41.752	49.6164	57.2212	62.3159	65.4006	68.2365	1.38846	2.09752	1.70684	1.41235	1.15018	0.98055	0.86164	0.60683	0.80313	0.88669
429	-2.35032	-2.53109	-2.61998	-2.59329	-2.76199	-2.67582	-2.64782	-2.6213	-2.47545	-2.36266	-2.59354	-2.39771	-2.56099	-2.36263	-2.56399	-2.58961	-2.19366	-2.47664	-2.39805	-2.10537	-1.95183	-2.04277	-1.6224	-1.31398	-0.79545	0.79471	2.23527	4.90003	8.17902	13.4689	19.6897	27.9735	35.1438	41.3787	50.6123	57.1876	61.3811	65.6456	66.8093	1.41832	1.89925	1.45813	1.03633	1.05684	0.81893	1.09461	0.66374	0.67238	0.93084
430	-2.53074	-2.49312	-2.46212	-2.5278	-2.43522	-2.51689	-2.58528	-2.58351	-2.61426	-2.58443	-2.55153	-2.61623	-2.58459	-2.61533	-2.58445	-2.48377	-2.31499	-2.35468	-2.31429	-2.13628	-2.08312	-1.77869	-1.69196	-1.28028	-0.37296	0.64937	2.78916	5.77487	9.52285	15.2431	21.3911	28.1907	37.1627	43.4008	51.6557	56.2529	61.6057	65.5847	67.028	1.35477	1.98848	1.31496	1.24478	1.05251	0.92197	0.88842	0.70239	0.83346	0.83772
431	-2.46286	-2.38982	-2.3961	-2.462	-2.42754	-2.45766	-2.67323	-2.55205	-2.4857	-2.55044	-2.39049	-2.46169	-2.30588	-2.33504	-2.2866	-2.42785	-2.27162	-2.39194	-2.10868	-2.0544	-2.3019	-1.90104	-1.50316	-1.15776	-0.69109	1.08046	3.3192	5.8509	9.93052	15.4875	22.174	30.8725	37.5134	45.7649	51.0123	57.6446	61.2392	63.3349	67.2532	1.13817	1.89094	1.14215	1.22963	1.05492	0.86975	0.77359	0.8917	0.6014	0.98833
432	-2.51977	-2.60907	-2.41672	-2.52096	-2.36657	-2.60926	-2.61071	-2.82712	-2.70453	-2.54821	-2.58007	-2.30347	-2.64212	-2.26833	-2.33045	-2.38902	-2.32776	-2.32746	-2.18047	-2.11889	-2.32541	-1.86555	-1.62518	-0.9694	-0.04604	0.50951	3.45545	6.60657	10.7231	15.8869	22.474	29.8771	37.8297	46.04	50.6525	57.8978	63.1889	63.7079	64.6554	1.22305	1.27265	1.26657	1.09416	0.87073	0.85737	0.64038	0.96513	1.06277	0.81161
433	-2.3993	-2.25894	-2.73597	-2.6737	-2.64388	-2.45367	-2.64187	-2.48897	-2.58051	-2.61218	-2.52207	-2.67353	-2.45805	-2.57903	-2.5825	-2.42741	-2.13689	-2.36103	-2.54909	-2.2392	-2.18946	-1.58002	-1.42858	-0.78092	-0.32485	1.79491	3.55621	7.22842	12.3287	16.7413	24.0645	31.3999	39.5389	45.8096	53.0996	57.1324	61.0665	63.4398	63.8217	1.33511	1.46408	1.35685	1.12718	1.16733	0.8164	0.71078	0.65717	0.77457	0.97472
434	-2.55238	-2.70453	-2.8297	-2.67396	-2.51919	-2.42954	-2.67274	-2.52364	-2.51541	-2.58071	-2.49242	-2.48979	-2.61119	-2.61043	-2.70453	-2.36317	-2.58028	-2.4226	-2.21017	-2.07074	-2.26954	-1.63032	-1.48372	-1.04807	0.15714	1.57944	4.0081	7.98235	12.5772	17.8248	25.151	31.8026	40.2669	46.3004	52.0825	56.7651	60.1037	61.9286	63.0989	0.91149	1.60223	1.36442	0.9237	0.9382	0.97925	0.86513	0.79737	0.98559	1.02697
435	-2.46282	-2.39878	-2.64324	-2.4554	-2.55244	-2.49281	-2.88892	-2.49084	-2.54934	-2.55116	-2.64249	-2.27421	-2.30447	-2.31171	-2.55038	-2.64236	-2.43023	-2.61108	-2.36671	-2.43286	-1.91653	-1.93366	-1.70155	-0.71634	0.16089	1.76003	4.42278	8.07107	12.9116	19.6275	25.5956	33.8118	40.7515	45.6831	50.8082	56.8145	59.774	61.4616	62.6043	1.19544	1.47977	1.29251	0.81985	1.17821	0.95297	0.64536	0.693	0.86122	0.76092
436	-2.37139	-2.4859	-2.61301	-2.64405	-2.46215	-2.70453	-2.7975	-2.49279	-2.39094	-2.40241	-2.3053	-2.48761	-2.37274	-2.28424	-2.54637	-2.30259	-2.52418	-2.33929	-2.37279	-2.24099	-1.94833	-1.80209	-1.6129	-0.84863	0.56774	2.26999	5.12946	8.90042	13.6894	19.9523	25.8958	32.9178	41.4668	47.6677	52.6762	55.6863	60.0667	61.6178	61.0617	1.29231	1.88211	1.66118	0.94179	0.71627	0.84946	0.81401	0.66161	0.66665	0.6968
437	-2.52596	-2.79699	-2.39846	-2.52473	-2.55396	-2.67405	-2.76686	-2.52749	-2.67445	-2.4903	-2.52405	-2.27566	-2.76465	-2.52129	-2.39492	-2.36953	-2.58145	-2.33575	-2.30749	-2.31496	-1.84784	-1.73741	-1.20082	-0.52354	0.43604	2.62832	5.6362	9.63519	14.7538	20.7055	26.832	34.809	43.0924	47.6654	52.861	56.8013	57.6537	59.4405	59.6511	1.03002	1.59245	1.20247	0.71886	0.96852	0.71751	0.70315	0.8691	0.90645	1.09812
438	-2.46759	-2.79501	-2.52215	-2.61633	-2.70453	-2.58309	-2.64419	-2.64611	-2.58467	-2.4934	-2.49733	-2.46479	-2.64477	-2.40115	-2.58445	-2.7348	-2.46042	-2.30841	-2.20248	-2.10828	-1.90105	-1.68933	-1.20826	-0.34421	0.78052	2.69481	5.59324	9.94357	15.5843	20.9236	28.2248	35.5538	42.3685	47.8747	51.7044	55.3413	59.6464	58.3567	60.2739	1.06098	1.52352	0.86503	0.7678	1.06965	0.77367	0.65515	0.95552	1.07152	0.77537
439	-2.64658	-2.70453	-2.6751	-2.36686	-2.64691	-2.67535	-2.76294	-2.44601	-2.52462	-2.55624	-2.55536	-2.50249	-2.49934	-2.34538	-2.61864	-2.38843	-2.47226	-2.29269	-2.20382	-2.2133	-1.86013	-1.63225	-1.14827	-0.50112	1.33856	3.64626	6.53714	10.4401	16.165	22.6912	29.2309	35.2102	42.6421	47.6654	51.3424	54.3246	57.502	58.7399	58.5723	1.31887	1.60809	1.00274	1.1592	0.86	0.51977	0.75216	0.8386	0.74726	0.79663
440	-2.62054	-2.53317	-2.47421	-2.64878	-2.47847	-2.56104	-2.67537	-2.62019	-2.53297	-2.67614	-2.56022	-2.47665	-2.67599	-2.53565	-2.56241	-2.36373	-2.50343	-2.25445	-2.44192	-2.39049	-1.77749	-1.56949	-1.1607	0.03681	1.15261	3.53079	7.04555	11.0733	16.4139	23.4603	30.7893	36.3733	43.1073	47.9984	51.7191	54.594	57.4051	56.261	58.0093	1.22816	1.22117	1.2635	0.87652	0.84405	0.76591	0.87908	0.77464	1.00809	0.79347
441	-2.62187	-2.67589	-2.51248	-2.48384	-2.62167	-2.59221	-2.59254	-2.40473	-2.64907	-2.56344	-2.64841	-2.29289	-2.48259	-2.56679	-2.56376	-2.59119	-2.23094	-2.4451	-2.27948	-2.0608	-1.8843	-1.60721	-0.93123	0.25976	1.77528	4.35509	7.87062	11.9892	18.5264	23.5473	29.8222	37.6441	43.3383	47.9148	53.0373	53.2899	57.1017	56.765	55.5476	1.12988	1.21717	1.26245	1.04034	0.88031	1.04387	0.98845	1.04538	0.68823	0.91211
442	-2.51414	-2.73285	-2.54043	-2.37628	-2.62206	-2.48737	-2.53765	-2.486	-2.53713	-2.62158	-2.59222	-2.59536	-2.54149	-2.53883	-2.5099	-2.45973	-2.1695	-2.18895	-2.20347	-2.20303	-2.01548	-1.69586	-1.12518	0.10198	1.84118	4.31049	7.67619	12.7859	18.1863	24.9245	31.4219	37.5458	44.1828	48.6006	50.6098	54.3406	54.2978	55.3758	54.8289	1.07573	1.69105	1.06409	1.01579	0.80015	0.78294	0.88298	0.76524	0.74247	0.92084
443	-2.59433	-2.81623	-2.76002	-2.53759	-2.64823	-2.59459	-2.61902	-2.4076	-2.70453	-2.53507	-2.59257	-2.46198	-2.53598	-2.45391	-2.59132	-2.48223	-2.25563	-2.31473	-2.28867	-2.14262	-1.83222	-1.48839	-0.85717	0.38341	2.35974	4.78121	8.77092	14.3559	19.3525	25.5881	31.5807	37.3862	43.2006	47.7263	51.2318	52.7116	54.0745	52.9998	51.6796	1.07125	1.2526	1.24398	0.8476	0.8205	0.79903	0.7783	0.80591	0.71334	0.97141
444	-2.51342	-2.73328	-2.76048	-2.61988	-2.67684	-2.62177	-2.73251	-2.53674	-2.53444	-2.39974	-2.59308	-2.45763	-2.59523	-2.42491	-2.6761	-2.25431	-2.4248	-2.2093	-2.17305	-2.25653	-1.58552	-1.71173	-0.68314	0.78142	2.73256	5.00811	8.61674	15.414	18.8328	26.8899	32.4094	38.1164	43.1624	47.6684	49.5754	53.806	51.449	54.252	51.7108	1.03081	1.63758	1.12665	0.80352	0.83717	0.86964	0.78587	0.4919	1.0742	1.09866
445	-2.64952	-2.76145	-2.78836	-2.56446	-2.47765	-2.56751	-2.59496	-2.39565	-2.56473	-2.5913	-2.56844	-2.48332	-2.59377	-2.45046	-2.64807	-2.64869	-2.56705	-2.17438	-2.40091	-1.98946	-1.90189	-1.21179	-0.08967	1.14369	2.51682	6.41233	10.0894	15.1926	20.9017	27.1972	33.5372	39.7687	42.7067	46.912	49.8301	49.6615	52.3401	51.9165	48.8812	1.04357	1.46417	0.86959	0.8291	0.80177	0.6618	0.79722	0.97648	1.11337	0.95932
446	-2.8133	-2.79072	-2.76054	-2.64907	-2.54054	-2.45875	-2.56406	-2.54235	-2.56709	-2.36397	-2.48209	-2.45847	-2.64985	-2.37216	-2.50991	-2.45831	-2.51175	-2.40119	-2.2909	-1.97622	-1.82236	-1.23112	-0.64692	0.82808	3.59665	6.50117	9.92751	14.9877	20.5979	26.8801	32.5648	38.6506	43.7563	46.4467	49.1616	49.8398	50.3817	52.0345	49.5453	1.34183	1.38608	0.77905	0.99253	0.7394	0.96025	0.83734	0.90958	0.84683	1.12418
447	-2.70453	-2.59424	-2.48437	-2.78652	-2.83941	-2.59697	-2.73225	-2.59401	-2.67685	-2.70453	-2.70453	-2.46023	-2.48829	-2.43283	-2.48396	-2.40275	-2.32273	-2.36975	-2.37113	-2.02786	-1.47831	-1.26333	-0.28907	1.45744	3.95428	6.34598	10.7961	16.2909	21.0513	27.2157	33.9531	38.3589	45.1808	47.5812	48.4938	50.6905	48.8095	48.81	47.026	1.12308	1.33387	0.87635	0.99064	0.65873	0.79734	0.80691	0.72955	0.75715	0.80073
448	-2.51464	-2.64754	-2.50964	-2.59349	-2.64907	-2.78898	-2.62114	-2.70453	-2.73265	-2.42505	-2.67709	-2.65003	-2.56644	-2.67663	-2.48514	-2.38966	-2.53484	-2.39837	-2.34663	-2.09648	-1.86525	-0.94456	-0.23936	1.37755	3.80705	8.26227	11.1501	17.0341	22.0486	28.1799	34.7616	39.1937	41.3311	46.4532	47.8177	49.9432	48.4455	48.9041	45.7672	0.91425	1.03936	1.31489	0.89448	0.94003	1.00309	0.78184	0.61422	0.94458	1.06065
449	-2.76052	-2.56026	-2.61997	-2.56335	-2.59214	-2.6475	-2.67594	-2.53301	-2.31025	-2.53618	-2.50618	-2.56498	-2.59207	-2.53206	-2.38961	-2.36399	-2.70453	-2.42002	-2.03024	-1.93685	-1.66585	-1.1307	0.30617	1.62472	4.16793	7.54085	12.6827	17.4612	22.462	28.8117	34.185	38.5564	42.0485	44.4479	46.7044	47.7031	46.9411	46.8018	44.9375	0.76833	0.93811	0.76014	0.69883	0.98934	0.91233	0.63175	1.19971	1.00584	1.46281
450	-2.85005	-2.85631	-2.55409	-2.28464	-2.58381	-2.70453	-2.58437	-2.70453	-2.61345	-2.49502	-2.58694	-2.67482	-2.6435	-2.73519	-2.46629	-2.43273	-2.55648	-2.15697	-2.07714	-2.18699	-1.71046	-1.0813	-0.03778	2.10038	4.74146	8.65303	13.2561	17.7902	24.5582	28.5268	34.66	39.5524	42.3463	44.0883	46.6955	46.7779	45.5317	44.4961	43.6128	1.14353	1.24493	0.90912	0.88805	0.65135	0.74808	0.97005	0.75782	1.20905	1.66681
451	-2.45173	-2.60652	-2.51317	-2.48085	-2.63998	-2.54484	-2.60662	-2.48693	-2.60838	-2.73643	-2.54419	-2.579	-2.48199	-2.41642	-2.4843	-2.48321	-2.64135	-2.4209	-2.31725	-1.9082	-1.51513	-0.64346	0.15397	2.30618	5.00328	9.11314	13.575	18.8382	24.6865	29.7324	33.105	38.1572	40.8759	44.2745	45.2697	45.5412	45.6071	44.7159	42.7457	0.86631	0.95694	0.87381	1.00525	0.91167	0.72769	0.98466	1.00803	1.2062	1.44642
452	-2.67028	-2.63654	-2.84264	-2.60306	-2.53548	-2.80759	-2.70453	-2.7387	-2.63751	-2.49957	-2.73864	-2.44145	-2.73859	-2.73814	-2.73826	-2.63527	-2.70453	-2.09716	-2.32945	-1.83292	-1.63516	-0.93051	0.91965	2.85808	4.98205	9.60585	13.2422	19.6563	25.263	29.8331	34.2129	38.3473	41.3491	44.415	45.1607	44.1149	44.3	41.6174	40.007	0.94118	1.38871	0.97027	0.71893	0.89869	1.07897	1.07354	0.90498	1.51078	1.36161
453	-2.66878	-2.70453	-2.81301	-2.74059	-2.66882	-2.56287	-2.59657	-2.70453	-2.70453	-2.38156	-2.77476	-2.66946	-2.63163	-2.42308	-2.56087	-2.70453	-2.42152	-2.3382	-1.92985	-1.64416	-1.10778	-0.75818	0.71427	3.63523	6.52398	10.0927	15.1747	19.6166	24.6803	30.0731	33.7266	39.5645	40.4347	42.8691	44.5865	43.8948	43.1975	42.6721	41.494	1.10077	1.37824	1.07277	0.6834	1.03549	0.99541	1.1947	0.92745	1.4501	0.77123
454	-2.52102	-2.66763	-2.66725	-2.48064	-2.66789	-2.70453	-2.48275	-2.51618	-2.51288	-2.77915	-2.62899	-2.44815	-2.2212	-2.55707	-2.55279	-2.32689	-2.22898	-2.18418	-2.22599	-1.55766	-1.58089	0.0052	1.61138	3.52933	7.05382	11.438	14.8959	20.388	25.7448	31.6411	34.9196	37.8512	41.7326	41.6496	43.7531	42.2068	42.1399	40.376	39.5773	1.2716	1.46013	1.04271	0.93304	1.3879	0.96604	1.01589	1.29099	0.77476	1.50481
455	-2.55127	-2.74327	-2.62811	-3.01888	-2.74286	-2.5492	-2.78206	-2.66549	-2.7432	-2.86369	-2.74378	-2.62709	-2.42533	-2.43405	-2.50912	-2.6278	-2.12658	-2.28351	-2.09204	-1.47277	-0.7193	-0.12955	1.89593	3.50713	6.90378	11.4382	15.3705	21.0705	26.0419	29.6911	35.2892	38.2736	40.995	39.9441	43.3821	40.5401	41.6565	39.2285	37.1834	1.36511	1.23691	1.18829	1.11874	1.22728	1.4598	1.13813	1.04477	1.56599	1.56554
456	-2.50575	-2.54428	-2.70453	-2.4264	-2.74338	-2.66571	-2.74436	-2.46721	-2.82591	-2.86529	-2.6268	-2.54134	-2.66489	-2.58624	-2.58517	-2.10995	-2.58675	-2.22707	-2.27117	-1.63059	-0.8739	-0.11447	1.53881	4.94139	8.40919	11.98	16.392	20.927	26.6501	30.6157	33.5097	38.3935	40.0357	41.8342	40.708	40.4296	39.532	38.4063	36.9602	1.40653	1.39514	0.99633	1.18064	1.41971	1.29007	1.01543	1.4222	1.34011	1.80644
457	-2.42721	-2.50288	-2.70453	-2.66445	-2.66605	-2.39685	-2.78278	-2.54775	-2.78445	-2.54425	-2.54911	-2.42895	-2.66564	-2.50793	-2.42388	-2.58322	-2.39	-2.34625	-1.88855	-1.60963	-1.20248	0.1164	1.53041	4.32859	7.07589	10.8858	16.6628	22.2563	27.1673	30.5584	35.1442	37.8916	38.4963	39.9871	39.9537	39.3246	37.9156	36.6994	34.86	1.36113	1.39665	1.30285	1.09115	1.2931	1.25073	1.22874	0.95562	1.57947	1.9925
458	-2.39765	-2.50698	-2.62718	-2.62663	-2.82228	-2.47922	-2.51016	-2.62548	-2.78262	-2.78149	-2.4747	-2.39815	-2.51243	-2.5513	-2.66559	-2.43704	-2.23931	-2.23618	-1.96263	-1.52299	-1.07482	0.27087	1.9999	5.1092	8.78303	12.7182	17.5441	21.9787	28.3164	31.8942	34.1294	37.6693	37.7184	38.4042	38.7787	38.5424	36.4503	37.3109	33.5045	1.35844	1.18019	1.50573	1.12512	1.25599	1.04114	1.15252	1.47287	1.42509	1.97097
459	-2.81671	-2.59058	-2.59218	-2.74204	-2.77916	-2.59565	-2.74187	-2.74305	-2.63041	-2.55588	-2.81675	-2.70453	-2.55679	-2.70453	-2.51562	-2.51739	-2.18124	-2.16545	-2.32863	-1.37065	-0.45871	0.91029	3.08547	6.33018	9.56174	14.1101	18.0736	22.8917	27.3659	30.9273	35.4813	36.937	37.9701	39.076	39.7049	38.2633	37.9324	35.7627	33.0525	0.98702	1.34912	1.17835	1.6123	1.26183	1.06278	1.42986	1.34218	1.98257	1.85853
460	-2.55718	-2.88701	-2.40901	-2.59196	-2.4873	-2.59614	-2.70453	-2.74131	-2.52004	-2.30294	-2.37526	-2.74093	-2.30269	-2.22843	-2.29543	-2.52416	-2.26217	-2.15174	-1.58721	-1.33831	-0.61263	0.6471	3.33271	6.08301	10.7278	13.3224	18.5099	23.2616	27.0448	32.3986	33.8509	36.0713	39.1208	39.6405	37.3276	36.3695	36.5853	34.0755	33.3023	1.41095	1.28568	1.55919	1.02493	1.33391	1.18321	1.57729	1.51745	1.73592	1.8814
461	-2.81633	-2.85198	-2.66698	-2.62897	-2.74224	-2.63021	-2.81641	-2.66732	-2.74152	-2.668	-2.55719	-2.4841	-2.70453	-2.63009	-2.44771	-2.47931	-2.44635	-2.48235	-1.82305	-1.15262	-0.24401	1.35367	3.42144	6.11394	10.7484	14.652	18.6074	24.0204	26.9809	29.4642	33.7314	34.6368	36.9178	38.5825	36.2947	36.1844	34.4925	33.6483	30.6447	1.01438	1.8981	1.37926	1.51655	1.2161	1.13106	1.41473	1.30752	2.00453	2.40297
462	-2.39566	-2.78125	-2.58946	-2.94145	-2.74348	-2.70453	-2.469	-2.82013	-2.43232	-2.62671	-2.20389	-2.48032	-2.55015	-2.89913	-2.27459	-2.62724	-2.43216	-2.04995	-1.6598	-1.13779	-0.53401	1.74128	3.96671	6.81562	10.1106	14.9493	19.1536	24.7943	28.3003	31.2206	33.2117	36.1645	37.516	35.7366	36.1575	35.6801	33.3733	32.0254	29.3179	1.50029	1.40329	1.20773	1.14903	1.01515	0.8816	1.47059	1.41923	1.81564	2.18381
463	-2.66224	-2.66313	-2.87152	-2.6626	-2.41093	-2.70453	-2.407	-2.41566	-2.66343	-2.49801	-2.78675	-2.41376	-2.62041	-2.53844	-2.41159	-2.37503	-2.58048	-2.11696	-1.78652	-0.8788	0.29637	1.69596	3.72674	7.96336	12.0512	15.1155	19.2489	23.2353	26.3067	31.4668	33.5636	34.618	35.7379	35.57	35.2707	33.9314	32.7773	29.8325	29.6152	1.90621	1.78927	1.55665	1.61188	1.23406	1.52527	1.42555	1.77234	2.17507	2.36484
464	-2.43634	-3.01681	-2.52644	-2.47813	-2.61367	-2.70453	-2.65953	-2.39274	-2.61332	-2.61507	-2.84039	-2.43757	-2.74859	-2.65961	-2.34683	-1.93593	-2.48001	-2.07721	-1.80674	-1.09184	0.65209	1.77242	4.67981	8.39048	11.5334	16.0487	20.5678	24.4031	26.2881	29.8322	33.4082	35.2477	34.9825	34.2681	32.065	32.5763	30.5488	30.1502	28.2514	1.80865	1.52857	1.59156	1.64219	1.40437	1.07618	1.54525	2.08066	1.6663	2.5849
465	-2.6099	-2.70453	-2.36625	-2.65566	-2.60806	-2.46813	-2.60755	-2.50977	-2.85041	-2.41701	-2.56051	-2.41352	-2.84955	-2.60863	-2.70453	-2.46102	-1.97574	-2.02722	-1.30775	-1.15729	0.30635	2.70787	4.6166	8.67704	12.2911	16.3186	20.7959	24.9115	26.8821	31.388	32.399	33.3736	34.4853	34.0562	34.4178	30.7419	30.4062	30.3301	26.7187	1.61275	1.46341	1.75867	1.71333	1.29639	1.55807	1.56309	1.6325	2.45535	1.99895
466	-2.70453	-2.65323	-2.55253	-2.55448	-2.70453	-2.60509	-2.40501	-2.70453	-2.50334	-2.50173	-2.45651	-2.75524	-2.6062	-2.34781	-2.25272	-2.05381	-2.45459	-1.85766	-1.65542	-0.6106	0.46704	2.9382	5.61731	9.63234	12.0354	17.3685	20.7849	25.9375	26.9607	30.1024	32.1115	33.122	32.4716	33.5288	32.7214	31.9796	28.9435	26.5038	25.7394	1.53633	1.51661	2.36561	1.34784	1.09644	1.7543	1.74294	1.6505	1.77377	2.14781
467	-2.86078	-2.75643	-2.39219	-2.54458	-2.12209	-2.60135	-2.54816	-2.49624	-2.75639	-2.91482	-2.75557	-2.44491	-2.33704	-2.70453	-2.44506	-1.85451	-2.28203	-1.35542	-1.26064	-0.50327	1.0243	2.94606	6.02955	10.3083	12.9646	16.4379	19.5663	25.753	28.295	28.2312	30.8387	33.0243	32.9714	33.7649	31.831	31.7924	27.0664	28.8148	24.506	1.83525	1.27213	1.52367	1.15558	1.42937	1.6558	1.77	1.67207	2.00834	2.14669
468	-2.75733	-2.8108	-2.97127	-2.54109	-2.48611	-2.86603	-2.70453	-2.81011	-2.59717	-2.49056	-3.08195	-2.54439	-2.32893	-2.75777	-2.86585	-2.22512	-1.96367	-2.06065	-1.5816	-0.56937	1.59001	3.83689	7.04795	10.1631	12.7076	18.2146	21.3919	26.2748	29.4836	29.8719	30.0015	31.1101	32.0081	30.7461	30.3153	30.6111	27.7839	25.4516	25.3289	2.03263	2.19898	1.90627	1.8964	1.26696	1.32506	1.80123	1.94501	2.26407	2.47355
469	-2.59352	-2.59565	-2.64992	-2.81611	-2.48569	-2.81451	-2.59487	-2.42613	-2.70453	-2.43398	-2.59437	-2.43181	-2.5933	-2.37804	-2.54118	-2.26434	-2.59623	-1.42569	-1.31618	0.12409	1.2828	4.07769	6.94317	9.91842	14.2587	16.8482	22.7677	26.0424	25.6709	28.8571	30.8069	30.8731	30.1784	31.5567	28.8475	26.9319	26.4802	23.1073	23.2933	1.98347	1.91173	2.25065	1.28234	1.15271	2.05661	1.84392	1.91854	2.00749	2.05252
470	-2.81565	-2.64669	-2.47779	-2.8757	-2.81494	-2.81747	-2.42537	-2.76088	-2.53571	-2.64826	-2.3103	-2.25365	-2.7606	-2.87516	-2.53967	-2.14509	-2.47318	-1.81317	-1.14107	-0.12891	2.27933	4.46591	7.79768	10.5067	14.2743	17.5597	21.485	24.4491	26.8059	27.9197	30.5195	30.4665	28.8702	29.3225	27.0527	26.8959	26.1422	23.6522	22.1198	1.70769	2.365	1.8186	1.06532	1.7404	1.74559	1.92842	1.96519	2.26444	2.56225
471	-2.82	-2.93722	-2.8796	-2.94471	-2.64701	-2.52911	-2.2985	-2.29023	-2.53026	-2.5306	-2.58843	-2.30292	-2.13405	-2.70453	-2.34771	-2.30439	-2.13414	-1.3218	-0.84439	0.23964	2.26917	4.00874	6.95842	10.8745	15.3538	17.0749	22.1619	23.6719	26.2025	29.9966	29.9794	30.009	29.4471	29.1289	26.5796	26.4787	24.454	22.7802	21.0364	1.75285	2.57747	1.8315	1.55342	1.31858	1.63528	1.89307	2.66667	2.64231	2.66003
472	-3.18154	-2.76357	-2.52965	-2.64446	-2.87987	-2.87971	-2.58469	-2.53042	-2.82368	-2.16773	-2.58666	-2.58938	-2.29539	-2.82098	-2.29155	-2.23735	-2.17914	-1.41102	-0.37108	0.32056	2.52686	5.17809	7.9743	11.658	15.643	17.8139	21.855	26.0158	26.1859	28.0808	29.0605	29.3364	29.7543	27.4954	26.0098	24.6591	23.7499	22.5313	21.3904	1.53837	2.1169	1.6489	1.53239	1.733	1.77905	1.78059	1.91149	2.83155	2.66142
473	-2.40508	-2.52746	-2.58528	-2.76583	-2.35406	-2.41504	-2.58801	-2.70453	-2.64452	-2.64545	-2.64728	-2.76301	-2.64487	-2.64484	-2.34821	-1.85851	-1.83963	-1.10557	-0.3357	1.18605	2.90151	5.517	8.28251	11.8458	14.946	19.2571	21.7274	24.1522	25.405	27.0299	29.9829	28.2227	28.2967	26.6814	24.6498	26.1513	23.2101	20.9542	18.4607	1.30727	2.62655	1.75305	1.5595	1.23355	1.93787	1.81117	1.86556	2.23349	2.84173
474	-2.64414	-2.35184	-2.52181	-2.64472	-2.52703	-2.35504	-2.87962	-2.82487	-2.45927	-2.70453	-2.52495	-2.9412	-2.2282	-2.10407	-2.22757	-2.17614	-2.1635	-1.2205	0.13688	0.92672	3.93802	5.35999	8.83257	12.0365	15.5675	18.8021	21.9847	23.7879	26.8704	27.4248	28.8262	26.6487	26.9498	26.5197	25.3082	24.5791	21.1562	19.7339	17.467	1.75963	1.9133	1.61841	1.9719	1.90058	2.47963	2.1412	2.10172	2.25559	2.79639
475	-1.99827	-2.46881	-2.40216	-2.82688	-2.70453	-2.70453	-2.94747	-2.22786	-2.70453	-2.76494	-2.70453	-2.46641	-2.70453	-2.41091	-2.22457	-2.05621	-2.04292	-1.13808	0.06311	1.65919	3.78395	5.99061	8.91061	13.6627	15.4794	19.7972	22.0112	23.9037	24.2208	26.0827	25.6128	26.6065	25.9341	25.2027	24.2527	22.5135	20.5051	19.6608	18.5455	0.90188	2.37921	1.84777	1.6267	1.43429	1.63636	2.21464	2.15234	2.13675	3.00389
476	-2.46983	-2.64489	-2.82476	-2.64515	-2.41981	-2.64633	-2.41181	-2.82296	-3.06235	-3.23005	-2.70453	-2.82003	-2.46611	-2.28796	-2.47093	-2.35215	-1.22023	-1.14652	0.629	0.78825	4.14679	6.27501	9.34437	12.4225	16.8404	18.957	21.2833	23.145	24.5933	25.8026	26.6227	26.6779	24.2366	25.2719	24.3496	21.7475	19.3526	19.661	15.7037	1.5178	2.2153	2.03939	1.23218	1.9453	1.70278	1.74983	2.04894	2.2631	3.44867
477	-2.70453	-2.76173	-2.87889	-2.46412	-2.81828	-2.99306	-2.82241	-3.1089	-2.76294	-2.12786	-2.70453	-2.53297	-2.35287	-2.76241	-2.18349	-2.01185	-1.65936	-1.00085	0.89938	1.58607	3.75713	6.61368	9.4646	13.0391	16.0652	18.3019	21.2361	23.8693	24.9053	25.3477	24.6332	26.47	24.5964	24.7879	23.3658	19.7589	20.9389	18.3294	16.3431	1.86437	2.22678	1.54374	1.57196	1.71802	2.1417	2.38894	2.1542	2.85633	2.98799
478	-3.04003	-2.25237	-2.93479	-2.58998	-2.64761	-2.29796	-2.76194	-3.04325	-2.76275	-2.64786	-2.64791	-3.10026	-2.7614	-2.4775	-1.90192	-2.1918	-1.45793	-1.05296	0.69934	3.08961	3.85341	7.3398	10.2059	13.7228	16.5663	19.6053	20.3611	23.8329	24.3504	25.5352	24.6666	26.4256	24.2358	22.2352	21.0449	19.5523	18.5505	17.7071	15.5789	1.92701	2.10335	1.38982	1.63842	1.38889	1.56924	1.66602	2.33352	3.07899	3.84742
479	-2.21849	-2.31564	-2.70453	-2.42754	-2.86846	-2.70453	-2.4847	-2.70453	-2.64915	-2.48278	-2.59478	-2.7602	-2.43039	-2.53752	-2.04221	-1.69096	-1.81127	-0.95159	0.96658	3.30659	4.64313	7.10584	10.3057	13.8855	16.0916	19.9284	21.9882	24.4064	22.8368	24.4243	25.5586	25.6177	23.0054	22.7957	21.3172	20.4457	18.8818	17.8227	14.8191	1.745	1.64989	1.15334	1.42865	1.80644	1.87029	2.31176	2.05647	2.84012	3.37203
480	-2.80779	-2.70453	-2.49716	-2.70453	-2.70453	-2.70453	-2.54798	-2.50057	-2.39205	-2.60095	-2.70453	-2.29842	-2.50043	-2.04187	-2.30361	-1.66476	-1.18161	-0.33803	1.23006	2.70306	5.1406	7.57721	11.3635	14.0988	17.1502	19.345	20.9071	23.2139	24.5998	24.026	23.1716	24.0348	23.3931	20.1587	20.046	18.9405	16.6252	17.0883	14.6398	1.55893	1.42428	1.52594	2.09504	1.54807	2.05857	2.40188	2.39147	2.71948	3.95919
481	-2.6151	-2.30547	-2.16879	-2.47248	-2.48359	-2.65949	-2.66029	-2.70453	-2.65995	-2.66043	-2.39422	-2.48252	-2.57042	-2.08514	-2.21361	-1.80561	-1.17481	0.26231	1.6486	2.37161	5.19485	8.60689	10.7379	13.8414	17.2366	19.6005	21.1765	24.0266	23.9663	25.3154	23.4579	21.9956	21.6836	21.1236	18.7488	19.0224	17.0056	15.29	14.4365	1.64116	1.578	1.61883	1.65667	2.18409	1.81007	2.43481	2.40753	3.2694	4.13277
482	-2.6657	-2.47263	-2.58844	-2.66516	-2.66506	-2.6657	-2.78317	-2.54665	-2.58794	-2.58622	-2.70453	-2.54958	-2.74395	-2.27849	-2.16551	-1.92638	-0.93856	-0.16139	1.3386	3.38806	5.88667	7.88484	12.2429	14.1447	17.7528	19.7867	20.5087	22.547	23.4805	22.7597	23.0757	22.648	21.5348	19.5143	18.0381	17.9381	16.2672	14.3811	13.0342	1.28442	1.8414	1.39523	1.72807	1.7636	1.85135	2.1897	2.39364	3.66965	4.11978
483	-2.53425	-2.67094	-2.5698	-2.42739	-2.53432	-2.636	-2.70453	-2.4344	-2.60352	-2.43275	-2.77236	-2.35832	-2.46883	-2.46989	-2.0207	-1.64853	-1.3846	0.21827	1.6913	3.14062	6.09148	9.30958	12.2651	14.296	17.827	20.4027	21.5583	23.4207	23.1373	22.8936	23.8787	21.4351	21.6349	19.9593	18.6528	16.1775	15.0595	14.9919	12.4455	1.72631	1.529	1.69599	1.861	1.86748	1.96837	2.10154	2.18333	3.57651	5.40039
484	-2.61554	-2.67458	-2.67453	-2.70453	-2.88647	-2.70453	-2.61371	-2.55427	-2.52045	-2.79412	-2.55777	-2.46318	-2.40409	-2.45856	-1.94965	-1.62543	-0.70064	-0.09309	2.03032	4.14396	6.36427	10.1958	11.5598	15.5238	17.2202	19.5889	20.4963	20.8371	21.9832	21.7003	21.5496	21.3363	20.1143	19.7137	17.0951	17.0171	15.6884	13.5908	12.4443	1.81564	1.4709	1.89349	1.70802	1.5406	1.87271	2.01499	2.5589	3.14023	5.6954
485	-2.73259	-2.78945	-2.62053	-2.53682	-2.76127	-2.5633	-2.70453	-2.70453	-2.73295	-2.50614	-2.67653	-2.39271	-2.39488	-2.39571	-1.84114	-1.2555	-0.65319	0.25545	2.10478	3.8465	6.78572	9.68324	11.9989	14.8338	17.8812	19.8158	21.478	21.2094	21.2569	22.3174	21.3716	20.3895	19.2441	18.3398	17.788	15.1899	14.7512	12.8726	11.382	1.30879	1.65385	1.78886	1.82012	1.55394	1.93994	2.16691	2.52308	3.69769	6.61731
486	-2.73183	-2.64871	-2.51197	-2.73219	-2.70453	-2.67708	-2.67629	-2.732	-2.70453	-2.64815	-2.50691	-2.50841	-2.25754	-2.42533	-1.67426	-1.54741	-0.62564	0.99827	2.0417	5.07965	7.47966	9.89063	12.8271	14.9078	18.1271	19.0461	20.6243	21.303	20.7058	20.9447	20.5936	21.5019	18.9125	17.2932	16.6408	16.105	13.8713	12.5533	10.4037	1.75865	1.72022	1.70874	1.59516	1.86431	2.03849	2.37884	2.66786	4.40444	6.83026
487	-2.70453	-2.87353	-2.64834	-2.67528	-2.67642	-2.47899	-2.70453	-2.73317	-2.76178	-2.52655	-2.50797	-2.47573	-2.42352	-2.14061	-1.69335	-1.19322	-0.28766	0.97143	2.86002	4.02664	7.56569	10.9763	12.7447	15.0275	17.4633	18.7869	20.1799	21.2984	20.3741	20.8854	19.4903	19.1734	18.8925	16.5866	16.5338	14.491	13.2037	11.5372	10.3505	1.45053	1.51105	1.37695	1.84817	1.61614	2.05102	2.47657	3.33861	4.80675	7.52694
488	-2.58819	-2.61708	-2.55894	-2.73485	-2.61678	-2.5566	-2.49693	-2.49854	-2.91443	-2.64541	-2.67501	-2.64566	-2.29034	-2.40778	-2.00339	-1.22353	0.24826	1.08878	2.98554	5.46695	8.75662	10.6049	12.8878	15.5759	17.4948	18.8872	18.937	20.7714	20.834	20.0513	19.1553	18.6706	17.5136	16.6496	14.8555	13.921	12.5761	11.1263	9.88029	1.94637	1.59408	1.87398	1.69894	1.82076	2.22769	2.74021	3.30403	5.46742	8.20575
489	-2.67401	-2.67363	-2.73536	-2.76647	-2.73534	-2.51911	-2.67369	-2.51934	-2.61272	-2.58155	-2.48839	-2.5218	-2.39552	-1.96964	-1.50453	-0.84066	-0.30068	1.05699	3.25938	5.86664	7.64946	11.1212	13.9606	15.5375	17.6481	18.5656	19.913	19.5231	19.992	19.6415	18.7016	18.6762	17.4267	15.4682	15.2221	13.3856	12.0187	11.38	9.85568	1.60689	1.6455	1.23987	1.95509	2.04474	2.15298	3.05372	3.64173	5.68337	8.83488
490	-2.5121	-2.67217	-2.57417	-2.80359	-2.77003	-2.70453	-2.70453	-2.67214	-2.57439	-2.70453	-2.48076	-2.47896	-2.37899	-2.25441	-1.86504	-0.62202	0.50923	1.87749	3.53194	5.78102	9.31462	11.5977	13.2973	16.6278	17.9257	18.6884	20.3499	19.8822	20.1445	19.1942	18.5885	18.6463	16.1695	14.5352	13.7951	12.5984	12.8544	10.8171	9.61953	1.78111	1.42969	1.69934	1.69899	2.01233	2.0673	3.26956	3.88593	6.25183	10.1183
491	-2.63666	-2.70453	-2.39663	-2.56758	-2.67037	-2.73785	-2.67019	-2.56734	-2.464	-2.73866	-2.50092	-2.63579	-2.43158	-1.74014	-1.66369	-0.91297	0.42281	2.18561	4.19318	6.98792	8.89899	11.3862	13.5277	15.7932	17.3667	19.4904	20.7265	19.7465	19.6611	18.9152	18.492	18.4915	15.4498	15.146	13.6528	12.3466	11.7763	10.8232	10.102	1.88998	1.50278	1.81123	2.35658	2.26919	2.64201	3.34426	4.68859	7.26606	10.7426
492	-2.59795	-2.81113	-2.74099	-2.63102	-2.63195	-2.42103	-2.48781	-2.81023	-2.52092	-2.74088	-2.5949	-2.59645	-2.23748	-2.12313	-1.495	-0.21418	0.95388	2.26512	4.41649	7.17925	9.71916	11.8034	14.6365	15.7699	18.2274	18.7577	17.8177	19.8462	20.0072	19.431	18.0889	17.5794	15.9974	14.4658	13.2966	12.3804	11.0515	9.69818	8.9124	1.64075	1.25795	1.32129	1.84203	1.94752	2.78355	3.43392	5.52585	7.79782	12.3878
493	-2.70453	-2.47088	-2.62409	-2.50571	-2.94075	-2.66553	-2.70453	-2.78603	-2.82389	-2.38597	-2.34619	-2.38796	-2.39172	-1.70859	-1.56059	-0.23829	1.05589	2.79732	5.41071	7.7854	9.90051	13.2031	14.9935	16.376	17.4677	18.3875	19.0922	19.8683	19.1212	18.4369	18.4068	17.2688	17.0974	13.8061	12.5872	12.3067	10.5298	9.51023	8.97661	1.50156	1.80194	1.67851	1.99788	2.20836	2.89379	3.5004	5.18802	8.55854	13.8332
494	-2.57667	-2.9181	-3.05492	-2.53324	-2.83689	-2.66142	-2.44593	-2.48736	-2.79079	-2.70453	-2.28296	-2.09931	-2.14382	-1.9211	-1.07478	-0.62737	1.21303	3.13868	5.48101	7.89334	10.8684	13.109	13.9388	16.4488	17.0133	19.1453	18.3788	18.8544	18.1042	17.6886	18.2557	16.653	16.133	13.8862	12.4264	12.4659	10.3401	9.39834	8.89728	1.99394	1.68278	1.49107	1.89443	2.12757	2.96112	3.49741	5.84622	9.16893	14.5127
495	-2.56141	-2.94047	-2.79948	-2.79999	-2.70453	-2.79982	-2.70453	-2.18065	-2.31873	-2.75158	-2.28505	-2.28036	-1.85679	-1.93843	-1.094	0.37765	1.50761	3.68554	5.66951	8.1426	11.2547	12.9013	15.2816	17.3524	19.5557	18.0449	18.8762	18.4192	18.9019	18.31	16.873	15.701	15.2097	13.2464	12.3582	10.909	9.51171	8.80715	9.01869	1.74208	1.93342	2.18766	2.12214	2.52409	2.64931	4.00037	6.21206	10.3862	15.4186
496	-2.60319	-2.49798	-2.34251	-2.49759	-2.49669	-2.70453	-2.65384	-2.49654	-2.75718	-2.40093	-2.39965	-2.39856	-1.77247	-1.4852	-0.72444	0.51949	2.1857	3.56685	5.52115	8.19423	11.4238	14.46	15.2796	16.4944	19.2352	19.2629	18.7894	18.5525	18.4294	18.3199	16.5145	15.6765	14.6428	13.2179	12.4078	11.2299	9.74125	9.07735	7.81419	1.5777	2.11635	1.87894	2.23976	2.66694	3.22548	4.7948	6.8507	11.871	20.3455
497	-2.81297	-3.02527	-3.08293	-2.59598	-2.70453	-2.59526	-2.54218	-2.38456	-2.54266	-2.43632	-2.43792	-2.22368	-1.74186	-1.0844	-0.64137	0.04554	2.12818	5.13985	6.51667	9.02305	12.1353	14.5963	15.8848	17.9075	17.2323	18.4826	19.9001	19.2783	18.2461	18.0635	17.2273	15.4967	14.9043	13.0306	11.7121	11.2709	9.43628	9.40489	8.63346	1.87507	1.5229	1.679	2.64308	3.10672	3.60853	5.06915	7.69642	11.8308	19.5148
498	-2.70453	-2.75967	-2.81733	-2.70453	-2.59363	-2.64773	-2.26137	-2.25426	-2.70453	-2.59473	-2.31545	-2.08558	-1.60181	-1.13132	-0.42028	0.97112	2.65967	5.77525	7.25256	10.0208	12.4007	13.7859	15.7585	17.4327	19.2772	19.5695	19.5115	19.6533	19.5788	17.9782	17.0542	15.5847	15.4551	13.2901	10.7956	11.5087	9.61717	8.90658	8.18044	1.91592	1.88077	1.997	2.54453	2.99501	3.63962	5.74046	8.88715	14.1982	22.4129
499	-2.64803	-2.5322	-2.76197	-2.17834	-3.04849	-2.23971	-2.29902	-2.70453	-2.41528	-2.41788	-2.81956	-2.01768	-1.84038	-1.23757	-0.06477	1.21748	3.74745	4.0214	8.49464	10.1043	13.5955	14.0027	15.502	17.2921	19.3339	20.8458	19.4092	18.5232	17.5495	16.7864	16.8942	15.4162	14.2859	13.0408	12.0857	9.69839	9.56893	9.94941	8.66042	3.06766	1.88399	1.62165	1.82784	3.34051	3.56718	7.41248	10.2265	15.5943	24.5167
500	-2.64501	-2.88482	-2.70453	-2.40385	-2.46238	-2.22405	-2.23065	-2.5256	-2.70453	-2.64551	-2.24025	-1.56057	-1.73141	-0.99855	-0.03585	0.85081	2.90607	6.32296	8.7067	11.3369	13.3095	14.6234	17.7168	17.8562	17.0452	19.2702	19.1295	17.9509	19.1267	16.1466	15.8432	14.4735	14.551	12.2858	11.7498	9.85591	8.81109	8.46195	7.6263	2.22118	2.28228	2.00177	2.33435	2.81971	4.00302	6.94847	10.4075	17.8677	28.7889
501	-2.51795	-2.8929	-2.51699	-2.25558	-2.76777	-2.57724	-2.5137	-2.82856	-2.89438	-2.57956	-1.90062	-1.72372	-1.83932	-0.5218	0.43606	0.99941	4.22111	5.88526	7.84712	12.167	11.0213	15.2374	16.8035	17.637	18.7749	19.2272	17.7528	18.7102	17.8162	16.9803	14.4369	15.4225	13.3912	11.6974	11.984	10.7225	9.35186	8.89152	7.45057	2.67746	2.52016	2.46685	2.35178	2.67147	5.05689	7.22634	12.5798	19.3528	31.0954
502	-2.96037	-2.77063	-3.02361	-2.70453	-2.0592	-2.63947	-2.70453	-2.7695	-2.89701	-2.44256	-2.06608	-1.94672	-1.53774	-0.98774	0.44093	1.90229	4.02948	6.53857	9.80756	10.5418	13.893	14.7701	17.7232	18.1968	18.9475	18.7144	18.3708	18.0434	17.9745	17.4603	15.6212	14.5313	13.035	11.7716	11.5526	9.8745	9.30167	8.34099	7.6605	2.74918	2.50466	2.5036	2.37682	4.04142	4.20005	7.6529	11.5964	20.9596	32.6423
503	-2.83515	-2.70453	-2.89881	-2.43818	-2.70453	-2.57253	-2.25254	-2.83878	-2.70453	-2.17592	-2.57378	-2.17459	-1.32775	-0.17423	1.11528	2.27027	5.566	7.67135	9.92471	11.8765	14.9425	15.8249	17.6391	18.6915	18.8611	19.449	17.9797	19.0606	17.3885	16.8906	15.1908	14.6615	13.356	11.5879	11.6083	9.71253	9.47069	8.39924	7.35663	2.57596	2.75247	2.49426	2.95295	3.12479	5.6187	8.34319	13.7326	21.9723	35.1162
504	-2.90696	-2.97127	-2.63871	-2.43785	-2.84049	-2.70453	-2.43649	-2.1087	-2.43235	-1.96374	-2.17606	-1.83491	-0.90908	0.21169	0.57657	3.16473	5.58611	7.45348	8.85924	12.238	15.6459	15.9499	18.4292	19.1928	19.4132	19.8503	19.0245	19.2082	16.9255	16.6696	15.5606	14.3872	13.6824	11.9746	11.3016	9.10224	9.24925	7.75825	8.43384	2.34821	2.27836	2.70734	3.66798	3.51832	6.13376	9.36968	15.7072	24.7251	41.6101
505	-2.43703	-2.70453	-2.83844	-2.90559	-2.83892	-2.70453	-2.56852	-2.23991	-2.70453	-1.90458	-2.18292	-1.35162	-0.94575	-0.15111	2.7034	4.19385	5.83081	9.12702	11.2259	12.8364	15.348	18.1851	18.1618	19.9494	19.1379	20.0258	19.5571	19.0703	15.4894	16.3004	15.2936	14.2311	13.0886	11.6473	10.5905	10.6859	8.06023	9.12781	7.45115	2.0273	1.86642	2.6713	2.80542	4.08109	7.12686	10.5277	18.6009	29.9974	45.6934
506	-2.90686	-2.90474	-2.7715	-2.70453	-2.36968	-2.83476	-2.84082	-2.30429	-2.57013	-2.37389	-1.90597	-1.40676	-0.52098	0.66759	2.13985	3.65561	6.16628	9.36844	11.7274	14.0468	15.4809	18.4934	18.5434	19.7384	19.6928	19.4179	19.6386	17.709	18.6848	16.7341	16.0213	14.6973	11.7795	10.6384	11.367	8.5374	8.24317	8.9902	7.88264	2.32701	2.10469	2.12936	2.93941	5.05672	7.35152	12.8011	20.3986	32.326	49.5222
507	-2.70453	-2.77089	-2.44059	-2.77136	-3.04053	-2.70453	-2.96686	-2.30776	-2.29932	-2.63748	-1.37492	-1.57135	-0.83674	1.16214	2.96027	4.90131	7.67015	10.2697	12.1299	14.4066	16.208	17.1375	19.2889	20.0227	19.8519	19.2835	19.6157	19.252	17.1796	16.7561	16.0806	14.125	12.539	11.9886	10.6486	9.75204	9.06565	9.31912	7.33917	2.59827	2.66934	2.67764	3.26328	5.67376	8.50077	12.0693	21.1046	32.3892	52.9217
508	-2.83562	-2.57389	-2.90234	-2.76943	-3.22374	-2.1203	-2.83405	-2.12336	-2.44033	-1.71003	-1.18928	-1.53494	-0.30505	0.96602	3.47381	5.38451	7.64662	9.43547	11.8561	17.2802	17.0323	19.2437	19.6077	19.6189	20.083	19.7264	19.6768	18.3515	16.5312	17.4468	15.9457	12.9667	14.2711	10.2602	9.9148	10.2908	8.76276	7.46782	8.03077	3.25457	3.07009	3.3018	3.55389	5.51339	8.81259	14.739	24.387	36.127	60.1305
509	-2.24874	-2.832	-3.02177	-2.76913	-2.76867	-2.9603	-2.20287	-2.57771	-2.70453	-1.74686	-2.07789	-1.45234	0.05842	0.87881	4.24342	5.16848	8.17191	11.6542	14.5511	15.7487	17.7716	20.4139	19.6591	20.5158	19.7308	22.0287	19.6972	19.152	18.7062	16.8685	13.8971	13.4173	13.4808	10.7467	10.1086	9.04687	9.69987	7.47147	8.85837	2.95877	2.6098	3.57524	3.95034	5.85577	9.23154	15.4193	25.5759	42.5883	61.548
510	-2.82947	-2.58117	-2.64314	-2.89313	-2.51432	-2.51839	-2.45447	-2.5176	-2.32831	-1.41055	-1.67047	-0.8505	-0.26596	1.81392	4.52292	6.69069	8.90951	12.0085	14.0225	16.1899	16.3546	21.1499	20.6447	21.0964	19.7327	20.9846	20.3794	17.9453	17.5615	17.4654	15.547	13.1509	12.6019	10.1523	10.4649	10.1612	9.58064	8.55169	7.72841	2.97232	1.96512	3.57429	4.26829	6.33963	11.6081	18.1697	28.3335	47.1424	69.2707
511	-2.64256	-2.82361	-2.82518	-2.58185	-2.64392	-2.4534	-2.21809	-2.94784	-1.97157	-1.67435	-1.79917	-0.59744	1.09385	2.04792	4.44487	7.47123	9.73374	12.9347	15.1688	17.3218	18.7846	21.0802	19.7625	21.3662	20.02	19.9538	20.2644	18.2099	17.5285	16.7467	14.5888	13.4633	12.1992	11.2487	8.57596	10.3046	11.0183	7.78771	8.01039	4.02838	2.89873	3.44234	4.80106	7.57159	12.3082	19.765	31.8893	49.512	74.8295
512	-2.45931	-2.64288	-2.58555	-2.95398	-2.82658	-2.33437	-2.45906	-3.0076	-2.21228	-1.86806	-1.5603	-0.42033	1.1581	3.17212	4.68717	7.55949	9.86614	12.6599	15.0573	18.4514	18.3712	20.1609	21.3824	21.6407	21.3766	20.5301	20.8862	19.7592	16.4403	15.7656	14.6821	13.051	11.6696	11.6255	10.3096	9.956	9.39621	8.26783	7.47174	3.7945	2.89995	2.94221	5.03356	8.92322	13.3198	22.1279	34.8047	55.3854	80.4154
513	-2.33747	-2.39254	-2.34282	-2.45084	-2.14753	-2.70453	-2.45636	-2.51723	-2.51889	-1.6462	-0.76631	-0.21606	1.26615	2.36408	6.14612	8.50184	10.0965	15.2308	15.8687	18.9292	20.3761	20.1148	20.8043	22.1263	20.3322	20.9692	19.5739	17.7637	16.8236	15.0221	14.5608	12.9808	12.5107	10.0481	9.71783	9.8061	8.68596	7.3236	7.60728	4.1509	3.05642	4.37178	5.27241	8.70985	14.0695	23.6178	36.4707	59.168	87.0127
514	-2.26516	-2.13977	-2.27825	-2.82895	-2.58012	-2.45816	-2.20757	-2.64079	-2.58009	-2.08614	-0.61441	0.26283	1.34759	4.23131	6.52701	9.40746	11.3255	14.3077	17.4812	19.3634	20.3166	19.1215	21.657	22.0249	21.9513	21.2842	19.5773	19.1541	18.2601	14.5336	15.3218	13.5926	12.5766	11.2667	10.7727	8.9855	9.94502	8.90124	7.79142	3.85888	3.30156	3.62363	5.7372	9.19141	15.3067	25.731	40.6489	63.8118	94.8265
515	-3.01413	-1.89284	-2.95125	-2.83011	-2.76577	-2.70453	-2.33225	-2.1998	-1.88713	-1.52404	-1.24138	0.18147	2.47326	3.64545	7.39525	11.3444	11.387	14.2561	18.7369	20.4661	20.7263	23.645	22.5704	22.7325	21.7719	22.1751	21.1329	19.1924	16.6447	15.9056	14.9527	12.1838	12.7521	11.2564	10.9916	10.6213	9.26743	9.05797	7.986	4.76102	3.5609	3.88769	6.35478	11.1316	17.082	28.2666	46.3256	67.2028	100.782
516	-2.76663	-2.3378	-2.64377	-2.82813	-2.70453	-2.70453	-2.5223	-2.09552	-1.91789	-1.65112	-0.55912	1.35854	3.00108	4.81473	7.32508	10.4263	13.4816	15.7908	17.6509	18.8316	20.6983	22.4443	24.2831	23.2477	22.0748	19.7728	20.0338	18.2216	17.9326	17.0157	14.5879	13.112	10.8531	11.1301	10.6093	9.76719	10.1617	8.07829	8.33491	4.52004	3.48901	4.10841	7.28274	12.0644	18.6794	31.3864	49.9665	74.3327	106.312
517	-2.52717	-2.46511	-2.64611	-2.52333	-2.64366	-2.94583	-2.58541	-2.35363	-1.49556	-0.80542	-0.08984	1.33108	3.10638	5.75373	8.58774	11.8009	15.2899	15.9495	18.6642	20.6649	22.9796	22.3013	22.3411	23.3002	22.5399	20.856	20.3494	17.0578	17.3699	16.9396	13.9397	12.8654	10.824	10.5181	9.59201	10.502	9.37935	9.14437	7.97268	4.51284	4.04597	5.60093	7.64646	12.3173	22.4445	35.2962	53.1671	83.7504	117.11
518	-3.04525	-2.99245	-2.87223	-2.53014	-2.64809	-2.64669	-2.18892	-2.36181	-1.95082	-0.79442	0.15343	1.3173	3.59079	6.68963	8.88686	11.8129	16.0052	20.1359	19.653	20.4703	22.0164	24.16	23.7574	23.5102	22.918	21.4142	19.9217	18.3077	18.896	16.8966	15.448	13.3117	12.4068	11.4494	11.4608	10.0493	10.0884	8.58365	8.36911	5.50364	3.09702	5.74841	8.13521	14.5461	23.4894	37.8478	59.1069	85.949	124.037
519	-2.98873	-2.36541	-2.53718	-2.36463	-2.76053	-2.53718	-2.42539	-2.03727	-1.27252	-1.53793	0.98922	2.12424	4.12893	7.20034	10.2483	13.2812	16.3006	19.0225	21.1224	22.3192	24.1041	25.4265	23.9878	24.7811	23.0792	20.6343	20.372	19.5129	18.0465	15.0665	14.713	13.6502	11.9053	12.2274	11.1641	10.4024	9.99227	8.17235	6.28916	6.46769	3.98652	6.1132	10.0614	16.8328	27.2433	42.6809	63.4362	93.1069	130.558
520	-2.81618	-2.93062	-2.98862	-2.64717	-2.3597	-2.4806	-2.53628	-2.01968	-1.67754	-0.08512	0.28707	2.98765	4.9382	7.35921	11.309	14.6803	16.2672	19.5127	21.4086	22.0898	23.2946	24.692	23.6449	24.4554	22.4929	21.8319	22.1599	18.4979	16.4236	15.6567	13.9051	13.181	11.4877	12.7767	11.238	10.699	10.4615	8.49995	7.81305	7.0403	4.90251	7.17848	10.7395	17.6497	28.5152	46.7042	68.5279	100.596	144.007
521	-2.47217	-2.47376	-2.5912	-2.70453	-2.64759	-2.46987	-2.47914	-1.49164	-1.21464	-0.98582	1.22709	3.53879	5.38371	9.27152	11.9853	14.7317	17.1845	20.4373	21.7298	24.0132	24.9046	25.7339	24.1946	24.1628	23.3755	21.1452	19.9412	18.9301	17.672	16.1026	13.81	12.9822	12.096	10.841	11.1532	10.3132	9.44336	8.20436	8.28509	8.18182	4.46377	7.00594	11.7103	20.1342	30.4974	50.6724	73.8894	109.24	151.49
522	-2.70453	-2.41008	-2.58518	-2.70453	-2.5284	-2.23933	-1.9435	-2.2963	-1.13083	-0.36603	1.56597	3.15653	6.75992	10.0723	12.0435	16.2036	19.3871	20.4567	23.8089	25.0669	25.7595	25.5239	25.5434	24.278	24.6568	21.3635	21.5273	20.056	18.2227	15.8708	15.5058	12.4755	12.4815	12.1158	10.3027	10.0355	10.7584	8.95968	7.59751	7.98544	5.65004	8.33333	13.0966	19.8859	32.9993	53.5532	80.5139	112.921	155.757
523	-2.70453	-2.64425	-2.64744	-2.76392	-2.29296	-2.58706	-2.12866	-1.79249	-0.89304	-0.22199	2.23963	4.92323	6.77969	10.0748	13.278	16.8204	19.4945	21.1063	24.6051	27.1087	25.2732	25.9242	25.961	25.301	23.2904	22.7333	21.3094	21.1545	18.2563	16.2099	14.6604	13.3726	12.3039	12.0855	11.4029	10.0232	9.30765	9.02912	7.62593	8.83991	5.28455	9.36254	14.0532	22.8143	36.2009	56.2985	85.958	119.394	161.32
524	-2.42709	-2.47961	-2.92705	-2.42252	-2.04428	-2.14702	-2.03883	-1.48677	-0.6965	0.75722	2.34569	5.94424	7.32836	11.4711	15.1991	18.8822	21.2601	24.2608	24.6897	28.4039	27.8658	27.9777	27.5209	26.0046	25.6289	22.793	21.477	19.8407	19.0619	16.5915	15.5064	13.313	12.816	12.8231	11.1062	11.605	9.8386	8.52382	8.25131	9.67463	5.99373	9.72678	15.3958	26.2781	41.0003	60.233	94.3512	133.761	171.88
525	-2.602	-2.60155	-2.29914	-2.80787	-2.70453	-2.29639	-1.88974	-1.2435	0.04342	0.9651	3.41647	6.03797	9.63422	13.6343	16.1191	18.4845	23.031	25.3417	26.3961	27.4728	28.6773	28.4719	29.3089	26.9155	27.1877	24.1431	22.468	19.6321	17.6018	16.6913	15.4433	13.4579	13.9788	12.7705	13.2484	10.6988	9.26694	9.52866	7.56791	10.6021	6.22798	11.295	17.7776	29.2824	43.7369	65.6292	97.1405	137.066	182.349
526	-2.61375	-2.74875	-2.43878	-2.65846	-2.30217	-2.303	-1.66078	-1.1752	0.34138	1.67115	4.91953	6.70829	11.0337	13.686	17.2179	21.6136	25.2386	27.0214	29.847	28.5497	28.7281	29.8031	27.7886	26.6903	26.4844	23.4744	21.6384	22.6068	18.5396	17.7849	15.1972	14.0568	14.1606	12.7397	12.3394	11.439	11.1007	9.27695	7.99236	10.966	7.29537	11.5444	19.7589	30.4456	51.29	73.8531	106.711	145.666	192.1
527	-2.58085	-2.46321	-2.62476	-2.13114	-2.17322	-2.1765	-1.84899	-0.62211	0.69017	2.22399	5.36259	8.05872	11.5818	16.6914	19.0214	21.6273	25.3991	26.7025	29.3491	29.1212	29.9994	30.4248	28.7475	28.8858	27.3904	25.3095	23.882	21.1806	19.1262	17.9958	17.0771	14.1185	14.7477	13.1936	12.0073	12.5298	9.56892	9.01752	7.80844	13.1909	7.83693	13.3024	21.3867	33.8073	54.2558	80.7377	114.693	158.131	206.353
528	-2.66646	-2.70453	-2.7418	-2.43939	-2.32591	-2.13764	-1.37616	-1.04453	0.52237	2.82871	4.96448	8.2335	12.2706	15.5943	19.7084	22.2533	25.9711	27.5347	29.2004	30.5755	31.4525	27.6066	29.3581	27.9611	27.4164	24.0061	23.8306	21.39	19.3857	16.882	15.6755	15.773	12.9187	12.8325	13.449	10.945	10.7403	9.20966	8.08106	13.7735	8.59126	13.742	23.6693	36.4211	58.0796	86.9664	120.492	164.942	211.594
529	-2.45155	-2.70453	-2.63302	-2.48813	-2.30402	-1.93634	-1.57967	-0.32255	1.62107	2.7692	6.08715	9.6666	13.2273	18.3477	22.6723	24.3769	26.9752	27.9044	29.9337	30.6465	31.6075	31.1877	29.965	29.4386	26.4617	25.5765	24.0367	21.1109	19.3005	17.0129	15.6793	15.1394	13.2754	14.7241	12.8287	11.7372	10.0954	9.43848	8.53631	15.992	8.70981	15.212	25.5634	39.9424	63.0202	94.1837	131.597	173.555	224.079
530	-2.74072	-2.59407	-2.52695	-2.22808	-2.16529	-2.05158	-1.41877	0.09267	1.8044	4.33546	7.77166	11.1287	13.2555	18.6396	22.7189	25.3325	28.3972	29.941	31.8375	32.0678	32.4755	30.7692	29.4169	27.7709	26.1478	24.8104	23.5511	20.8199	19.1536	18.053	15.9971	15.3145	15.3777	12.5137	13.2579	11.7819	10.1805	9.0227	8.05476	16.4782	11.7107	16.8745	27.8108	44.9312	69.2097	97.4861	137.778	180.756	232.109
531	-2.74254	-2.3876	-2.5567	-2.28682	-2.05166	-1.48171	-0.77753	0.51979	2.25958	4.33322	7.76491	10.9801	15.8434	20.4245	23.9652	26.1285	30.1215	30.5886	31.7336	32.69	32.7559	32.8315	30.1535	30.0392	25.4985	26.1027	23.9948	21.2567	19.9023	17.4404	15.7779	15.4712	14.6703	13.3882	11.8407	12.0734	10.6944	9.77426	8.11888	20.0961	11.5976	18.5821	31.785	46.7168	73.4266	103.067	145.862	193.076	240.282
532	-2.78435	-2.50361	-2.3175	-2.17885	-1.95393	-1.74133	-0.81141	1.14575	2.87014	6.19625	8.68905	13.1016	17.4455	21.6272	25.3065	28.66	30.8402	31.9225	33.0795	32.6178	33.4668	33.0056	31.9523	30.7064	28.8364	25.7912	23.8562	21.6468	20.2567	17.9505	17.0226	15.7021	15.7858	13.7932	13.4995	11.4025	11.023	9.74376	7.68181	20.0157	12.4056	19.6033	33.2431	49.9595	79.4824	110.186	149.884	197.691	248.774
533	-2.57807	-2.36718	-1.92892	-2.28795	-1.9568	-1.63939	-0.20389	1.54848	3.04711	7.26564	10.6773	14.1396	18.1798	22.4925	26.464	30.1693	31.1253	33.4305	35.5796	34.6397	33.7426	33.944	32.0388	30.2925	28.7228	25.392	25.8466	22.7188	18.7121	18.3778	16.4157	17.6017	14.9718	14.8968	14.1149	12.3822	11.3142	10.2729	8.71947	22.0619	13.7599	23.5831	35.0631	55.7318	82.7361	115.267	158.812	208.158	253.359
534	-2.48315	-2.30891	-2.44822	-2.13468	-1.7505	-1.02059	0.40495	2.05251	4.66362	7.46907	11.1879	16.215	20.9659	23.9673	27.5749	32.1766	31.851	35.26	35.1545	36.1467	34.7231	33.9835	33.5526	31.6319	28.1429	25.4378	25.1787	22.5386	20.5513	19.0776	17.831	17.7958	15.6586	14.8712	13.5051	13.4038	11.3928	9.65551	8.24375	23.3138	15.5992	25.7065	40.1591	59.5576	88.9602	125.578	168.656	218.872	266.143
535	-2.65901	-2.4725	-2.5708	-2.16479	-1.50582	-0.85893	0.41087	2.50876	5.08836	8.22982	12.691	17.1966	21.7787	27.3509	29.6694	33.4242	35.1019	35.6139	37.4721	37.0226	36.1166	34.6841	34.5237	31.5586	29.2133	28.8598	24.8528	23.3992	20.522	18.335	18.333	16.4824	16.5557	15.9592	14.2997	13.2167	10.7396	10.2912	8.13776	28.6829	16.1622	28.6119	43.6538	66.8727	95.1165	134.197	178.227	224.129	271.606
536	-2.46584	-2.51548	-1.82547	-2.18	-2.13114	-0.51247	0.72721	3.71346	5.13581	9.88128	14.3545	18.6688	23.4103	27.7421	31.7408	35.1176	38.0197	38.4854	39.5033	38.108	37.9834	35.5797	34.0436	31.7894	30.3201	27.8281	26.6092	22.6452	20.6306	19.746	18.9693	17.0516	16.002	15.7696	13.5713	13.0799	11.2861	10.2478	8.02337	30.4183	19.3677	30.5544	48.4432	69.5045	104.009	141.692	185.858	236.57	287.328
537	-2.21019	-2.55341	-2.02134	-2.25865	-1.45709	-0.53292	1.3257	3.54192	6.60804	10.5574	15.8601	20.8346	23.7637	29.0547	34.0215	38.2667	37.3171	40.1331	39.7614	37.6271	37.7125	37.4538	37.46	33.2578	32.1395	27.6972	26.6728	25.3352	22.0458	18.263	19.3117	18.4929	17.2916	16.2025	13.6424	13.4916	11.4244	9.94744	8.65139	32.7218	20.0829	32.767	51.0761	76.12	108.807	148.47	195.847	240.345	290.138
538	-2.29912	-2.49784	-2.40553	-2.14256	-1.30759	-0.09329	1.61216	4.49083	8.25282	12.1373	18.3845	23.8195	26.7858	32.0265	35.5364	39.5277	39.9044	42.3198	41.5192	41.1949	41.6132	38.8252	36.6427	34.9017	31.9336	29.3808	25.7009	24.8684	22.6875	21.7229	19.7063	19.2806	17.4607	16.1034	14.6002	13.664	11.7121	10.112	8.56094	35.3842	21.2712	35.4554	55.4098	81.6067	113.723	155.007	199.857	249.774	297.391
539	-2.35181	-2.65265	-1.85189	-1.82411	-0.80884	0.87934	3.01618	5.76108	8.77858	14.6801	19.6421	26.2709	31.0056	33.6426	39.0964	39.4473	41.3357	44.5677	45.0663	42.7276	42.4364	41.9496	38.0213	34.7723	33.824	30.5902	27.6286	25.64	23.2826	22.7315	20.9022	19.6368	18.7158	17.8912	15.7844	13.984	12.6462	10.1637	8.26726	36.4901	24.1054	38.0606	60.1001	87.3127	123.839	161.705	211.872	255.569	310.362
540	-2.50966	-2.11733	-1.67874	-1.44227	-0.34465	0.94637	3.38375	6.25337	10.2575	16.2271	22.2034	27.1505	33.998	37.7395	40.3893	44.3105	46.225	47.2979	46.4302	46.4877	43.7271	41.8929	39.4926	38.8495	33.1421	30.5427	29.2334	27.5304	25.181	22.9748	21.8161	20.6306	18.4468	17.7145	15.0379	13.5916	12.2369	10.1352	8.72185	42.0094	26.6448	43.1291	63.2524	92.4519	128.419	171.626	217.271	270.631	316.806
541	-2.13586	-2.56456	-2.05063	-1.31673	-0.41727	1.93765	4.68231	7.42076	13.1338	17.6116	23.4124	31.115	35.0755	39.0149	43.9528	44.3712	47.0831	48.4196	48.2766	48.0325	45.0219	40.8892	40.3614	38.6878	35.7837	31.5801	30.6759	26.6692	25.6478	25.0149	23.1631	20.0607	19.9854	17.7674	16.0299	13.5601	11.9906	10.8828	9.62627	44.9582	28.1533	43.8988	67.6771	99.7595	137.063	180.632	227.271	274.369	326.736
542	-2.15237	-2.33868	-2.10828	-1.63591	-0.17631	2.55529	5.60775	8.41679	13.76	18.612	27.188	30.9921	37.3609	42.5251	45.963	48.709	49.263	49.9509	47.6741	48.4379	48.2378	44.0722	41.236	38.4409	35.8238	33.0162	29.7376	27.149	26.1903	24.6933	23.6545	20.9111	20.8962	16.9568	15.6672	13.8803	11.7501	10.6083	9.22571	48.5143	31.87	49.3126	73.9403	104.459	145.403	188.613	236.05	281.478	329.694
543	-2.22709	-2.05497	-1.95906	-0.92775	1.03951	2.69834	5.93952	10.6368	15.6369	20.8468	28.3565	33.1844	38.3026	43.2993	46.6519	48.8022	52.6738	50.7211	50.5648	50.0446	46.6232	45.1688	41.1494	38.6281	37.3675	33.0448	30.1424	26.4208	26.4481	24.477	23.4111	21.7218	19.9311	18.1394	16.5182	13.2799	11.9793	11.5469	9.37154	50.1789	32.7002	50.8847	78.5002	111.531	147.913	195.988	239.53	292.879	332.796
544	-2.40813	-1.50848	-1.42983	-0.55582	0.73053	3.7363	7.76282	11.6016	18.2892	23.976	30.2501	36.175	41.1573	47.1451	48.3384	52.2162	51.9753	52.8698	52.1008	49.9788	50.0463	45.3576	44.1258	39.4832	36.7888	34.6462	30.3005	26.1159	26.2605	25.2476	22.3334	22.2571	19.8224	17.9825	16.5461	13.9385	13.0271	11.2657	10.3905	55.0986	35.3034	54.1707	83.0216	115.89	156.625	200.466	246.569	294.098	338.123
545	-2.43331	-1.47695	-1.31742	-0.28738	1.50813	4.63172	9.53176	13.3285	19.408	25.4145	33.6141	38.2337	43.3995	48.0271	52.4475	54.6237	52.8844	53.0078	54.2298	54.1276	50.4417	48.4807	43.4934	40.4224	38.5762	35.1819	30.4887	28.865	27.6159	26.446	25.4149	22.5011	20.6757	18.0643	16.4668	14.4508	12.1548	10.4871	9.3768	60.0494	39.9302	59.8038	88.6611	122.201	161.016	203.368	256.745	297.939	341.673
546	-2.58717	-2.29255	-1.40383	-0.14043	2.37525	6.14297	10.4108	15.6697	22.5669	29.2737	35.1738	41.9682	45.8455	52.3605	55.2313	58.9168	57.7701	58.5082	56.4466	53.3604	49.0145	48.8047	44.67	42.7687	36.3326	35.1603	31.1349	30.0946	27.2446	27.2972	26.8014	23.6524	20.9121	18.3028	17.9855	15.0272	12.355	11.1359	10.5047	62.6403	41.4246	60.7079	92.4556	129.344	168.337	211.944	260.778	299.4	348.284
547	-1.73791	-1.6804	0.02372	1.2546	2.75648	6.79711	12.3428	16.1549	24.1352	32.7632	40.0056	44.3205	51.272	56.4183	57.9792	60.0108	59.5883	57.3484	58.8349	57.0159	52.9134	49.7995	46.3733	42.0791	40.2325	36.8672	32.2779	29.8798	29.5171	27.0465	26.2819	23.0923	20.8463	18.4124	16.6453	16.3045	14.1874	10.9056	9.5916	66.8849	46.5398	67.7644	95.8137	132.316	175.32	219.559	262.348	315.668	343.919
548	-1.4486	-0.95162	-0.68966	1.73437	4.21729	7.26458	13.1264	19.9446	27.8037	36.8729	40.4885	47.008	52.4386	60.2254	59.5643	61.9864	62.4997	61.9509	61.6496	57.1211	54.5879	52.7425	48.4484	44.2492	41.838	36.9958	34.6957	31.7877	30.9245	28.0878	26.4139	24.5505	22.0821	19.9153	17.3497	15.023	12.5923	12.3726	8.74766	71.7015	47.3944	71.587	102.786	137.443	180.917	227.381	271.351	314.468	348.181
549	-2.0209	-0.78455	0.33807	1.8248	5.48419	8.74842	15.2525	20.5564	28.5804	38.8112	47.2134	51.3113	56.6396	59.3024	62.3488	65.3073	64.4414	62.6559	59.7311	56.7986	53.5234	53.6356	49.255	46.3379	42.2285	38.2626	33.8964	33.9074	29.8826	29.4486	28.2863	25.1185	23.0068	18.8598	17.6155	15.8113	12.9725	12.9692	10.6821	76.0751	51.8775	76.2555	104.989	143.554	184.055	231.597	277.321	312.33	350.281
550	-1.63764	-1.64417	0.81977	2.50296	6.51018	10.5914	16.8034	25.1024	32.72	40.6272	51.4043	55.2793	64.2519	66.9291	68.6953	69.3525	67.248	65.5924	66.519	61.9024	58.4474	54.9204	51.3645	48.069	41.9504	40.9661	34.2523	34.8553	32.4898	29.5297	28.5378	26.5602	22.7939	20.7047	17.6149	16.6519	13.3698	13.2732	10.4092	79.5097	54.6818	81.9831	110.594	150.824	188.009	237.359	271.808	315.769	352.96
551	-1.31817	-0.22248	0.69712	4.44263	8.37722	12.2925	21.024	29.3993	36.4773	46.0498	52.9772	59.2529	64.0707	66.6166	73.1581	71.7333	71.8738	70.9402	68.772	64.3501	56.5867	55.7925	51.5846	48.8498	45.4553	38.3497	36.6489	35.3218	35.1003	30.1762	29.6292	26.1466	24.169	22.3082	19.095	15.9635	16.1827	12.2145	11.984	84.3753	56.9286	85.904	115.538	152.544	191.881	238.167	281.963	317.197	343.213
552	-0.90581	-0.87955	1.64961	4.6045	9.64912	14.968	22.1408	33.5099	39.98	49.8992	55.4113	64.1371	65.0457	72.2106	76.9462	77.8013	77.5958	74.0914	71.5704	68.4918	63.7971	58.6046	54.3681	51.9162	45.5823	42.6106	39.3718	38.6051	35.111	32.7791	29.907	28.073	24.0287	21.7598	18.5183	18.0236	14.0562	14.0459	10.7601	86.1897	58.5379	87.4576	119.976	157.876	201.061	237.103	281.746	319.067	344.124
553	-0.68581	1.23802	3.12054	5.05519	11.2652	17.1776	26.0724	33.5639	46.1138	50.6756	62.0928	68.2374	74.1271	78.0727	79.2011	80.9539	78.6642	75.8224	72.5386	66.9672	64.0474	62.8174	58.3195	53.3346	47.6526	42.8236	40.362	40.5498	34.6103	35.2621	31.9244	30.6227	24.5928	22.3724	20.3599	18.0322	14.3918	13.6445	11.1004	89.3582	66.5807	90.7775	125.605	166.771	203.3	241.894	278.881	310.913	348.713
554	-0.74503	0.41456	4.23477	6.28592	12.3317	19.5817	28.4583	35.721	45.9251	61.2275	65.5927	70.2806	77.737	80.8395	81.1999	80.2477	81.1228	80.6902	75.1441	70.4707	68.1566	62.6124	57.7236	54.7314	45.8984	41.4785	42.4864	38.2558	35.7929	34.0145	31.5242	28.8764	26.5352	22.2111	20.1244	17.8629	15.351	13.2621	12.0738	95.5173	68.761	94.8658	131.483	165.134	210.747	244.199	287.978	321.148	342.916
555	-0.38681	1.49757	4.16267	8.25595	16.0123	23.0901	30.9785	42.3085	53.3587	59.0403	66.4766	77.8356	82.3016	84.3886	88.4438	87.8885	82.835	77.3862	78.2044	74.2914	70.8164	67.4276	58.8503	54.6509	49.2747	42.3069	45.5673	39.9311	36.9566	34.861	32.2475	30.5121	25.6704	26.2116	20.9145	18.7593	14.8109	12.9383	10.7872	102.707	71.1205	97.6904	135.341	173.695	211.114	250.867	285.374	314.481	335.167
556	-0.1092	1.95275	5.51736	9.58271	17.913	23.8379	32.7436	41.3313	54.7408	63.433	72.9674	78.2349	85.4462	90.4212	90.0114	85.8008	86.3655	83.4734	82.9763	75.5504	73.0442	64.1132	61.2588	55.7722	50.4552	46.8773	42.1589	39.6461	40.1783	36.7938	34.5416	29.1123	28.0556	23.2839	20.549	18.0694	14.5865	12.9664	11.611	106.159	74.1192	104.042	137.452	172.985	211.38	249.442	284.035	307.994	337.741
557	0.11237	1.62859	5.15808	12.9221	17.6625	26.7756	37.2214	48.4921	62.4141	71.7285	80.328	85.4592	89.9132	96.4835	92.2842	91.159	87.6706	86.6559	83.9959	77.0205	73.8974	65.552	59.6049	57.6537	50.7235	46.4473	46.1392	45.8272	38.274	36.8672	34.6356	33.7248	28.0551	23.5977	20.0583	17.5636	15.0588	14.0017	11.4938	102.662	76.4656	107.8	137.749	178.461	209.726	253.656	282.513	306.278	324.948
558	1.48049	3.34009	9.36941	13.9398	23.0926	31.1214	41.3738	53.0254	66.7042	78.191	86.3524	89.6505	95.0968	96.2257	96.1573	99.1326	90.9184	89.8482	85.2938	80.0905	75.2134	71.2953	64.328	60.08	52.1937	49.9494	50.4847	45.5912	42.0001	40.2012	33.7429	32.9154	28.1137	26.3309	22.3271	19.3997	16.6434	15.6676	11.7962	108.038	82.8747	109.33	144.255	176.374	214.594	249.03	277.401	298.099	319.117
559	2.71103	4.60474	9.79547	16.206	21.7667	36.466	44.8512	58.5401	71.7476	79.9463	91.6895	95.3347	100.43	101.155	104.345	97.6079	93.8919	92.0858	86.8872	83.7005	76.0152	71.3417	64.37	59.7753	53.7831	52.1775	48.3148	48.399	43.1641	40.9318	34.7861	29.4871	27.6214	23.0847	22.9898	18.982	15.7103	13.2886	12.8361	109.572	84.6687	114.466	148.168	182.609	215.769	254.037	275.937	295.914	317.374
560	2.94832	4.19509	10.5916	18.8907	28.7539	38.1074	51.1484	64.8971	75.4205	83.8139	91.3319	99.527	107.849	104.186	107.592	100.687	99.1375	91.8024	91.0625	85.375	80.1324	77.1604	66.3665	59.6606	58.058	52.0348	50.4314	49.0159	42.3485	41.7037	36.3528	33.8013	26.6716	25.8914	22.3119	19.6043	16.226	15.6601	12.9137	119.593	85.2058	116.866	147.303	182.302	215.118	248.385	280.218	295.795	308.329
561	2.99218	6.70022	13.6779	19.7935	31.2128	43.7633	55.1422	71.1903	84.2424	90.62	100.468	104.26	105.463	110.505	108.466	106.363	100.71	97.4381	90.9457	87.4011	79.3078	73.7368	68.5515	60.6825	57.6603	55.6792	51.3554	49.9385	46.5432	42.01	39.2597	32.6684	31.3128	26.0787	23.4145	20.1987	18.102	14.7418	13.14	122.872	87.9414	118.941	150.862	181.61	217.989	245.561	267.612	283.714	297.21
562	3.92468	8.98349	13.2005	22.2761	33.6429	51.3856	60.691	73.1491	89.2916	98.3581	107.562	112.278	114.463	116.982	114.238	108.182	110.965	100.535	95.2844	87.4192	79.651	78.6243	70.2866	61.4277	59.5221	57.6745	53.9545	49.1017	48.2352	44.1393	39.3816	32.08	27.8791	23.4309	21.3153	23.3843	16.289	15.9325	11.5687	118.287	86.7465	115.661	145.647	182.274	207.667	242.51	267.527	282.694	290.77
563	4.17137	9.28139	17.4527	26.6684	36.9746	50.9513	64.5352	79.325	93.2868	100.213	108.593	118.727	117.539	123.389	116.188	118.434	109.297	105.225	100.806	91.4548	85.3927	78.5601	68.625	62.7841	59.6011	58.3783	56.0301	50.8727	49.7	43.9337	38.5282	33.6065	31.8404	26.7997	22.035	19.2998	17.8011	14.925	12.4911	121.094	90.2416	122.942	151.915	181.936	216.067	240.324	256.473	272.098	276.732
564	7.30647	12.011	21.0441	29.6191	44.1265	57.0333	69.9918	86.0139	97.4331	105.836	115.006	118.244	122.898	124.606	119.72	119.717	114.753	103.982	106.215	91.1852	88.6984	82.0884	74.0178	67.1167	61.6493	59.8021	55.9471	50.487	47.6728	43.6771	37.9883	36.6722	31.6311	28.2992	23.5894	20.1696	17.3438	15.3452	12.2834	123.573	92.2931	122.826	154.623	187.132	206.273	235.612	258.893	261.567	270.127
565	8.16504	13.7083	21.9339	32.24	47.2955	63.0795	77.114	91.3787	102.251	111.952	121.558	126.795	125.689	130.206	126.137	119.902	117.012	107.776	104.038	95.5874	88.7804	84.1042	72.6801	67.7883	67.6575	61.1387	58.9329	54.5202	47.3269	43.2915	38.1161	37.1086	31.0292	26.7193	24.2311	21.7753	18.9657	15.9557	12.7753	125	94.925	124.844	152.185	179.85	212.514	227.518	246.205	257.732	270.412
566	9.46544	14.8431	27.1462	34.2761	51.1354	68.2175	83.3017	97.5758	113.66	120.863	127.209	128.351	131.738	131.279	128.055	121.933	124.348	111.169	104.035	97.9803	88.6793	85.2176	76.4559	70.7238	65.8476	63.7521	59.9974	55.5489	49.0891	46.5905	39.9061	35.4743	30.0287	26.9024	23.3472	23.1467	16.6503	17.3358	12.4609	124.691	96.4595	121.813	152.515	183.792	200.284	228.994	242.089	249.227	246.387
567	10.9572	19.0369	29.0138	42.035	55.9471	72.1712	86.752	99.7045	111.283	123.876	131.127	129.356	134.019	137.55	128.547	125.693	119.429	114.569	105.165	99.0247	87.0635	82.8907	78.8749	69.2637	67.8244	66.6626	60.215	53.996	52.4136	44.7883	40.0416	35.4875	30.3358	27.765	22.6425	21.1755	18.6315	16.1173	13.6426	120.012	96.0677	123.677	150.279	175.99	198.591	229.824	232.247	239.916	245.889
568	12.3781	19.4194	30.4067	46.833	61.0668	76.6107	92.6065	107.273	119.902	126.78	138.359	138.542	138.441	136.297	132.872	127.927	124.691	114.362	105.441	100.948	88.4207	81.3599	74.5597	69.7724	69.0452	63.8204	59.0859	54.8225	49.7689	43.7624	38.4274	35.7261	31.4914	27.5459	23.2851	20.4947	17.6072	16.6601	14.0083	123.252	99.6894	123.811	154.139	179.313	198.527	216.921	225.819	235.353	231.861
569	15.0146	23.7744	34.1562	50.8454	64.6771	85.0628	97.3059	112.152	122.156	130.567	138.918	141.428	138.708	144.074	139.236	130.136	125.461	115.559	108.296	101.35	94.001	83.4237	79.078	70.5397	69.7117	63.3726	60.3426	58.574	50.1677	47.135	40.3591	34.8319	31.6621	27.568	22.7405	20.0136	18.4229	14.8056	12.9942	124.368	97.847	121.806	149.34	169.675	193.622	205.607	224.653	221.798	220.476
570	16.455	26.1592	40.9769	54.4689	73.112	91.7092	103.154	122.184	132.545	143.38	145.005	145.145	147.142	146.962	139.369	133.994	128.156	119.613	109.875	105.128	93.8264	84.5337	78.4977	72.4888	68.9248	65.7826	61.0153	58.3246	52.856	43.5125	42.6476	36.5112	33.2539	26.0871	25.9304	19.4537	16.6589	14.7487	13.3268	121.942	98.3967	122.541	148.372	169.281	189.836	202.281	210.117	211.211	213.572
571	18.4161	28.54	44.6485	61.0754	77.1175	91.4887	113.353	127.851	141.325	144.586	149.181	149.708	152.814	145.615	144.945	131.013	125.913	123.583	112.931	104.605	93.4045	85.4337	81.2014	78.4183	73.668	66.7304	62.7041	59.6702	52.8994	45.8879	42.5358	35.4971	31.6218	26.9111	24.7899	20.4159	17.9	14.4102	14.5219	117.181	98.2979	119.727	139.934	165.798	181.889	190.129	200.516	201.136	206.642
572	20.7008	33.0646	46.9343	65.4618	81.876	102.496	114.962	128.938	137.591	150.723	155.504	151.443	154.441	147.591	141.73	135.168	129.75	121.027	112.706	105.753	94.8111	85.6067	79.0522	79.4371	73.0153	68.7772	62.9478	57.7102	51.996	45.6554	40.6837	36.3684	30.7406	27.906	22.9972	19.4366	15.9528	14.7393	12.8247	115.449	95.6402	118.406	143.077	159.48	173.145	188.678	192.25	194.797	192.782
573	22.3084	33.3284	51.068	69.083	85.6757	102.027	117.242	132.203	142.199	149.543	153.032	154.29	153.579	147.775	143.343	134.49	129.558	122.792	111.331	102.946	91.1	88.6457	77.5538	78.6996	75.3471	65.4754	61.8656	59.3059	51.7802	44.6391	39.7264	36.0089	29.1474	27.8084	22.9258	18.7447	16.7138	14.4051	11.8026	120.573	98.2713	121.851	141.368	159.125	170.922	181.564	186.06	190.216	183.092
574	25.7754	38.6847	55.0602	73.5275	87.9226	108.818	125.565	134.371	147.498	150.361	158.632	157.405	151.072	147.612	145.211	135.146	128.62	118.779	111.708	102.992	89.6058	85.9244	82.068	78.9639	75.0806	65.2851	61.6377	54.2755	50.5259	44.1509	40.7737	34.8672	29.9714	25.8316	21.6674	20.8131	17.6867	14.6385	12.4706	117.38	96.2451	119.29	137.646	150.936	165.411	174.911	181.654	184.609	175.831
575	25.758	44.4775	60.8946	78.2661	95.7691	112.615	128.97	139.665	151.175	159.205	160.239	159.467	154.751	148.898	143.585	136.017	129.499	120.323	108.999	102.389	89.5549	85.6295	78.2994	76.3745	71.9211	66.2872	60.5931	53.8239	51.4557	44.2178	38.7981	33.1041	28.2855	24.1649	22.6714	19.0364	15.8622	13.7056	13.3718	113.444	97.0175	118.379	129.326	149.255	158.374	168.792	173.405	172.142	167.874
576	30.9204	45.2636	63.9562	80.8607	99.3472	117.123	130.742	142.211	154.103	155.799	162.059	161.189	155.514	153.845	142.374	135.44	129.24	117.723	113.287	99.547	92.1703	85.6535	83.3198	77.3314	71.2999	68.5216	62.7426	55.8156	49.407	46.8656	37.2812	32.574	30.1664	26.9841	22.3176	18.9536	16.9189	13.631	12.0251	115.248	97.226	114.423	128.597	142.384	150.347	155.742	163.409	157.764	156.885
577	33.4643	50.3397	68.9333	87.0316	106.171	122.889	133.883	146.918	154.81	158.468	160.511	164.213	152.082	152.767	143.481	132.934	123.005	116.897	105.774	97.7123	90.164	84.2315	80.5346	76.4703	69.0326	64.2117	58.5219	53.9749	46.0645	41.8243	36.8376	32.1759	29.0162	24.5401	20.9913	18.9879	17.2767	12.1474	12.4778	110.106	94.5602	108.781	122.542	138.009	142.367	151.423	154.823	153.242	146.427
578	35.5744	52.1747	72.7615	88.6527	108.273	122.37	136.556	146.979	150.584	159.501	158.368	155.852	159.875	152.807	142.4	134.859	125.809	117.221	105.304	97.1079	85.5161	85.8033	79.8456	72.8884	70.8734	64.1262	57.0263	53.7712	47.5726	39.8571	35.9428	33.0414	27.4583	23.8032	18.4757	17.7545	15.2238	12.9602	11.5116	105.718	91.637	108.868	119.101	130.119	140.885	147.27	151.068	141.19	141.747
579	40.2596	52.5095	72.1429	90.8709	112.474	125.939	139.36	148.575	155.207	158.9	160.489	156.684	155.849	146.086	140.843	130.643	122.972	112.034	104.696	95.8607	88.448	80.4523	78.8104	68.6548	67.7486	62.1239	57.5703	50.1389	43.2546	40.169	34.185	31.8958	26.7255	23.703	19.4533	17.1809	14.7921	13.4477	11.5977	101.396	92.6005	102.674	116.681	126.343	134.269	137.935	137.736	133.411	133.149
580	46.3766	56.5591	78.0505	97.3527	115.27	128.707	134.326	154.2	155.827	153.846	157.896	153.054	152.424	141.978	137.791	131.169	119.204	108.009	102.461	93.3463	84.9578	80.1456	79.6705	73.043	67.1723	60.1273	54.7503	46.9369	46.1751	39.3717	34.3037	29.1792	27.3351	22.4194	20.4801	17.2442	14.7348	11.5859	10.9228	99.9186	84.3495	99.4636	111.991	122.07	122.396	127.751	129.774	129.971	120.93
581	45.0402	67.3721	84.4568	97.5806	116.845	126.32	140.785	151.16	152.349	157.721	157.635	152.271	150.463	140.921	129.03	127.761	115.088	109.628	97.92	87.1753	84.1002	77.4486	75.9848	69.8648	66.2731	62.9002	53.4909	49.6204	44.3866	36.108	33.0511	28.5455	26.5189	21.9883	18.9738	17.1252	13.4058	12.1607	11.3196	95.5918	80.8928	98.2473	105.275	114.878	120.629	118.039	118.169	121.634	118.777
582	50.7734	68.2314	83.0236	106.526	115.946	129.194	143.532	151.424	163.288	160.14	154.243	152.039	147.902	137.548	132.359	124.184	117.182	103.554	100.407	83.0029	83.7508	79.8221	73.0941	68.7496	62.5389	56.5792	53.7833	44.6433	42.8969	33.9718	33.1221	26.4427	23.1257	20.7255	17.8467	15.3049	11.8233	11.4679	8.72335	94.7355	81.4806	91.7624	97.4668	109.791	115.494	109.897	107.354	113.971	103.351
583	51.5552	70.926	83.6363	111.518	120.915	132.173	143.916	152.131	156.506	153.363	151.179	153.194	144.204	138.446	131.832	118.579	113.765	100.992	90.7848	86.4996	81.3138	77.9347	72.3235	67.473	64.1595	54.8858	50.8669	45.9869	39.24	35.4172	31.4483	28.4601	22.3138	20.1115	17.9217	15.491	11.9887	10.7175	8.23802	86.9237	80.5734	88.9947	97.1393	102.363	104.95	109.204	105.894	101.697	100.085
584	53.909	71.6983	89.1426	104.854	120.743	128.878	142.991	149.381	148.359	156.331	149.346	146.42	144.336	134.26	128.521	117.97	105.549	97.5424	92.0944	84.3274	75.6598	74.2669	71.7464	65.1171	57.3987	56.1118	48.7219	43.9412	39.2124	34.6201	29.1621	27.5985	20.3176	20.5195	15.8392	12.101	13.2596	9.53018	9.18549	87.7126	74.005	83.5243	92.2865	97.9953	101.931	100.187	103.103	95.7591	93.1354
585	55.7924	71.6425	91.9213	106.704	125.563	132.791	139.485	145.873	147.245	149.834	147.295	138.329	135.995	129.726	118.235	114.191	104.994	94.6384	87.3237	76.8621	79.6693	70.3599	68.0263	64.0369	58.2225	54.3552	47.5935	42.8519	41.0463	29.7252	28.9442	24.3428	20.177	18.6999	15.2527	14.2361	10.7125	9.78142	7.4818	80.9444	71.9697	81.129	85.8044	93.2687	95.8991	95.9197	93.3032	88.6601	89.4557
586	58.2302	77.0869	93.2851	106.954	122.472	132.769	138.936	144.168	145.757	142.011	146.613	139.311	133.041	122.803	119.46	111.437	96.945	93.8542	85.9093	78.7963	73.3676	68.6272	66.0701	59.8569	55.863	50.5594	43.7147	39.8432	35.4209	30.2898	26.8466	24.7777	17.3624	14.9122	14.8904	13.3694	11.7846	9.12979	6.95485	74.6988	69.2259	74.5373	82.3113	87.4263	86.9728	90.9204	85.4074	80.671	80.8595
587	59.1132	78.8622	93.0863	109.222	122.862	131.923	139.484	143.463	145.261	144.176	135.802	134.354	126.379	121.654	113.635	102.126	95.6239	87.5036	81.1256	76.7934	70.861	70.5971	65.7074	60.2325	54.6038	50.3144	42.8162	38.3811	33.2622	28.7301	25.5821	21.2284	17.012	15.5311	12.7045	11.1961	10.0525	8.48532	7.51463	69.3384	66.2334	74.3442	78.5928	79.6758	83.5573	82.4819	75.9072	77.4377	74.6584
588	64.439	78.8186	93.2337	107.992	118.943	132.876	136.082	137.452	138.435	134.297	135.404	131.074	118.374	116.94	108.196	104.89	92.2784	86.0012	77.6482	73.5944	69.8603	66.169	59.3463	56.8482	48.213	48.6059	41.4798	36.8284	30.8047	28.1619	24.8423	20.4634	18.6058	14.9914	15.7019	9.9072	8.68137	8.25905	6.7903	69.3045	62.4845	68.4343	72.5689	78.1329	75.4763	74.1641	72.5806	70.9071	71.2618
589	63.585	81.6888	93.4878	108.61	116.389	124.142	134.763	141.158	135.277	137.254	132.969	123.494	119.81	112.302	103.053	96.753	91.7406	80.8208	73.1856	70.5534	65.6581	63.4231	59.7806	51.0095	47.1981	45.8114	37.7924	34.377	30.1519	27.0567	22.9187	19.631	17.4264	13.8635	12.1237	11.5299	9.16131	7.57731	5.21864	64.618	60.4684	65.9502	67.0072	70.8803	70.911	70.9761	67.4322	66.434	63.3736
590	65.9028	78.7842	96.1627	109.347	117.574	126.878	127.92	130.573	134.487	126.818	126.037	124.795	110.29	108.407	98.5474	93.4066	83.5881	76.9194	70.5207	68.1522	61.9123	59.1158	57.6444	54.1619	44.9707	41.2893	36.7864	34.1646	26.5812	23.8747	20.2498	19.0784	17.1278	12.6837	10.843	10.6103	8.74401	7.15998	5.90396	63.1579	53.1175	60.8434	64.8182	62.7306	65.1685	68.4915	62.8229	61.102	56.4078
591	66.6927	78.8549	91.5054	106.85	117.899	119.131	126.58	123.828	124.392	123.476	122.582	117.706	111.841	101.989	91.3338	86.1423	79.3779	69.7169	68.0712	64.1655	58.5674	55.7567	51.2436	49.58	44.646	38.5016	35.4552	30.6717	25.3886	23.5739	19.7068	17.8789	15.5093	11.9873	9.42453	9.1368	7.76059	6.19933	4.49749	57.0017	53.9404	61.281	59.3575	60.2381	62.3605	64.1598	58.6416	55.5296	52.0821
592	68.1806	81.4779	90.1509	104.953	111.353	114.921	121.623	122.723	124.757	124.585	113.475	111.476	102.304	97.0373	88.5381	83.2149	75.7038	68.3286	66.6141	62.9915	61.9993	52.0485	50.482	45.1497	43.6329	37.1699	32.5373	27.6091	25.9969	21.1275	18.9574	15.4647	13.8935	11.5152	9.89463	7.17172	5.86858	6.78314	4.5281	55.5422	51.5245	55.6689	60.7795	59.4901	54.537	55.9064	53.8936	48.8429	49.6609
593	65.909	81.7742	88.7903	101.676	110.47	112.143	110.457	111.736	116.201	115.472	114.155	105.076	99.3927	89.4159	88.0345	73.6933	72.4861	64.3422	58.5765	58.0284	53.289	52.3909	44.4828	41.0961	38.5686	34.8385	30.8118	26.7953	24.2822	20.7357	17.9513	15.7132	10.9768	10.652	8.25629	7.88795	7.3556	5.77204	5.06157	51.3433	46.7969	50.1805	51.8762	52.7105	53.1804	52.7183	50.599	48.2421	44.1294
594	65.29	77.3325	86.9884	96.4392	101.646	111.645	111.856	113.214	110.865	108.481	103.929	99.2099	86.0285	85.3918	76.7971	70.3822	64.6709	60.689	56.641	54.7309	50.9454	46.3635	45.2275	41.3738	37.539	30.1977	29.2946	24.356	23.6054	15.8036	14.9593	14.9996	10.5678	11.2284	8.60744	6.93673	6.39864	4.49959	3.59823	49.3883	46.0977	45.5539	50.6457	49.9774	49.0424	47.3445	47.6032	42.315	41.384
595	64.1158	74.8938	87.5617	95.4456	102.371	103.709	105.768	106.949	104.096	103.623	96.8124	94.5028	89.7672	82.3645	74.8008	70.2288	60.1985	57.8693	54.1112	51.2721	50.9494	45.832	38.7612	37.6658	33.4271	30.6962	26.5622	22.1174	20.6664	16.7857	14.8	12.2823	11.5049	9.69128	6.81419	5.68455	5.10367	4.19935	4.13381	44.2837	40.5157	40.9564	47.7937	42.1176	43.8268	42.8144	42.8324	40.4408	38.0487
596	65.1869	75.4019	85.1384	92.0906	96.7692	101.462	100.23	105.736	100.466	97.3162	91.799	91.0909	83.6241	77.4545	69.6431	65.1693	58.7195	51.603	54.1406	48.5429	47.6953	43.8822	38.4512	32.1852	31.6884	27.3233	23.8818	20.8492	19.3468	17.2871	14.923	11.5096	11.3451	8.3893	7.48455	6.15141	3.86824	3.79238	3.35296	42.9148	39.2968	42.9116	41.346	41.9355	40.7507	42.7236	38.1687	34.9485	36.3273
597	65.0279	72.706	83.5059	92.2369	96.6807	94.9888	95.0075	96.8191	95.5573	90.1404	88.8915	82.1408	79.3147	72.3341	67.9282	61.3692	55.955	51.9302	50.3734	45.6809	42.2736	42.6115	38.1967	33.4253	30.7455	24.7172	19.937	19.048	18.0007	14.7758	14.0399	11.1374	7.94348	8.22499	6.46231	4.45733	4.66367	3.07406	2.18196	38.1551	37.3841	38.934	38.0084	38.9277	39.5217	38.6645	35.2033	32.7634	30.229
598	64.7314	70.5722	81.7863	85.6358	91.6787	95.9349	94.3922	97.1593	93.6671	89.9476	82.0551	78.5336	73.0129	70.3315	63.7243	56.7623	51.0399	45.6545	46.4673	46.6626	40.5465	38.3284	34.1015	29.369	27.7618	25.0105	22.3662	15.8254	14.8155	13.3647	12.5302	9.40529	8.21023	6.28865	6.37121	4.62261	4.1391	2.89132	1.80706	35.5314	33.0821	37.1484	36.2484	38.1443	36.1856	34.8586	31.4855	30.5943	29.1
599	60.7304	70.0446	77.7578	82.6801	84.6274	89.7184	90.3389	87.7467	82.8049	85.1769	75.3838	71.1941	70.0306	61.3729	59.0602	53.7549	47.4329	47.1394	43.8347	42.3686	37.7456	34.0848	30.4274	26.9211	26.4302	21.0738	17.5419	16.417	15.4091	12.7106	11.955	8.65296	7.73099	5.17544	4.29766	2.81674	4.26335	3.34233	0.86458	33.4589	33.0763	33.3621	34.0567	34.4677	32.2373	29.9581	27.26	28.381	23.523
600	60.8094	70.2857	74.9698	77.9461	84.3296	83.5824	81.7805	81.1031	80.2075	75.7507	74.1924	70.2578	64.9612	59.5424	53.6924	46.7723	46.2797	43.4665	39.0958	39.1508	35.0913	32.0352	29.3553	23.1404	23.2478	21.5948	17.8744	17.0776	13.0471	11.1379	9.94945	8.85811	7.09604	6.13916	4.88815	2.51363	2.53107	1.56657	1.00459	31.5706	29.8748	29.1585	31.2007	32.2801	30.1603	29.6676	27.6555	24.6479	22.6209
601	60.4238	66.6208	72.0673	74.3685	77.7303	79.7484	78.5963	76.9835	77.0923	69.4043	66.0575	64.2193	57.2302	57.5309	48.3263	42.3115	41.7399	36.6276	37.3317	34.3283	31.8617	29.4505	26.335	22.6859	19.074	16.3388	15.0524	13.9848	10.6135	9.96381	7.37817	7.76126	6.20648	4.18657	5.45545	4.22178	3.08895	1.74194	0.98849	30.5255	26.768	27.114	29.2911	27.6098	26.3608	26.0701	23.6821	21.7981	21.1141
602	55.5858	62.7097	65.4824	70.1446	72.9117	72.6954	72.8608	72.533	68.5001	68.3119	63.6131	56.2519	53.6617	50.4952	42.2519	39.7376	39.1937	37.9468	33.0953	30.6947	29.2381	27.3966	24.6567	22.3721	17.5041	16.3536	13.3669	11.4438	10.8286	9.00059	6.31853	5.32133	5.51342	3.90267	1.69362	3.32832	2.60403	1.95541	0.99627	26.8987	24.98	24.8287	24.2933	24.8302	26.0821	22.2951	19.7405	20.3397	18.1482
603	53.352	62.0026	65.3307	66.921	69.4319	70.7454	70.0247	66.2163	63.8174	60.5077	61.1184	54.7037	49.4257	48.3334	39.4918	35.8744	34.1521	35.1991	32.9616	29.2536	26.642	26.0153	21.1253	20.0013	16.6524	14.8774	12.0438	11.1933	9.30233	9.06766	5.98357	4.82411	4.9086	4.49948	3.56673	2.19065	1.92909	1.53092	-0.25303	23.82	23.9393	24.2608	23.8676	24.775	21.1487	20.3248	22.2246	19.2919	17.7066
604	50.5939	57.3518	60.8057	63.5493	62.3909	64.0518	65.909	64.0517	59.2314	57.753	54.3463	50.1279	47.0046	43.3629	40.08	35.0256	32.3541	28.9679	32.5272	28.9321	25.3385	25.5014	16.8296	19.2044	16.8161	13.6377	12.0058	10.775	7.70161	8.12244	5.4231	5.16305	2.11426	3.82675	1.70121	2.0495	1.07793	0.83511	1.14669	21.4976	23.4504	22.1969	21.9324	20.629	21.5195	18.8085	18.1855	16.9542	16.4913
605	50.1124	52.5703	58.7133	61.2692	64.2816	59.7127	61.1168	59.7014	55.096	52.7289	49.2605	45.817	45.2099	39.1713	36.8132	31.8656	32.1414	32.255	27.8723	25.4305	23.4013	21.9596	17.5825	15.434	14.053	11.5669	10.1436	9.85853	7.60475	6.65336	6.04498	4.27473	2.94687	3.42243	1.36455	1.40739	0.66798	-0.11386	-0.20303	21.7391	19.8662	19.3378	19.4862	20.0354	18.6342	17.8713	16.5314	15.7282	15.1727
606	47.2601	53.3036	55.0683	57.9476	56.7329	54.2498	54.185	55.9006	52.2438	51.253	46.5975	42.4522	40.6998	36.6325	32.1526	30.9898	30.1483	27.6376	24.911	22.9467	21.2986	18.2968	16.776	16.7851	14.2955	11.6767	8.33009	7.55239	5.99982	6.09936	4.21207	4.43905	2.76216	1.88904	1.50938	1.38933	1.07356	-0.13663	-0.7795	18.2568	20.67	17.8445	17.7765	16.8276	16.113	15.286	16.1939	14.9701	12.2453
607	44.2389	50.1135	52.926	53.5455	51.7272	51.7081	52.441	50.7649	49.3096	46.0512	41.8991	38.8901	34.8148	33.1081	26.8842	27.0345	25.3078	27.3752	24.9675	20.5747	19.0678	18.2724	14.5298	13.6839	13.0828	10.0965	9.977	8.35809	4.35574	4.21267	4.30339	3.66876	4.06817	2.23598	1.95181	1.05716	0.26131	-0.54603	-0.79171	17.721	16.6494	17.582	17.5492	16.1836	16.8677	13.4032	15.2363	13.8133	12.2482
608	44.9451	48.4012	49.2421	49.5706	51.3211	51.9847	49.2696	45.7509	40.9147	43.4736	41.2458	36.6765	31.4035	28.3995	27.3443	24.9192	22.6887	22.311	19.9111	19.7895	16.5603	16.5581	14.2394	11.3058	10.5838	7.49106	7.15945	6.04365	7.08062	5.06507	3.14037	3.28664	2.39061	1.85837	0.32324	0.73979	-0.22698	0.22067	0.12536	17.2324	16.3257	15.671	17.4912	14.7382	14.259	14.5721	12.0279	11.6134	12.3901
609	41.0599	44.3102	47.0005	46.238	45.5026	45.4566	45.8936	46.3364	41.3227	38.0027	39.4243	33.8795	28.2345	27.1133	23.6141	23.5661	22.892	21.041	19.6448	16.6659	15.8592	15.4499	12.4518	10.8637	9.91239	7.48423	7.1361	5.03241	4.74044	3.86146	3.28862	2.44785	0.76055	1.90772	1.044	0.43978	-0.46118	-0.1308	-0.5475	14.4095	14.7417	16.0148	14.0458	12.8983	12.0778	13.0258	10.6692	11.1347	10.8366
610	38.8276	41.7105	41.366	44.4377	41.2322	42.1159	39.3856	39.3562	37.0582	34.3161	31.9674	30.696	25.9118	23.5937	21.9692	20.8262	19.0772	21.199	17.9521	16.4428	13.6346	10.973	11.5716	9.7279	8.15311	6.49591	6.05108	5.65263	3.23737	2.31891	1.97149	1.45464	0.97358	0.82904	0.72885	-0.17093	-0.25954	-0.58919	-1.17598	13.0689	14.3578	13.0032	13.4928	13.4879	11.7081	12.0826	10.6802	8.89133	9.84683
611	38.1404	39.092	42.3186	41.1837	41.403	41.2871	38.4773	36.2702	32.167	34.2168	30.867	27.3698	24.0739	22.5209	20.1109	19.7533	18.4116	18.8774	16.3921	15.106	12.6267	11.167	10.9989	9.07498	7.21655	7.32138	4.81511	3.28005	3.33101	2.59318	1.22338	1.59411	0.93514	1.02176	-0.20822	-0.41332	-0.20652	-0.32196	-1.34676	12.5838	12.7479	12.0283	11.2423	11.9585	10.4939	9.51848	10.3292	8.60118	7.80014
612	35.089	35.4513	37.5492	37.9706	35.469	37.1272	34.8287	32.6222	29.0164	29.652	26.9314	24.345	21.2702	21.3426	18.4783	16.8193	18.2329	16.5654	14.6909	13.4344	10.0518	9.48765	8.19432	8.30684	7.7779	4.99638	4.80978	3.81534	2.6228	2.4931	1.71549	1.91216	1.1347	-1.04103	-0.07295	-0.89774	-1.23015	-1.6198	-1.49138	11.8889	11.7603	11.0209	11.9177	9.6728	10.6952	8.95992	9.31788	8.32838	7.50089
613	34.6158	36.2715	34.9485	36.576	34.7598	33.9357	32.1405	30.0039	25.8632	26.7871	23.4409	23.0969	21.8401	16.36	18.2898	15.6194	14.6037	14.3917	12.8317	12.3503	9.4844	7.372	8.32908	6.41956	5.52063	3.84064	3.89314	2.69809	1.57064	1.14656	0.82119	-0.38285	0.76145	-0.38644	-1.27874	-0.27237	-0.53975	-0.92268	-1.27391	10.7696	11.2345	10.9933	9.90968	8.16803	9.48407	8.11462	8.69227	7.09037	6.2492
614	29.7611	29.871	33.4686	30.1639	30.2082	27.5015	28.3054	24.5054	25.6185	23.4946	22.5557	20.491	15.8624	14.9166	16.4657	13.953	13.4552	12.8395	11.0644	10.5387	9.77512	6.94483	5.76064	5.27236	4.48275	3.48699	2.12239	2.31855	2.25005	1.06956	1.58257	-0.52112	-0.92663	-0.4162	-0.92809	-0.63414	-2.00825	-1.60351	-1.03438	8.45189	8.63533	9.26966	8.78518	7.25244	7.60456	7.18839	6.27615	6.57444	4.78534
615	27.4589	30.5009	28.3632	31.521	27.4973	27.6955	29.2439	25.3507	23.2676	22.836	21.668	17.2547	17.3996	14.3845	12.5283	13.3805	11.6537	11.2926	8.37461	9.08758	8.00517	6.64933	5.15037	5.87105	3.99349	3.53912	1.92778	1.88657	1.60891	1.52349	0.14772	1.07399	-0.57687	-1.39696	-0.25954	-1.26049	-1.97747	-0.83591	-0.85977	10.501	7.8125	9.2416	7.64144	8.3309	8.48433	6.89853	6.62252	6.75287	4.25592
616	26.6808	29.9262	27.8812	28.9486	25.5176	24.5357	24.2661	24.0609	20.7376	18.0827	17.4267	17.0071	13.2377	14.8263	12.6916	11.7601	10.2485	9.88433	9.70019	7.21258	6.57792	4.8701	5.3849	3.86754	4.90173	2.92627	3.25583	1.04753	1.16625	0.76719	0.15562	-0.60495	-0.91349	-0.75609	-1.18639	-0.59737	-1.96652	-1.78892	-2.25777	7.5211	7.62544	8.99281	7.57461	7.47521	7.59381	6.43369	4.82873	4.6654	5.01845
617	26.1798	26.9379	25.7686	26.023	26.1416	22.0001	22.909	22.3419	20.3293	17.0512	14.146	12.593	13.7514	11.0675	12.3869	9.92445	9.58496	7.78079	8.60598	7.89565	6.49155	6.17433	4.38111	3.82249	3.48322	0.93459	0.97025	1.9137	0.62275	0.50109	-0.56287	-0.5269	0.08012	-1.79031	-1.95468	-0.77431	-0.86178	-2.39474	-1.79268	6.39693	5.1466	7.04225	6.76611	6.03318	5.54972	7.18215	6.65326	5.24895	4.14301
618	23.9984	24.2882	22.026	21.6779	23.0296	22.6241	19.7865	20.118	17.7389	16.7069	13.2077	12.2396	11.9204	10.2047	10.3531	7.82342	10.114	8.96681	8.27429	5.70654	5.40069	6.04274	4.41345	2.96208	1.63723	1.90306	1.63386	0.39001	-0.23043	-0.49702	-0.9717	-0.35159	0.22576	-1.16772	-2.23461	-2.70453	-3.01742	-1.63354	-2.22849	6.81376	7.35064	7.53296	7.72749	5.93936	4.40931	5.23318	3.28176	5.28689	2.01083
619	20.7014	21.8156	20.9289	21.267	18.1948	17.522	18.6422	16.4924	16.4775	13.0708	14.1784	10.9618	9.05831	9.67016	8.50659	8.4901	7.30625	6.57047	6.10327	4.87482	2.62462	3.24785	2.69004	2.65064	2.19201	0.59373	0.43371	1.55347	0.42389	0.44408	-1.29365	-0.81149	-1.76732	-1.59588	-1.2881	-2.22484	-2.22705	-1.00253	-0.98174	6.45161	5.68921	5.87947	4.53267	7.44968	3.89712	4.41362	3.64385	2.93754	3.30761
620	20.8497	20.9479	21.5281	19.7242	16.5201	16.1144	15.3264	15.6591	14.1698	13.2085	11.3404	10.4555	9.54296	8.69984	7.98298	8.58502	8.17199	6.28034	6.05064	5.17942	4.159	3.79618	2.3412	1.89426	1.58391	0.79531	0.67005	-0.94284	0.36792	-1.27732	-0.8058	-0.02525	-1.89638	-2.06728	-0.80309	-2.38288	-2.38596	-2.38448	-2.08099	5.56921	5.86128	5.99384	4.46999	4.03486	3.15308	4.43389	4.58353	2.97247	3.46894
621	18.2413	18.5269	17.0577	15.6123	18.6198	14.2392	14.8198	12.983	13.8736	11.0029	11.7116	9.57244	7.51258	7.76154	5.94871	6.16044	6.08422	5.49478	3.68015	5.05995	3.46731	3.29126	2.35156	2.21064	1.7491	1.73076	-0.13301	-0.39773	-0.9479	-1.74268	-1.91564	-0.92862	-2.70453	-2.70453	-1.89363	-0.79065	-1.08326	-3.19281	-2.86291	3.98406	6.18936	3.35852	5.36062	3.44714	4.80154	2.57483	3.25256	3.48432	2.41041
622	16.5579	13.9952	17.5536	14.8537	15.3091	14.4965	13.0958	13.5503	11.3733	8.28623	10.3966	8.53143	8.24555	7.52108	6.93093	3.99083	4.98531	4.7867	4.42814	4.06093	2.32712	2.37322	1.6475	2.24202	0.02289	-0.1193	-1.56111	-1.89808	-0.6212	-0.30989	-0.78238	-0.80098	-1.73177	-0.79461	-0.91824	-1.25549	-2.2219	-2.05864	-2.8642	4.99002	4.2449	4.66667	4.81464	4.90356	3.95257	2.50391	2.76288	3.36485	2.95276
623	15.245	17.2209	13.2915	13.6447	13.6502	13.2572	12.2545	10.0156	9.77747	6.81482	6.05901	5.86826	6.4524	4.47938	5.13422	5.48316	4.4976	4.84501	2.14301	1.99031	2.30922	0.70844	0.50368	0.44408	0.2782	-0.78882	-0.92747	-0.1326	-0.46489	-0.16323	-1.4433	-1.08588	-1.40562	-2.54552	-1.74145	-1.89756	-3.49405	-2.86435	-2.54238	5.09449	4.54103	3.60892	3.04049	2.38626	4.28844	3.35142	2.72	2.66291	1.27449
624	13.639	12.032	11.7193	13.2255	13.0965	10.7033	10.2825	10.8543	10.3857	6.12447	4.62595	8.0683	6.33255	6.18783	4.79664	4.64278	3.47117	3.15308	4.31247	1.33399	0.92151	1.02218	0.12344	0.57007	-0.08713	-0.37244	0.19579	-0.87079	-2.39179	-2.08021	-1.61554	-1.93364	-1.28025	-2.86228	-1.784	-0.8677	-2.70453	-1.92861	-2.55134	4.04924	5.49623	5.2506	3.43857	2.0694	3.51521	4.19972	3.11139	1.98504	2.48062
625	14.7959	13.3366	11.6862	9.95561	11.4649	9.48688	9.34366	7.56117	7.78236	6.66103	5.87981	4.61218	5.16715	4.60018	4.43089	2.85346	1.92372	2.62486	2.42136	2.35876	1.49589	-0.30645	-0.48494	-0.01274	0.17994	-0.32216	-0.64176	-1.21599	-0.75228	-1.94753	-2.41054	-2.25074	-1.48891	-1.49333	-1.78724	-1.94315	-2.55242	-1.62959	-1.64681	3.29205	3.35213	3.31975	3.59497	3.06796	2.65018	1.65314	1.7991	0.30012	1.7762
626	13.5109	11.6403	9.83234	10.3693	9.51543	8.54491	9.28377	8.92851	7.84029	8.0636	5.14925	4.26614	4.72771	4.61183	5.11589	3.33732	1.96973	0.28394	1.86639	1.5984	0.48388	0.49547	1.92711	-0.20857	-0.98089	-0.06175	-1.3767	-1.68842	-1.81944	-0.03984	-1.39696	-0.35297	-1.2563	-1.96815	-2.56025	-1.66795	-2.42116	-3.29555	-1.96772	2.74977	3.58102	3.26846	2.89771	3.3372	1.59605	2.3344	1.91656	1.29329	1.72241
627	11.8116	10.5165	8.46784	8.57367	9.78095	7.62725	7.06518	8.03723	6.93715	4.75081	5.05069	4.16144	3.89897	2.08641	2.59633	2.49177	1.74757	1.697	1.11983	0.42803	0.61342	0.88279	0.59817	-0.27769	-0.56808	-0.55399	-1.12248	-1.99045	-0.97168	-1.56135	-1.42612	-1.84172	-2.13359	-2.14313	-2.56046	-2.12507	-2.26867	-3.13329	-2.98858	1.48434	3.37987	3.04304	3.75052	3.09369	2.79759	1.54733	-0.14237	2.30814	1.42248
628	9.36469	8.42585	8.39198	7.84183	7.75542	6.94409	6.00945	5.03186	5.14545	4.78135	3.95827	3.04507	3.12552	1.70891	2.18826	3.05501	1.88197	-0.01484	0.42314	0.43161	0.44733	-0.15495	-0.86655	-0.71731	-0.14116	-0.71956	-1.42193	-1.40545	-2.12658	-1.56477	-1.7051	-1.85515	-2.41845	-0.99293	-1.85068	-2.41672	-2.4206	-3.57008	-2.98886	2.37565	3.5098	2.58658	2.98847	1.33195	2.94159	0.98884	2.15796	1.863	1.56272
629	8.9984	7.8542	8.03212	9.14206	5.30246	5.47269	5.40637	4.64517	3.58478	3.33999	4.1378	2.95667	1.25441	2.47222	2.14342	1.63136	1.40345	0.66297	0.75817	2.01872	-0.07679	-0.955	-1.27104	-1.23069	-0.52112	-1.82127	-1.23199	-1.67587	-1.11516	-1.55378	-1.53648	-1.68218	-1.23373	-2.55786	-1.68233	-2.41264	-1.69004	-2.55941	-2.70453	3.54938	2.34501	1.46821	2.14531	1.77174	1.8537	1.86808	2.06886	1.75773	0.14372
630	8.66088	6.91384	7.53279	5.89234	5.38707	6.40885	7.02487	4.7791	4.40376	1.69141	1.89952	3.75701	2.65699	1.56506	1.15171	0.92469	0.92578	0.4298	0.36861	0.85419	-0.59546	-0.12955	-0.58364	-1.01767	-1.7796	-0.29598	-1.05758	-1.80633	-2.40237	-1.62761	-1.45355	-2.70453	-2.70453	-2.24665	-2.5512	-2.70453	-1.77932	-2.0899	-3.16409	3.03708	2.16785	2.2992	1.35338	1.53728	0	1.80126	1.65389	1.65862	0.90964
631	6.31039	6.70342	7.03415	4.31078	5.41261	5.15307	3.95263	4.25903	3.26514	1.66016	2.37725	3.03814	2.34279	2.10162	2.08474	1.41722	0.77043	0.44806	0.43716	0.22468	0.77758	-1.90936	-1.1053	-1.75636	-0.46525	-0.83391	-0.97361	-2.22553	-1.1142	-1.41836	-2.23022	-1.41877	-2.86515	-2.70453	-3.34876	-3.16965	-2.06196	-2.70453	-2.54635	3.01205	2.91781	3.7253	1.10777	1.79299	-0.15654	0.78027	1.09495	0.15987	0
632	5.47125	6.50577	4.45904	4.74245	4.73103	3.41117	5.03464	3.44267	3.57439	1.19981	2.09282	1.7217	1.75607	2.8483	0.09705	1.37844	0.23473	0.21281	-0.10036	-1.23394	-0.5579	0.41688	-1.2184	-0.87729	-1.40266	-1.08089	-1.7235	-2.20685	-3.52663	-1.39413	-1.72606	-1.71279	-3.18887	-3.36438	-3.50968	-3.03122	-2.53861	-2.21481	-1.88378	2.34821	1.32363	1.16395	1.66334	0.66633	1.47275	1.13269	1.48026	0.32092	0.16242
633	6.86069	3.81796	4.93834	3.8202	3.34894	2.55506	3.0213	1.10631	-0.02356	2.65022	0.02073	1.16948	0.66531	0.62714	1.46075	0.82963	-1.37915	-0.71975	-0.38588	-1.86939	-0.69482	-0.55221	-0.73247	-1.86532	-2.20092	-1.70702	-1.87658	-2.03158	-1.1881	-1.1937	-1.87644	-1.86869	-1.35841	-2.03339	-3.03648	-2.04523	-2.20594	-1.00616	-2.02817	1.0506	2.39644	0.84947	1.17351	1.35939	0.64412	0.98814	0.65531	1.16376	1.17351
634	5.51225	4.07973	4.87645	4.69396	3.60946	2.85199	1.98873	2.4307	2.28086	1.85551	1.38336	0.15742	1.88107	-0.68637	-0.48572	1.03315	0.52402	-0.33847	0.00963	-0.84202	-2.20185	-1.19926	-1.06492	-2.01889	-1.86306	-1.68603	-2.70453	-2.02679	-2.02668	-1.5365	-3.04682	-2.53575	-2.19545	-2.1872	-1.50652	-2.20303	-2.37064	-2.70453	-3.20453	1.05208	3.24011	1.37623	1.89688	0.84904	1.66251	1.67364	1.01112	0.49644	1.0005
635	5.32479	4.84135	4.06983	3.88108	3.603	3.14846	3.54547	2.75803	0.05409	0.32884	-0.99279	0.21543	0.20793	0.37713	-0.99834	-1.16053	-0.49101	-1.03285	-1.3456	-1.68238	-1.86841	-2.02564	-1.02442	-1.85808	-1.30837	-2.36428	-2.19074	-1.68238	-2.36896	-1.50075	-2.00302	-2.87518	-2.53368	-1.84572	-2.19162	-2.70453	-2.01772	-3.21292	-3.37578	1.57233	1.57095	1.92207	1.22549	1.52413	1.17194	0.17047	1.50351	0.67522	-0.33962
636	4.00214	4.51887	3.84994	2.8366	3.63573	0.7066	0.37977	1.88263	0.04934	0.74434	0.37503	-0.8047	0.02958	-0.78915	0.08779	-0.61685	-0.09493	-0.6212	-0.60074	-0.31423	-0.84296	-2.36083	-0.63378	-1.68689	-1.47538	-2.53116	-2.36236	-0.9789	-1.67801	-0.41176	-3.39585	-2.02135	-1.14393	-1.46996	-2.53391	-3.22554	-2.01057	-2.18595	-1.66304	2.47963	1.05727	2.24254	0.69336	1.58983	0.33979	0.68248	1.04987	0.84846	-0.70299
637	4.43964	3.51006	4.30395	2.93388	2.19032	-0.02596	1.76854	1.09569	0.85039	0.483	0.12883	0.97001	-0.55669	0.31501	-0.57271	-0.76244	-0.92707	-1.46251	-2.70453	-0.76381	-0.92295	-1.81231	-1.29954	-1.64689	-3.0592	-1.81564	-2.70453	-1.99644	-1.46449	-2.35155	-2.88052	-2.52685	-2.52931	-3.76987	-2.34764	-3.42395	-1.63348	-2.88065	-2.88546	0.92268	1.09031	2.01391	1.47384	1.44274	0.7096	0.71212	0.17864	0.52985	1.4197
638	5.13486	2.57351	2.94838	2.20188	2.81931	2.6838	1.90376	1.23469	-0.86393	0.07634	0.32463	-0.88602	-0.64151	0.07171	-1.22168	-1.41468	-1.78541	-0.87905	-1.41918	-0.89228	-1.77946	-2.70453	-1.97313	-2.88638	-1.06548	-1.21171	-2.33648	-1.78321	-3.0707	-2.88924	-1.41159	-1.58303	-3.07009	-2.14763	-1.78609	-1.96034	-1.96788	-2.70453	-2.14263	0.96283	1.14307	0.93844	1.32275	0.56433	0.18762	0.92132	-0.55381	0.18116	1.27481
639	2.83016	1.95566	1.25665	1.1602	0.44446	1.99766	0.15044	-0.52156	0.73058	-0.25586	-0.79759	0.16573	-1.15953	-1.76362	-0.24892	-0.21839	-2.51259	-1.20105	0.30809	-2.14231	-1.75051	-1.93143	-0.05552	-3.08253	-1.34478	-1.94175	-1.76202	-2.51394	-2.70453	-2.31595	-3.27858	-2.70453	-2.89874	-3.0821	-2.32095	-2.32227	-3.09723	-3.67258	-2.31291	1.97122	0.96321	1.76194	2.34238	0.58038	1.53492	0.57604	0.1932	-0.96413	1.34151
640	3.13048	3.08968	2.32666	2.69979	-0.53832	-0.11695	1.40989	-0.31171	-0.10609	0.25697	-1.109	-0.33439	-1.12319	-1.71834	-2.11047	-1.14142	-2.10882	-1.33894	-2.1026	-0.75217	-1.72759	-0.92341	-1.72797	-0.72315	-2.90279	-2.31283	-2.70453	-2.90103	-1.70633	-2.50884	-3.29438	-1.73573	-2.11281	-3.09994	-3.09784	-2.29885	-3.09994	-2.31451	-2.50537	0.41118	1.81452	1.81014	0.80923	0.40551	0.80032	0.58309	0.58835	-0.19301	-0.19399
641	3.19021	2.99648	2.57753	1.54734	-1.01926	-0.19459	1.5577	-0.87079	-1.48872	-0.24602	-1.29636	-1.07088	-1.48204	-0.25355	-1.89629	-0.67077	-2.50509	-0.86967	-2.09266	-1.30955	-2.30163	-1.47376	-1.08214	-1.05198	-0.87228	-3.30646	-3.31954	-2.70453	-2.29893	-1.28379	-2.50086	-2.09378	-2.50316	-1.68827	-2.29131	-2.70453	-2.50635	-3.11869	-2.2957	0.62709	0	1.46046	1.02669	0	-0.61728	1.60772	1.44241	-0.81599	1.8289
642	1.12607	4.12969	2.39534	2.21842	1.52023	1.20936	0.87743	0.02599	-0.83576	-2.28392	-1.65785	-0.397	-1.6596	-1.87276	-0.62336	-1.87911	-2.08044	-2.91221	-2.28976	-3.5118	-2.90899	-3.32488	-2.49343	-3.53769	-2.07028	-2.49749	-0.62293	-2.06974	-3.33505	-1.04993	-2.4936	-2.49676	-3.13033	-1.86384	-2.70453	-2.08521	-2.91439	-4.17204	-2.07718	1.73498	1.56915	0.63843	0.42052	0.42762	1.03584	-0.41365	0	-0.20517	0.82902
643	3.70148	1.39648	1.23162	-0.13163	0.73633	0.53941	-0.80459	-0.5292	0.33829	-0.99037	-1.2158	-0.76696	-0.75648	-0.80138	-0.99183	-1.00493	-2.91506	-1.21263	-1.21167	-3.12541	-0.99513	-2.27882	-2.70453	-2.70453	-1.56376	-2.49176	-1.85238	-2.92042	-2.06158	-1.64678	-4.21055	-2.91291	-2.27031	-4.19484	-2.70453	-3.76228	-2.06974	-2.27854	-2.91775	0.65789	1.75246	1.54833	0.64851	0.43309	0	-0.21468	1.49797	0.42808	0.21286
644	1.25674	1.48511	2.64426	-0.74631	0.13762	1.56034	-0.73516	-2.70453	-1.83079	-0.55953	-0.10937	-0.97592	-1.40329	-0.9789	-2.92249	-2.0584	-2.48714	-1.21517	-2.05264	-2.48859	-2.9207	-1.41337	-1.60684	-3.35192	-2.26899	-2.27303	-3.3543	-1.83269	-1.62392	-1.82075	-2.27116	-1.81386	-3.13799	-3.13969	-3.13501	-2.27461	-2.70453	-3.99513	-2.70453	1.10816	0.22282	-0.44199	1.10229	-1.32773	0.43094	0.64378	-0.21853	1.28287	-0.43066
645	3.43742	3.14342	2.31372	1.70659	1.9456	-1.34337	-0.30121	-0.66464	-2.03324	-0.97143	-0.05844	-0.48674	-0.50237	-2.04417	-2.70453	-1.36942	-2.92543	-0.53768	-1.82887	-3.14769	-1.18708	-2.92211	-1.84837	-3.13427	-4.23091	-0.73085	-1.82945	-2.27507	-1.38787	-4.01917	-1.18014	-3.14265	-2.70453	-2.48246	-2.486	-2.48431	-1.39334	-2.70453	-4.93418	0.45548	-0.22815	0.66079	0	0	0.66416	-1.3292	0	0.64893	0
646	2.43566	1.87527	0.48018	-0.53062	-0.45228	-1.5902	-0.50914	-0.42663	-2.70453	-1.59711	-1.13114	-1.80988	-0.67339	-0.43798	-0.49116	-1.58921	-2.92484	-2.0414	-0.71734	-2.70453	-1.36733	-2.04548	-3.14351	-3.81614	-2.03264	-4.05284	-2.48562	-3.81539	-2.92864	-3.59224	-2.70453	-2.70453	-3.14947	-4.46898	-3.61094	-3.1562	-2.92436	-1.13044	-3.14957	1.64281	0.2266	0.68089	2.03436	-0.22894	0.44833	1.34228	-1.34198	0.43215	1.11185
647	2.55021	1.17763	1.94663	-0.48083	-0.71338	-0.18564	0.66853	-2.70453	-2.02885	-0.24808	-1.17045	-2.26195	-2.02487	-2.02931	-1.82405	-1.39791	-3.15336	-2.24686	-1.82231	-0.73473	-2.47869	-2.70453	-2.25347	-2.92641	-2.25959	-1.57126	-3.14681	-2.25276	-2.70453	-1.56506	-2.93052	-3.14613	-2.92499	-1.82347	-2.25529	-2.47638	-2.48305	-2.2572	-2.93373	0.93002	0.68509	-0.22994	0	0.45537	-1.35379	0.44703	1.12562	2.20216	1.33097
648	4.14964	0.01102	-0.1647	-0.23816	-1.58093	-0.69111	1.10116	-1.11072	-0.49018	0.01163	-2.25529	-2.25316	-2.02518	-3.37945	-2.92895	0.42466	-2.92601	-2.25959	-2.2586	-1.39534	-2.2572	-1.3844	-2.48211	-2.92641	-2.26107	-2.26087	-2.70453	-2.70453	-2.2568	-0.68975	-2.259	-4.07003	-2.2505	-2.48077	-2.03113	-3.60584	-3.60119	-2.25316	-2.02595	1.16414	0.92851	1.58586	-0.67507	0	2.48307	0.65717	-1.33899	0	0.22599
649	2.88076	0.88533	-0.8684	0.66021	-0.42038	0.77736	-1.36793	-2.47726	-2.26728	-1.36315	-2.48255	-1.81247	-2.48226	-3.37432	-0.6893	-2.92388	-1.36435	-2.25939	-3.58753	-2.02595	-2.70453	-2.48077	-2.48441	-2.48295	-2.04475	-3.14897	-2.2576	-2.03113	-2.9295	-2.03083	-1.58245	-2.48127	-4.25905	-4.02495	-3.14632	-3.15427	-2.70453	-3.82485	-1.8184	0.69332	0.68259	0.231	0	2.03069	-1.37363	0.21935	1.79978	0.88261	-0.66785
650	2.80511	-1.11109	-0.90354	1.73301	-0.22928	-1.11795	-2.03905	-1.58471	-1.80484	-1.82308	-2.04301	-1.13748	-2.70453	-2.70453	-2.47951	-4.02119	-2.2688	-1.83723	-1.60126	-0.94319	-1.61211	-2.26842	-2.2667	-1.59268	-2.48897	-3.36664	-3.60401	-1.39305	-2.70453	-2.26205	-1.82734	-2.48216	-2.2641	-3.37313	-2.70453	-3.59027	-2.92769	-3.14917	-2.48226	0.90395	0.68918	1.57516	-0.68089	-0.89807	-0.4529	0.21598	-0.43879	0	0.6689
651	1.66429	1.1486	-1.33748	-2.04388	-0.93423	-0.48132	-0.93384	-0.01214	-0.73128	-1.83892	-1.62857	-1.39305	-2.47772	-1.59416	-1.61473	-1.40273	-1.83685	-1.61899	-1.38903	-3.14131	-2.48571	-1.83231	-3.35927	-1.82192	-2.4831	-3.14322	-3.14303	-3.36795	-0.95168	-3.14467	-3.36869	-1.83478	-4.48073	-1.8283	-2.70453	-3.58988	-1.15173	-2.92885	-2.48171	1.34078	1.13999	2.24568	2.17581	0	-0.64963	0.21782	-0.88849	-0.22297	-0.65189
652	1.16526	1.10627	-0.02596	-1.13958	-0.94435	-1.36852	-0.93814	-1.3771	-0.46839	-0.1686	-1.39791	-1.41254	-1.82983	-3.57694	-2.48206	-2.04228	-3.36883	-1.83231	-0.92833	-2.70453	-1.83854	-2.48742	-0.45025	-2.92173	-2.26146	-1.62298	-1.17012	-3.36707	-1.61235	-3.14554	-1.83967	-2.27125	-2.48465	-3.37387	-2.70453	-2.04836	-2.25989	-2.2586	-2.70453	0.91178	-1.55521	0.90785	0	1.13045	0.22356	1.3366	2.1645	0	-0.88164
653	0.5665	-0.69156	-1.57382	0.85577	-1.5976	-2.26087	-1.59637	-0.64974	-1.36852	-2.70453	-1.16098	-1.37563	-2.04052	-2.2587	-2.92636	-2.70453	-2.26574	-3.13771	-2.03727	-3.5823	-1.84023	-3.35473	-2.04779	-1.62718	-2.70453	-2.05349	-3.14819	-3.37612	-3.57961	-4.03255	-3.37253	-2.70453	-2.70453	-1.59613	-2.92799	-1.81386	-2.48609	-2.92426	-2.92789	0.68151	0.89067	0.44053	-0.88086	0.66079	1.79574	1.32363	0.44131	0.44356	0
654	0.48599	-0.00729	0.02585	-0.43284	-1.81977	-2.70453	-3.14977	-2.02809	-0.93266	-0.06136	-1.12261	-1.58345	-2.26038	-2.03399	-2.02931	-2.2564	-2.03905	-2.48737	-2.03964	-3.37884	-2.2591	-2.2572	-2.92601	-2.2555	-2.48499	-3.14564	-3.37733	-2.48295	-2.24926	-3.15116	-3.59086	-3.14996	-2.02672	-2.47823	-3.58792	-2.477	-3.14642	-2.70453	-2.25316	0.46404	-0.22528	-0.22665	-0.44613	0.67416	0.22432	1.12309	0.2291	-0.21844	-1.11632
655	-0.3538	-0.44974	0.52947	-0.91322	0.88855	0.01841	-0.47885	-1.80907	-0.25737	-2.48509	-0.6956	-1.36823	-2.47464	-2.2591	-3.59204	-3.14642	-1.58496	-2.25969	-4.5043	-3.59086	-3.59599	-2.25949	-2.47854	-3.16178	-2.93026	-2.02426	-2.70453	-3.37914	-2.92935	-1.5784	-2.02022	-2.93098	-1.59292	-3.37869	-3.36751	-0.67017	-1.58144	-2.2569	-2.47533	0.93414	0.68493	0.22282	0.45486	0.68384	-0.22351	-1.73989	-0.68182	1.10205	-0.68337
656	0.93929	-1.13713	-0.43747	-0.92438	0.4149	-2.47788	-2.92528	-2.2586	-1.60563	-1.62903	-2.26641	-0.24203	-3.15036	-1.14342	-3.14681	-0.95781	-2.92235	-1.82289	-3.14457	-2.26756	-3.37748	-2.48026	-1.83383	-0.91882	-2.06034	-3.81367	-2.70453	-3.81515	-3.58792	-2.04822	-3.14691	-3.14226	-1.58721	-3.81072	-2.03875	-2.93118	-3.81836	-1.6049	-4.48191	0.68058	1.35501	0.90375	0.68012	-0.22411	-1.13148	0.44395	-0.66313	0	-0.66934
657	-0.0079	1.0105	-1.15517	-1.61544	-1.40723	-0.31114	-0.9688	-1.83402	-2.06117	-0.58409	-1.83364	-1.84246	-3.13922	-2.06199	-2.48957	-1.83854	-3.13381	-0.79735	-3.35011	-2.05079	-2.49031	-2.27754	-0.77279	-3.5585	-3.56106	-2.70453	-2.49131	-1.19591	-2.27918	-2.49267	-4.21576	-1.61497	-0.98151	-3.56716	-2.05826	-2.05462	-1.61734	-1.84246	-2.26785	1.56425	0.65992	1.9685	0	0.43754	0.87013	1.74102	-0.21863	0.43346	1.52174
658	-0.9944	-1.25525	-1.00385	-1.44297	-0.39748	-1.86841	-1.66481	-1.47351	-1.88553	-3.30973	-3.11861	-1.88115	-1.6646	-3.32017	-2.28277	-3.11538	-2.91239	-2.91025	-2.70453	-2.49728	-3.71811	-3.11878	-2.08915	-3.32501	-2.29224	-2.91568	-1.6753	-3.93656	-2.70453	-1.87962	-2.07849	-2.91038	-1.8877	-3.51903	-3.53821	-1.87551	-3.12146	-1.26242	-3.53115	2.75716	-0.43178	1.26636	0.63278	-0.40461	0.62125	1.46046	0	0.41374	0
659	-0.84079	-0.92094	-0.46055	-0.9374	-1.51923	-1.29466	-4.10734	-2.09539	-1.50501	-0.92903	-1.32386	-2.3013	-1.72318	-4.31516	-2.31459	-2.50663	-1.32086	-2.70453	-3.09516	-2.90338	-2.50541	-1.9074	-2.10272	-2.10597	-2.50891	-3.69995	-2.90377	-3.10246	-2.50481	-3.30658	-4.10537	-0.53704	-3.3067	-2.50433	-3.30839	-1.09714	-3.90333	-2.10787	-1.92359	0	-1.01543	1.60578	0.99502	1.83299	-0.9984	-0.77414	0.19904	-0.58708	0.19996
660	-0.68433	-1.52273	-1.91852	-0.1605	-2.11871	-1.71717	-1.53105	-2.30841	-2.50783	-1.91229	-1.91728	-2.30676	-3.49147	-1.51993	-2.11825	-1.14386	-2.31806	-1.35213	-2.70453	-2.90019	-2.32014	-3.09026	-2.70453	-2.90165	-2.51373	-2.89713	-2.90314	-2.50876	-2.31183	-2.3152	-1.35838	-1.52621	-2.90115	-3.09823	-2.11188	-2.70453	-2.11537	-2.70453	-1.92677	0	-0.19635	0.39463	0.19425	0	-0.19448	0.38873	-0.38805	1.15185	1.35896
661	0.36233	-1.31288	-0.68188	-3.10477	-1.90341	-0.65912	0.10559	-1.88953	-2.09378	-1.32495	-1.9148	-2.50336	-2.30841	-2.90322	-1.91009	-2.10561	-1.71049	-1.11943	-1.51098	-1.07487	-2.30912	-2.11894	-3.5015	-1.52598	-2.11468	-2.10988	-3.10278	-2.90216	-2.90745	-1.70353	-2.70453	-5.06163	-2.30024	-3.30083	-2.30707	-1.9179	-2.30381	-2.90397	-3.10501	0.20214	0.19865	1.81342	1.19593	-0.2058	0	1.38586	0	-0.19524	0
662	-0.498	0.04621	-1.20012	-2.07375	-1.67678	-1.86118	-1.4328	-2.49258	-3.33201	-1.65234	-3.53081	-2.9108	-2.70453	-3.12763	-3.75517	-2.49329	-3.32914	-3.7378	-2.08264	-3.53821	-3.32629	-3.12665	-2.91221	-3.31903	-1.25675	-1.66481	-1.19915	-2.9151	-1.86788	-1.86172	-3.74728	-3.75583	-2.07041	-1.6461	-3.54752	-2.70453	-2.70453	-3.1225	-2.07914	1.28921	1.94133	0.64116	0	0	0	-0.6035	1.86645	0.41068	0.62344
663	-0.18852	-3.15733	-1.54712	-2.26107	-2.25367	-2.2566	-2.48393	-2.25102	-1.13993	-2.70453	-0.6775	-2.70453	-2.9266	-2.70453	-1.81386	-1.13853	-1.39563	-2.4793	-2.4826	-0.70453	-2.2591	-2.92784	-3.8246	-2.26018	-1.81107	-0.87303	-2.0462	-2.48151	-3.60624	-3.36898	-2.48001	-2.47793	-1.35196	-1.37856	-2.25469	-1.81207	-3.61403	-0.23484	-3.15959	0.46393	0.45872	0	-0.67552	0	-0.22847	1.11707	-0.66534	1.11185	1.35318
664	1.09102	1.22474	-1.96779	-2.94921	-1.97549	-0.74471	-0.03527	-0.7609	-2.70453	-2.21909	-1.48739	-1.72366	-2.94802	-0.79203	-1.74415	-1.98956	-1.00012	-1.72916	-2.94359	-2.94701	-2.22202	-2.70453	-2.70453	-2.21565	-2.70453	-0.54574	-2.22283	-1.72653	-2.94399	-3.91168	-3.43304	-3.45043	-1.74091	-3.43198	-2.94731	-2.2085	-3.19008	-2.46304	-1.2379	-1.4985	0	0.24863	-0.96108	0	-0.49419	-0.2412	-1.92678	1.42891	1.90069
665	-0.27604	-0.09425	0.92618	0.12833	-0.16194	-1.11974	1.62889	-1.16211	-0.93283	-2.70453	-1.65686	-1.16764	-2.70453	-2.70453	-1.68542	-3.46383	-3.46441	-2.70453	-2.9597	-2.70453	-3.20971	-1.94292	-0.95453	-2.95572	-1.94098	-2.96094	-1.93431	-1.43032	-1.69187	-3.21512	-2.1868	-4.50263	-1.94905	0.34038	-2.95814	-2.18853	-1.69494	-3.97906	-3.20894	0.26406	0.52233	0	0	1.56535	-0.52165	-0.75075	0.25272	0	-1.03013
666	-0.00839	1.19259	-4.02484	-2.43998	-2.44033	-1.64773	-0.05903	-1.10239	-1.39631	-2.43715	-3.23532	-2.96213	-1.9194	-1.37862	-2.17571	-1.65521	-2.17849	-3.22266	-1.92713	-2.4422	-3.48497	-2.43822	0.20014	-1.41053	-3.49131	-2.18288	-3.99552	-2.44411	-2.96306	-3.50389	-3.4909	-1.91816	-1.91754	-2.70453	-4.01377	-2.70453	-2.44261	-0.32484	-1.39391	0.54555	-0.80884	0.54142	0.5184	-0.79533	-0.51666	1.29567	0	-0.26028	-0.25833
667	-1.88374	-2.16428	-1.1041	-2.16384	-1.35682	-2.4266	-2.70453	-1.09076	-0.03644	-2.43878	-1.88419	-2.97006	-1.37333	-1.36548	-1.63501	-1.37191	-2.97198	-5.09624	-1.9247	-2.96915	-2.96964	-2.70453	-2.17034	-1.91526	-1.65494	-2.44261	-2.70453	-1.91151	-2.70453	-2.44123	-2.44075	-1.90962	-3.2442	-2.70453	-4.02868	-3.76864	-1.91485	-2.70453	-2.43441	1.9439	0.54615	0.26738	-1.05708	1.07585	1.60815	-1.04877	0.27027	0.5305	1.07095
668	-0.53121	0.24611	-0.53651	-2.17877	-0.83786	-1.36261	-1.91088	-1.90132	-2.17233	0.14817	-2.70453	-1.63473	-1.63615	-5.37191	-2.18343	-2.96776	-1.62897	-1.12931	-2.96604	-3.24087	-2.97335	-1.35354	-2.9661	-0.54703	-2.43928	-1.37404	-2.43607	-2.43991	-1.61193	-1.38631	-3.50947	-1.36405	-2.17487	-3.49567	-2.70453	-4.5418	-3.25534	-2.70453	-3.51732	-0.55218	0	1.32661	-0.26724	1.87919	1.05904	-0.26413	-0.53291	0.26469	-0.26042
669	1.42429	-1.62665	-1.63099	-0.57913	-1.37333	-0.30068	-2.43607	-1.89721	-0.54178	-2.97465	-2.44033	-2.70453	-2.96957	-2.18193	-1.09466	-2.44054	-2.43542	-3.22864	-4.00323	-3.22334	-1.38457	-1.90218	-3.51447	-3.78357	-2.97013	-2.17487	-1.10921	-2.18028	-2.16238	-3.79031	-3.5041	-1.90645	-2.43419	-3.23758	-2.44206	-2.97444	-2.97049	-2.17613	-0.03359	-1.08167	-0.27307	-0.80775	1.33191	-0.53981	0.26378	1.55682	0.79936	-0.26254	1.33191
670	-1.60017	-0.25555	-1.89525	-2.70453	-2.4413	-1.61728	-2.17487	-1.60381	-2.43294	-2.43484	-2.43579	-2.70453	-4.61293	-1.61698	-2.70453	-3.76385	-1.90196	-2.97134	-3.50325	-3.5099	-3.50007	-2.70453	-4.04036	-3.23433	-2.43907	-0.84184	-2.16991	-2.16588	-3.2439	-2.97049	0.00183	-4.59847	-2.43694	-1.89503	-1.8799	-2.15067	-1.89678	-4.32004	-3.23659	0.26788	0.27525	1.08401	-1.0983	0.54735	0	0	-1.89036	0	-1.33583
671	0.37239	-1.88194	-3.53625	-3.25068	-1.05391	-1.34473	-4.59081	0.04197	-1.62374	-2.43607	-2.16046	-1.87831	-1.62868	-0.8157	-2.43331	-2.43345	-2.16675	-2.16384	-1.60412	-3.50603	-0.8157	-2.15868	-3.80313	-3.78678	-1.62432	-1.89042	-2.16252	-2.16516	-1.34176	-1.61934	-1.33841	-3.23391	-1.35354	-2.97502	-2.43257	-3.80313	-3.51468	-1.34027	-1.87694	1.11019	0	-0.54363	0.83011	-1.3725	0.54407	1.07875	0.5372	-1.07701	-1.08108
672	-0.43888	-1.30671	-3.54393	-0.76815	-0.74265	-1.59342	-3.80859	-1.02715	-1.6155	-3.53029	-2.70453	-2.70453	-2.70453	-1.58596	-4.08384	-1.61312	0.58675	-2.9867	-2.97971	-2.15235	-2.42783	-2.1525	-1.86818	-3.25717	-2.42836	-1.33128	-1.88194	-1.89699	-2.14493	-1.58471	-0.47425	-4.10863	-1.0489	-3.83224	-1.88013	-1.8742	-1.06832	-4.11537	-3.54042	0.57471	-0.27709	0.84483	1.43513	-1.68067	1.10558	1.36799	-0.56085	-1.67177	0.549
673	-2.41898	-1.27187	-0.37624	-3.27875	0.72796	-2.13554	-0.42273	-1.86981	-1.5765	-1.01866	-0.41227	-2.98694	-2.42504	-0.43567	-2.98646	-3.26743	-1.2901	-1.58251	-2.70453	-1.57809	-2.98567	-1.86254	-1.85659	-3.57309	-2.98614	-3.52555	-2.13408	-5.30418	-2.9871	-4.17296	-1.57427	-1.55741	-3.28123	-2.13699	-2.41979	-0.11758	-2.70453	-2.14431	-3.83928	1.79426	0.5698	0.8648	0.56786	-0.29129	3.09685	1.10528	-0.83916	0.28058	0.8489
674	-0.35849	0.84787	-0.67554	0.49314	0.20837	-2.40972	-3.28677	-1.2434	-1.28569	-2.41442	-0.4037	-3.57309	-2.12532	-0.69072	-2.41759	-1.84271	-2.70453	-1.55609	-2.1275	-3.27792	-3.27255	-3.85001	-3.28458	-1.54477	-2.99346	-3.28223	-2.99804	-2.70453	-1.23178	-0.97692	-3.86631	-2.41392	-4.43016	-1.56004	-3.56021	-2.99616	-2.42012	-0.36672	0.21774	0.3023	0.29028	0.88339	0.58737	0.58651	0.58962	1.69972	-0.57537	-2.03075	-1.97573
675	0.63386	0.24794	-0.61622	-1.82399	-0.37149	-0.91988	-3.59342	-1.8122	-2.41119	-1.82989	-0.36876	-1.5232	-3.27727	-1.54779	-2.70453	-1.82862	-1.26361	-2.12161	-1.57363	-2.70453	-3.5741	-0.40898	-2.12683	-2.98606	-1.22917	-2.99123	-1.53082	-2.41518	-2.99804	-2.99574	-4.45994	-2.70453	-2.9938	-2.41409	-2.11699	-3.88239	-3.29173	-3.58688	-2.11194	-0.60753	-0.89206	-0.29197	0	2.9656	-2.00229	-0.87285	1.1491	0.28944	0.29386
676	0.61472	0.82177	0.31024	0.22201	-1.21155	-0.93148	-2.40972	-1.82631	-3.58585	-0.36672	-1.53596	-1.81748	-0.39105	-2.99659	-2.14004	-3.86328	-2.128	-1.55179	-2.99405	-3.8653	-1.84246	-3.28915	-2.70453	-0.69822	-2.99147	-2.11299	-3.2799	-2.70453	-2.41024	-3.88135	-2.70453	-4.49078	-1.55642	-2.11246	-2.41618	-1.81564	-0.95117	-1.83848	-2.70453	1.80668	1.49165	-1.17268	-0.88836	2.37037	0.29138	0.29053	-0.58123	0	0.29095
677	-0.03865	-3.28796	-1.54376	-0.42077	-3.86027	-0.64571	-0.70224	-4.14795	-2.70453	-2.41947	-3.8533	-3.58481	-2.99934	-0.98336	-2.1331	-1.8525	-1.28205	-3.27433	-0.44209	-1.84934	-3.88586	-2.70453	-3.26807	-4.4115	-2.41476	-2.99082	-1.84072	-4.44821	-2.99616	-2.99082	-4.15886	-2.98798	-2.99548	-0.68141	-0.96741	-3.27207	-3.57917	-1.56233	-0.41227	0	-0.88209	-1.706	1.76419	-0.29104	2.05761	2.86779	-0.28329	-1.14286	0.86157
678	-0.98926	-2.14774	-1.03089	-1.58408	-0.20592	-0.15206	-2.14383	-2.15021	-3.54912	-1.33015	-2.98208	-2.42935	-3.53212	-1.09293	-3.25809	-2.4319	-2.70453	-3.24845	-2.97768	-3.80072	-0.47239	-3.53717	-4.0774	-3.25702	-2.97918	-1.88976	-1.5968	-2.98386	-2.98024	-1.8758	-2.98254	-4.0888	-4.08308	-2.70453	-1.59527	-2.42867	-2.97918	-2.43071	-2.14882	1.44886	-0.83682	-0.55494	1.94823	1.12518	0.82395	2.18162	1.10803	-1.66574	1.94553
679	0.04499	-0.29037	-0.82028	-0.54587	-1.09032	-2.16135	-4.30538	-3.51316	-2.70453	-0.83187	-0.85317	-2.16311	0.0077	-2.70453	-1.11386	-0.59092	-3.2363	-4.01583	-3.48966	-4.0329	-4.05442	-2.97141	-2.70453	-2.17529	-2.70453	-2.44296	-1.38213	-3.2356	-3.49484	-2.96964	-3.77893	-3.50389	-2.16311	-2.97127	-1.91214	-1.37686	-1.90368	-0.81008	-3.24979	0.82781	2.71297	-1.07009	0	-0.26846	1.07904	2.37655	0	-2.35479	0.80064
680	-0.02428	-1.92994	-0.86581	-1.64856	-3.48254	-2.18247	-2.1872	-2.18397	-2.70453	-4.0224	-1.40041	-1.68853	-1.39288	-2.18083	-2.44158	-1.38492	-3.49546	-1.40684	-3.97971	-2.96783	-1.38701	-4.26014	-2.446	-2.70453	-2.44438	-2.44199	-1.92793	-1.66341	-1.90983	-2.96617	-2.96713	-2.17431	-2.4397	-3.22713	-4.01583	-3.49944	-1.6696	-1.63729	-3.22933	0.52645	0.52659	1.30924	1.04904	-0.5237	0.52798	0	1.84211	0.51073	0
681	-1.33354	-0.58757	-1.397	-1.40482	-4.51894	-1.90687	-2.44012	-4.02171	-1.67652	-1.66205	-2.18733	-1.17509	-2.17683	-3.22186	-1.93113	-2.9659	-2.70453	-1.40109	-2.95898	-2.96055	-2.96407	-3.73785	-2.18613	-1.14406	-2.96686	-1.14447	-1.93628	-2.19026	-2.44526	-1.17079	-3.22768	-1.39734	-2.9632	-2.96266	-1.6688	-3.99953	-2.44871	-1.18053	-1.12766	2.94433	0.52397	-1.29769	0	1.31579	0	1.27747	0	0.50878	-0.25934
682	-1.61402	-1.32293	-0.03073	-1.63473	-3.49923	-2.70453	-1.64352	-1.91004	-2.43492	-1.64577	-3.5112	-0.59927	-3.22686	-1.65383	-3.49671	-1.64689	-3.51425	-2.44282	-2.44479	-3.76723	-2.43658	-2.70453	-2.17417	-1.89959	-3.49297	-1.90261	-2.43956	-2.9712	-1.64268	-4.05918	-1.63415	-2.70453	-1.38596	-2.18315	-2.96971	-2.43779	-2.17091	-2.96929	-1.63272	-1.35062	0	0	1.35245	-0.53591	0.26745	-0.26267	0.26323	0.78637	1.60514
683	-0.66668	-0.42727	-1.5784	-2.42829	-1.03182	-0.45923	-1.60714	-2.70453	-2.98331	-1.04661	-2.97963	-0.74484	-4.37027	-2.43294	-0.82433	-1.61342	-1.87717	-2.70453	-1.88642	-1.61431	-7.07373	-3.25993	-2.1454	-0.27604	-4.36062	-2.70453	-2.16046	-4.34927	-2.42821	-2.97813	-2.43146	-3.24919	-3.2558	-1.31834	-2.70453	-2.1402	-2.70453	-4.09806	-2.97671	-0.28401	0.57013	-0.56322	1.70648	1.93531	-0.54437	-0.5466	0.54422	-1.64159	-0.5481
684	-1.19167	0.87542	-1.20976	-2.70453	-0.38703	-3.28915	-2.11733	-2.41007	-2.70453	-2.70453	-2.70453	-1.23221	-2.41119	-1.54005	-3.00048	-4.462	-2.99489	-2.12932	-2.99599	-3.89536	-2.70453	-3.8731	-2.11595	-5.03485	-2.10876	-3.28609	-2.99363	-0.40237	-2.70453	-2.13031	-2.70453	-3.8586	-2.70453	-1.81114	-2.70453	-4.18909	-2.99363	-0.09583	-4.43763	2.10084	1.17647	0.87899	-2.37318	0.89499	-1.44009	0.28769	4.75624	1.72662	1.74927
685	3.04995	-2.06637	-2.08648	-2.38967	-3.32778	-0.80459	-1.76439	-2.39223	-2.70453	-2.70453	-2.4003	-2.08591	-1.46576	-3.32086	-3.62534	-3.01432	-2.39881	-3.32315	-3.63795	-1.79434	-3.01781	-1.12575	-2.39608	-1.76556	-3.01451	-2.09829	-4.27193	-2.70453	-0.83828	-3.63275	-5.79476	-2.70453	-2.70453	-4.2506	-3.94446	-2.08418	-3.6435	-0.8307	-1.77746	1.26662	3.43428	1.55715	0.93052	-0.95057	2.81426	0.30836	2.51256	-0.93487	-0.61728
686	-1.05328	-1.02893	1.23636	-1.04725	-2.37558	-2.70453	-3.03176	-2.04922	-2.70453	-1.43307	-1.42083	-2.37805	-2.38636	-0.49074	-2.05497	-2.3807	-1.72765	-4.97652	-4.02379	-1.38309	-1.40751	-2.3808	-3.67982	-2.70453	-4.96405	-3.34617	-0.13301	-3.02805	-2.05136	-1.37651	-2.37208	-1.71995	-0.42143	-2.37933	-2.04425	-3.34371	-2.37666	-1.38178	-3.03101	0	3.31345	0	0	0.32852	0.3268	-0.31888	0	0.32062	-0.32531
687	-1.34306	0.69336	-2.03045	-4.06184	-1.00731	-1.35728	-2.37197	-2.70453	-1.36315	-4.03564	-2.37008	-1.36044	-1.70653	1.29147	-3.04123	-3.04055	-1.3636	-0.68229	-4.05133	-3.03898	-1.40414	-1.0216	-2.70453	-1.04616	-3.3825	-3.37231	-2.70453	-3.70587	-2.36416	-2.70453	-4.04456	-2.70453	-3.03402	-2.70453	-1.70818	-3.3848	-3.37838	-3.37387	-3.04455	2.04429	2.73973	2.02908	-0.3406	1.33378	0	1.32626	0.67568	2.31099	0.66094
688	1.18652	-2.36265	-2.01606	-1.67466	-2.02656	0.38507	-3.04525	-3.04735	1.03951	-3.72842	-2.02495	-4.4257	-2.70453	-1.00153	-2.70453	-4.08479	-2.70453	-1.69067	-2.36692	-0.71448	-2.02885	-2.70453	-2.02771	-2.70453	-5.39995	-1.68447	-1.68099	-1.33373	-3.38112	-1.68064	-1.68516	-1.68551	-4.39429	-4.04546	-0.98099	-1.00095	-2.70453	-1.33607	-3.72912	0.69444	1.0352	0	-1.0352	0	-1.01868	2.01207	0	0.67159	1.04785
689	1.23671	2.24422	-3.05479	-0.99454	-2.01866	-2.35827	-0.99396	-2.36077	-3.05308	0.41505	-3.05055	-1.67678	-2.36195	-4.46015	-0.3179	-2.01201	-2.70453	-2.02541	-4.066	1.66669	-2.70453	-2.35476	-4.08384	-1.66898	-2.03158	-3.73688	-3.04912	-4.73774	-2.02817	-2.70453	-3.0526	-1.32474	-2.70453	-2.70453	-5.11832	-3.05394	-3.38852	-3.39064	-4.79221	-1.76616	0	0	0.34892	1.04058	2.47875	1.72414	-1.37363	2.40633	1.72117
690	-0.20631	-0.57385	0.1711	0.41289	0.03707	-2.01344	-3.04817	-1.64931	-2.35755	-1.32996	-1.66969	-3.39994	-4.08527	-0.96055	-2.35279	-1.66431	-4.7678	-0.97143	-1.6625	-1.99931	-3.75642	-1.68029	-3.39205	-2.35192	-2.70453	-3.39371	-3.37702	-2.36288	-2.35055	-4.80023	-0.62553	-2.35755	-1.28054	-3.40432	-2.70453	-0.92644	-4.08527	-1.30446	-3.06078	-0.36101	0.69832	-1.38793	0	-2.49199	1.7343	-0.68564	1.05079	1.39227	-1.03164
691	3.02613	0.93183	-1.64483	-1.26929	-1.28559	-1.65741	-1.6596	-2.34726	-1.99881	-2.35439	-4.12802	-2.70453	-3.75019	0.39999	-5.41364	-1.31901	-3.04971	-2.00645	-4.77922	-2.70453	-3.39777	-4.46262	-3.39633	-2.35451	-0.95137	-2.00253	-3.06515	-4.45646	-2.70453	-4.78425	-2.70453	-0.61175	-4.46633	-2.01559	-2.70453	-0.95322	-3.74656	-3.40042	-0.23974	1.79727	0.70028	1.41193	2.11491	0	-1.0597	1.39958	1.74338	-1.37931	-0.35236
692	0.89389	1.23389	-1.98871	-1.30201	-3.06193	-1.99782	0.44012	-0.93399	-1.31612	-3.75348	-3.40628	-1.63387	-2.70453	-3.41501	-1.29459	-5.11086	0.11535	-1.66069	-5.15981	-1.64633	-1.30348	-2.70453	-0.95014	0.08293	-4.111	-2.355	-3.76535	-1.65521	-4.12347	-2.00474	-3.05443	-4.12498	-2.70453	-3.42215	-0.9526	-4.49729	-2.34891	-2.36065	-0.59037	0.7125	1.42806	0.70847	1.7301	1.755	-1.07335	-1.41593	0.35461	0	0.70028
693	3.51802	-1.97514	-0.91306	1.24804	-1.66359	-4.11746	-0.57687	-2.3518	-2.35365	-1.65264	-2.3539	-0.19016	-0.91626	-2.35537	-4.11546	-3.05321	-3.05187	-0.94397	-3.41551	-2.35105	-3.05814	-4.49664	0.09561	-4.12903	-2.70453	-1.31419	-3.05394	-3.75975	-2.00718	-2.34802	-2.35328	-1.63919	-0.20988	-3.05455	-3.06257	-2.70453	-2.70453	-3.05776	-3.78134	0	2.13144	0.70998	-1.78571	0.36193	0.69906	0.34783	1.05337	1.06045	-0.34638
694	-1.61679	-3.77941	-0.20899	-2.70453	-2.70453	-0.23103	-1.65558	-0.93274	-2.00278	-3.39633	-0.9277	-2.70453	-1.62926	-1.66719	-2.01344	-3.41501	-2.01487	-3.72598	-3.74837	-0.95199	-3.39681	-0.24407	-1.99732	-1.65996	-3.38689	-3.74295	-3.39466	-4.44306	-3.05369	-2.36183	-3.75019	-3.05578	-4.80243	-2.00815	-2.36195	-3.05224	-2.35779	-3.40334	-0.94891	1.77999	1.05783	2.07972	1.41143	1.77557	0	0.69955	1.02951	1.74642	0.70822
695	-1.67466	2.20603	0.0399	-2.0224	-2.36405	-3.04123	-1.70951	-1.33326	-2.03316	-2.70453	-1.68447	-1.35455	-2.36509	0.32679	-3.37387	-2.03496	-3.70922	0.30148	-0.4019	-2.03764	-0.67339	-3.03831	-2.03339	-3.03965	-1.00037	-0.38665	-3.37793	-2.36862	-2.70453	-2.36566	-3.71192	-2.02287	-0.6884	-4.40175	-3.04294	-4.40232	-2.04272	-3.04548	-2.35767	-0.68143	3.02928	-0.34141	1.04203	2.38014	-1.67954	0.33267	1.70184	0.67751	0.66534
696	1.24024	-0.13796	-1.4233	-0.51498	-1.73897	-1.74637	-2.06921	-1.4375	-4.58659	-4.59608	-0.16807	-2.70453	-3.33744	-3.66854	-2.70453	-4.63008	-1.76966	-2.70453	-3.32855	-2.38606	-2.70453	-3.64674	-1.11974	-2.70453	-3.656	-3.64585	-2.38767	-3.33425	-4.9474	-1.44825	-1.14301	-2.38727	-4.59907	-6.51647	-2.38887	-2.07718	-0.78576	-4.91552	-3.02607	0.99371	0	0.31546	-0.97403	-0.32216	-0.31646	-0.95178	0.63918	-1.26542	1.59693
697	0.57807	-1.51512	-1.50549	-1.8258	-1.80552	-0.63107	-2.70453	-4.1576	-3.88831	-1.8258	-1.82989	-1.25903	-0.92517	-2.11973	-2.70453	-2.41618	-2.11647	-3.87139	-3.57284	-2.11404	-0.09281	-2.99305	-2.12297	-4.4781	-2.99908	-1.52563	-4.16909	-2.12246	-3.87173	-2.99736	-1.2502	-1.80767	-1.82347	-2.70453	-2.40885	-2.40549	-4.15423	-2.70453	-0.95577	0	0.5891	1.77305	1.4912	0.89312	-2.06551	0.87464	0.29257	-0.28927	0.58548
698	0.08721	-2.14051	-1.03322	-2.97918	-1.57363	-2.70453	-2.42737	-2.98277	-1.05482	-4.08194	-3.2621	-1.60351	-2.14665	-4.07552	-2.70453	-2.43242	-2.16002	-1.61134	-4.35379	-2.70453	-3.26664	-1.6252	-1.30318	-2.70453	-1.59864	-2.98316	-0.7051	-3.53509	-1.34915	-1.88463	-2.70453	-1.06024	-2.70453	-2.98496	-2.15823	-2.14131	-2.42988	-4.07439	-2.42148	-0.27442	-0.27337	0.8235	0.27747	-0.82554	-0.81655	0.83218	-1.07875	1.63088	0
699	-1.63214	-1.65134	-1.35318	-2.70453	-1.38839	-2.17669	-1.35464	-0.83985	-1.38213	-3.5149	-1.65328	-1.36441	-1.92409	-3.48721	-0.87159	-4.01446	-1.92226	-2.18152	-3.24072	-2.96583	-2.96957	-0.83387	-1.1322	-2.97155	-2.43843	-2.9679	-3.49255	-2.17987	-3.7605	-2.1729	-1.91857	-2.70453	-2.70453	-4.01206	-1.39802	-4.30112	-2.16733	-1.37545	-1.1359	0.26667	-0.26364	1.55561	0.26645	-0.80537	-0.26295	-0.79344	0	0.25961	-0.53107
700	-4.05333	-1.07895	-0.83637	-0.06809	-1.90687	-1.65023	-1.10496	-3.23687	-2.96631	-4.00797	-2.17696	-2.16661	-2.70453	-0.62607	-1.65905	-2.96481	-1.67413	-2.18001	-1.14366	-3.4986	-2.70453	-3.22768	-1.39734	-2.96427	-3.7544	-2.97063	-2.70453	-4.77546	-3.50453	-4.79877	-2.70453	-2.18206	-3.78444	-2.43942	-5.33196	-0.54178	-2.96999	-2.70453	-2.43772	0.79554	0.78227	-0.26337	0.53691	0.2649	-0.80841	0.52219	0	-0.25974	-1.5949
--	--	--	--	--	--	--	--	--	--	--	--	--	--	--	--	--																								--	--	--	--	--	--	--	--	--	--
--	--	--	--	--	--	--	--	--	--	--	--	--	--	--	--	--																								--	--	--	--	--	--	--	--	--	--
--	--	--	--	--	--	--	--	--	--	--	--	--	--	--	--	--																								--	--	--	--	--	--	--	--	--	--
--	--	--	--	--	--	--	--	--	--	--	--	--	--	--	--	--																								--	--	--	--	--	--	--	--	--	--
--	--	--	--	--	--	--	--	--	--	--	--	--	--	--	--	--																								--	--	--	--	--	--	--	--	--	--
--	--	--	--	--	--	--	--	--	--	--	--	--	--	--	--	--																								--	--	--	--	--	--	--	--	--	--
--	--	--	--	--	--	--	--	--	--	--	--	--	--	--	--	--																								--	--	--	--	--	--	--	--	--	--
--	--	--	--	--	--	--	--	--	--	--	--	--	--	--	--	--																								--	--	--	--	--	--	--	--	--	--
--	--	--	--	--	--	--	--	--	--	--	--	--	--	--	--	--																								--	--	--	--	--	--	--	--	--	--
--	--	--	--	--	--	--	--	--	--	--	--	--	--	--	--	--																								--	--	--	--	--	--	--	--	--	--
--	--	--	--	--	--	--	--	--	--	--	--	--	--	--	--	--																								--	--	--	--	--	--	--	--	--	--
--	--	--	--	--	--	--	--	--	--	--	--	--	--	--	--	--																								--	--	--	--	--	--	--	--	--	--
--	--	--	--	--	--	--	--	--	--	--	--	--	--	--	--	--																								--	--	--	--	--	--	--	--	--	--
--	--	--	--	--	--	--	--	--	--	--	--	--	--	--	--	--																								--	--	--	--	--	--	--	--	--	--
--	--	--	--	--	--	--	--	--	--	--	--	--	--	--	--	--																								--	--	--	--	--	--	--	--	--	--
--	--	--	--	--	--	--	--	--	--	--	--	--	--	--	--	--																								--	--	--	--	--	--	--	--	--	--
--	--	--	--	--	--	--	--	--	--	--	--	--	--	--	--	--																								--	--	--	--	--	--	--	--	--	--
--	--	--	--	--	--	--	--	--	--	--	--	--	--	--	--	--																								--	--	--	--	--	--	--	--	--	--
--	--	--	--	--	--	--	--	--	--	--	--	--	--	--	--	--																								--	--	--	--	--	--	--	--	--	--
--	--	--	--	--	--	--	--	--	--	--	--	--	--	--	--	--																								--	--	--	--	--	--	--	--	--	--
--	--	--	--	--	--	--	--	--	--	--	--	--	--	--	--	--																								--	--	--	--	--	--	--	--	--	--
--	--	--	--	--	--	--	--	--	--	--	--	--	--	--	--	--																								--	--	--	--	--	--	--	--	--	--
--	--	--	--	--	--	--	--	--	--	--	--	--	--	--	--	--																								--	--	--	--	--	--	--	--	--	--
--	--	--	--	--	--	--	--	--	--	--	--	--	--	--	--	--																								--	--	--	--	--	--	--	--	--	--
--	--	--	--	--	--	--	--	--	--	--	--	--	--	--	--	--																								--	--	--	--	--	--	--	--	--	--
--	--	--	--	--	--	--	--	--	--	--	--	--	--	--	--	--																								--	--	--	--	--	--	--	--	--	--
--	--	--	--	--	--	--	--	--	--	--	--	--	--	--	--	--																								--	--	--	--	--	--	--	--	--	--
--	--	--	--	--	--	--	--	--	--	--	--	--	--	--	--	--																								--	--	--	--	--	--	--	--	--	--
--	--	--	--	--	--	--	--	--	--	--	--	--	--	--	--	--																								--	--	--	--	--	--	--	--	--	--
--	--	--	--	--	--	--	--	--	--	--	--	--	--	--	--	--																								--	--	--	--	--	--	--	--	--	--
--	--	--	--	--	--	--	--	--	--	--	--	--	--	--	--	--																								--	--	--	--	--	--	--	--	--	--
--	--	--	--	--	--	--	--	--	--	--	--	--	--	--	--	--																								--	--	--	--	--	--	--	--	--	--
--	--	--	--	--	--	--	--	--	--	--	--	--	--	--	--	--																								--	--	--	--	--	--	--	--	--	--
--	--	--	--	--	--	--	--	--	--	--	--	--	--	--	--	--																								--	--	--	--	--	--	--	--	--	--
--	--	--	--	--	--	--	--	--	--	--	--	--	--	--	--	--																								--	--	--	--	--	--	--	--	--	--
--	--	--	--	--	--	--	--	--	--	--	--	--	--	--	--	--																								--	--	--	--	--	--	--	--	--	--
--	--	--	--	--	--	--	--	--	--	--	--	--	--	--	--	--																								--	--	--	--	--	--	--	--	--	--
--	--	--	--	--	--	--	--	--	--	--	--	--	--	--	--	--																								--	--	--	--	--	--	--	--	--	--
--	--	--	--	--	--	--	--	--	--	--	--	--	--	--	--	--																								--	--	--	--	--	--	--	--	--	--
--	--	--	--	--	--	--	--	--	--	--	--	--	--	--	--	--																								--	--	--	--	--	--	--	--	--	--
--	--	--	--	--	--	--	--	--	--	--	--	--	--	--	--	--																								--	--	--	--	--	--	--	--	--	--
--	--	--	--	--	--	--	--	--	--	--	--	--	--	--	--	--																								--	--	--	--	--	--	--	--	--	--
--	--	--	--	--	--	--	--	--	--	--	--	--	--	--	--	--																								--	--	--	--	--	--	--	--	--	--
--	--	--	--	--	--	--	--	--	--	--	--	--	--	--	--	--																								--	--	--	--	--	--	--	--	--	--
--	--	--	--	--	--	--	--	--	--	--	--	--	--	--	--	--																								--	--	--	--	--	--	--	--	--	--
--	--	--	--	--	--	--	--	--	--	--	--	--	--	--	--	--																								--	--	--	--	--	--	--	--	--	--
--	--	--	--	--	--	--	--	--	--	--	--	--	--	--	--	--																								--	--	--	--	--	--	--	--	--	--
--	--	--	--	--	--	--	--	--	--	--	--	--	--	--	--	--																								--	--	--	--	--	--	--	--	--	--
--	--	--	--	--	--	--	--	--	--	--	--	--	--	--	--	--																								--	--	--	--	--	--	--	--	--	--
--	--	--	--	--	--	--	--	--	--	--	--	--	--	--	--	--																								--	--	--	--	--	--	--	--	--	--
[truncated: 17 more columns]
