# Supplementary material for: Structural basis of a small monomeric Clivia fluorogenic RNA with a large Stokes shift
Source: Nat Chem Biol. 2024 May 30;20(11):1453–60. doi: 10.1038/s41589-024-01633-1 (PMC11511665; doi:10.1038/s41589-024-01633-1)
Supplement: Supplementary file 10 — Statistical source data. [file 41589_2024_1633_MOESM10_ESM.xlsx]

## Sheet: Extended Data Figure 7a
	RNA Aptamer	replicate1	replicate2	replicate3	Mean	Mean/normalized	STDEV	STDEV/normalized
NBSI	Clivia	1378	1402	1544	1441.33	1	89.7181	0.0622466
	Corn	270	215	234	239.667	0.166281	27.9344	0.019381
NBSI571	Clivia	1828	1724	1755	1769	1	53.3948	0.0301836
	Corn	24	34	28	28.6667	0.016205	5.03322	0.00284524
DFHBI	Clivia	1	0	0	0.333333	0.00083612	0.57735	0.0014482
	Corn	449	399	348	398.667	1	50.5008	0.126674
