# Supplementary material for: Structural basis of a small monomeric Clivia fluorogenic RNA with a large Stokes shift
Source: Nat Chem Biol. 2024 May 30;20(11):1453–60. doi: 10.1038/s41589-024-01633-1 (PMC11511665; doi:10.1038/s41589-024-01633-1)
Supplement: Supplementary file 11 — Statistical source data. [file 41589_2024_1633_MOESM11_ESM.xlsx]

## Sheet: Extended Data Figure 9b
Normalized fluorescence intensity of Clivia aptamer and multivalent Clivia fluorogenic aptamer (1 μM RNA+5 μM NBSI)
Copy number of CM modules	replicate1	replicate2	replicate3	Mean	Mean/normalized	STDEV	STDEV/normalized
1x	3046	2957	2935	2979.33	1	47.9884	0.0197271
2x	5559	5277	5060	5298.67	1.77848	204.291	0.0839802
3x	8414	8510	8058	8327.33	2.79504	194.438	0.0799298
4x	9351	9412	9693	9485.33	3.18371	148.939	0.061226
5x	13682	13018	13397	13365.7	4.48613	271.981	0.111806
6x	16277	15948	16014	16079.7	5.39707	142.113	0.0584201
8x	16551	16828	15520	16299.7	5.47092	562.786	0.23135
10x	18940	18633	18850	18807.7	6.31272	128.857	0.0529708
12x	19500	18644	19776	19306.7	6.4802	481.933	0.198113
