# Supplementary material for: Structural basis of a small monomeric Clivia fluorogenic RNA with a large Stokes shift
Source: Nat Chem Biol. 2024 May 30;20(11):1453–60. doi: 10.1038/s41589-024-01633-1 (PMC11511665; doi:10.1038/s41589-024-01633-1)
Supplement: Supplementary file 12 — Statistical source data. [file 41589_2024_1633_MOESM12_ESM.xlsx]

## Sheet: Extended Data Figure 10i
Relative fluorescence intensity of NBSI binding with Clivia and MG aptamer(1 μM RNA+0.2 μM NBSI)
Mutants	replicate1	replicate2	replicate3	Mean	Mean/normalized	STDEV	STDEV/normalized
NBSI	1.498	1.768	1.681	1.649	0.0118967	0.137815	0.000994265
Clivia-NBSI	132.058	131.17	152.595	138.608	0.999983	12.1215	0.0874505
MG-NBSI	3.831	4.147	4.133	4.037	0.0291249	0.178539	0.00128806
